# Supplementary material for: Structural and Functional Analysis of ASFV pI73R Reveals GNB1 Binding and Host Gene Modulation
Source: Int J Mol Sci. 2025 Dec 5;26(24):11768. doi: 10.3390/ijms262411768 (PMC12733259; doi:10.3390/ijms262411768)
Supplement: Supplementary file 1 [file ijms-26-11768-s001.zip]

Archive with 3 entries (3 files):
- Suppl. Figures_I73R_v3-IJMS-submission-final-1.pdf
- Suppl. Methods_I73R_v3-IJMS-submission-final-1.pdf
- Suppl. Tables S1-S8_I73R_v3-IJMS-submission.xlsx
