# Supplementary material for: Structural and Functional Analysis of ASFV pI73R Reveals GNB1 Binding and Host Gene Modulation
Source: Int J Mol Sci. 2025 Dec 5;26(24):11768. doi: 10.3390/ijms262411768 (PMC12733259; doi:10.3390/ijms262411768)
Supplement: Supplementary file 1 [file ijms-26-11768-s001.zip › Suppl. Tables S1-S8_I73R_v3-IJMS-submission.xlsx]

## Sheet: Table Index
ID	Titel
S1	List of structural homologous proteins to the pI73R structure (PDB: 7VWV) identified using Foldseek
S2	g:Profiler functional annotation of human structural homologues of I73R
S3	Mass spectrometry analysis of ASFV protein abundance in WSL cells at 2, 4, 8, 12, 16, and 18 hours post-infection
S4	Changes in proteome abundance following I73R overexpression in WSL cells
S5	List of proteins interacting with CRNKL1 according to IntAct. Proteins involved in viral replication were shaded in grey, with corresponding literature references provided.
S6	Functional GO and cellular pathway KEGG term enrichment analysis of CRNKL1-interacting proteins
S7	List of proteins interacting with ASFV pI73R in mock-infected WSL cells
S8	Functional GO and cellular pathway KEGG term enrichment analysis of I73R-interacting proteins
S9	List of proteins interacting with ASFV I73R in ASFV-infected WSL cells

## Sheet: Table legends
Column header	Description
Table S1
dB	Foldseek database
chain	I73R chain
target	Foldseek hit
seqId	Foldseek sequence identity
alnLength	Foldseek alignment length
missmatches	Foldseek mismatches
gapsopened	Foldseek gaps opened
qStartPos	Foldseek start query sequence
qEndPos	Foldseek end query sequence
dbStartPos	Foldseek start database sequence
dbEndPos	Foldseek end database sequence
prob	Foldseek probability
eval	Foldseek e-value
score	Foldseek score
qLen	Foldseek query sequence length
dbLen	Foldseek database sequence length
qAln	Foldseek query alignment
dbAln	Foldseek database alignment
taxId	Taxonomy ID (NCBI)
taxName	Taxonomy name (NCBI)
significant	TRUE if e-value is <=0.001
uniprot	Uniprot accession
pdb	Pdb accession
Gene_Name	Uniprot Gene name
Gene	Uniprot Gene
Gene.Names	Uniprot mappings of column 'uniprot'
Entry	Uniprot mappings of column 'uniprot'
Gene_Name	Uniprot mappings of column 'uniprot'
Organism..ID.	Uniprot mappings of column 'uniprot'
Organism	Uniprot mappings of column 'uniprot'
winged_helix	Annotated with interpro IPR036388 (human)
Table S2
significant	Significance
p_value	p-value
term_size	Term-size
query_size	Query-size
intersection_size	Intersection-size query/term annotation
precision	Precision
recall	Recall
term_id	Term-id
source	Database source
term_name	Term-name
Tables S3-S8
Ensembl gene ID	Gene identifier; source: Ensembl; organism: Homo sapiens
Ensembl protein ID	Protein identifier; source: Ensembl; organism: Homo sapiens
Gene symbol	Gene symbol; source: HGNC; organism: Homo sapiens
UniProt ID	Protein identifier; source: UniProt; organism: Homo sapiens
Protein name	Protein name for accession_number from FASTA sequence database searched
Unique peptides	The total number of unique peptides associated with the protein
Protein abundance	Estimated with iBAQ (intensity Based Absolute Quantification)
	This corresponds to the sum of all peptides intensities divided by the number of theoretical tryptic peptides of a protein.
Score	Reliability of protein identification (MaxQuant score)
log2 fold change	log2 fold change in the protein abundance between samples
Student's T-test -log10 p-value	(-log10) p-value of the Student's T-test
Term ID	ID of the annotation term
Term source	Source database of the annotation term
Term name	Name of the term
̶ log10 p.adjust	(-log10) p-value of the statistical test
Gene ID	Identifiers of genes annotated to the term.
Gene in term	Number of the annotated genes

## Sheet: Table S1
DB	chain	target	seqId	alnLength	missmatches	gapsopened	qStartPos	qEndPos	dbStartPos	dbEndPos	prob	eval	score	qLen	dbLen	qAln	dbAln	taxId	taxName	significant	uniprot	pdb	Gene.Names	Entry	Gene_Name	Organism..ID.	Organism	winged_helix
pdb100	job_A	2mbf-assembly1.cif.gz_A Solution structure of the forkhead domain of Brugia malayi DAF-16a	14.4	76	55	4	7	72	8	83	1	1.181e-05	154	73	101	LISMVKEALE-KYQYPLTAKNIKVVIQKE----HNVVLP---TGSINSILYSN--SELFEKIDKTNTIYPPLWIRK	YSDLIAKALKSTFDGRMRLNEIYNWFASNVPYFGNRTSQEQSAGWKNSIRHNLSLHSRFMRIQNEGAGKSSWWVIN	6279	Brugia malayi	TRUE	NA	2mbf	NA	NA	NA	NA	NA	NA
pdb100	job_B	2od5-assembly1.cif.gz_A CRYSTAL STRUCTURE OF A PUTATIVE NUCLEIC ACID BINDING PROTEIN (JCVI_PEP_1096688149193) FROM UNCULTURED MARINE ORGANISM AT 1.79 A RESOLUTION	18.5	81	56	4	1	74	3	80	1	0.0004098	129	74	91	EFMETQKLISMVKEALEKYQYPLTAKNIKVVIQKEHNVVLPTGSINSILYSNSELFEKI--DKTNTIYP-----PLWIRKN	ESMKTVRIREKIKKFLGDR--PRNTAEILEHINSTMRHGTTSQQLGNVL-SKDKDIVKVGYIKRSGILSGGYDICEWATRN	360281	uncultured marine organism	TRUE	NA	2od5	NA	NA	NA	NA	NA	NA
pdb100	job_A	4lmy-assembly1.cif.gz_B Structure of GAS PerR-Zn-Zn	7.7	77	61	4	3	71	20	94	1	0.0001973	136	73	157	ETQKL------ISMVKEALEKYQYPLTAKNIKVVIQKEHNVVLPTGSINSILYSNSE--LFEKIDKTNTIYPPLWIR	LREKHIRITETRKAIISYMIQSTEHPSADKIYRDLQPNFPN-MSLATVYNNLKVLVDEGFVSELKISND-LTTYYDF	1138874	Streptococcus pyogenes NS88.2	TRUE	NA	4lmy	NA	NA	NA	NA	NA	NA
pdb100	job_A	7c0j-assembly1.cif.gz_A Crystal structure of chimeric mutant of GH5 in complex with Z-DNA	17.6	68	43	4	7	72	3	59	1	0.0007276	140	73	59	LISMVKEALEKYQYPLTAKNIKVVIQKEHNVVLPTGSINSILYSN--SELFEKIDKTNTIYPPLWIRK	YSEMIAAAIRAG---SSRQSIQAYIKSHYH---NKKEINRVLYSLLAAGVLKQ-----TGVPGSWALA	9031	Gallus gallus	TRUE	NA	7c0j	NA	NA	NA	NA	NA	NA
pdb100	job_A	8apo-assembly1.cif.gz_Xf Structure of the mitochondrial ribosome from Polytomella magna with tRNAs bound to the A and P sites	19.5	82	51	6	4	72	57	136	1	0.0001606	150	73	201	TQKLISMVKEALEKYQYPLTAKNIKVVIQKEHNVVL-PTGSINSILYSN--SEL--FEKID-------KTNTIYPP-LWIRK	RKKHAVLVHDYLKQQSQPINVQTILEGVNKTHGLVLGTIEYVTSLLENMLWHDMAYVVKPVFSSPRKAKLSKI--PLLYGAN	353565	Polytomella magna	TRUE	NA	8apo	NA	NA	NA	NA	NA	NA
cath50	job_B	2c6yA00	21.9	73	48	4	5	71	9	78	0.999	0.0003709	98	74	98	TQKLISMVKEALEKYQYPLTAKNIKVVIQKEH--NVVLPTGSINSILY--SNSELFEKID--KTNTIYPPLWI	AQLIVQAITMAPDK---QLTLNGIYTHITKNYPYYRTADKGWQNSIRHNLSLNRYFIKVPRSQEEPGKGSFWR	9606	Homo sapiens	TRUE	2c6yA00	NA	NA	NA	NA	NA	NA	NA
cath50	job_B	2d2wA00	20	75	51	5	8	74	8	81	1	0.0008436	111	74	101	LISMVKEALEK-YQYPLTAKNIKVVIQKEH--NVVLPTGSINSILY--SNSELFEKIDKTNTIYP---PLWIRKN	YAQLIVQAISSAQDRQLTLSGIYAHITKHYPYYRTADKGWQNSIRHNLSLNRYFIKVPR-SQEEPGKGSFWRIDP	10090	Mus musculus	TRUE	2d2wA00	NA	NA	NA	NA	NA	NA	NA
afdb50	job_B	AF-A0A011PY32-F1-model_v4 WYL domain-containing protein	9.5	73	60	3	3	72	1	70	1	2.021e-05	191	74	349	METQKLISMVKEAL-EKYQYPLTAKNIKVVIQKEHNVVLPTGSINSILYSNSE--LFEKIDKTNTIYPPLWIR	MNQVKRQWIILTLVPQARGQAKSTEEIHRILVEQTREAVGKRTVERDLQALSEDFDIHYRAEG---KTYYWSW	1454003	Candidatus Accumulibacter appositus	TRUE	A0A011PY32	NA	AW10_00966	A0A011PY32		1454003	Candidatus Accumulibacter appositus	NA
afdb50	job_B	AF-A0A031HTQ9-F1-model_v4 Uncharacterized protein	13.6	73	52	3	4	72	68	133	1	5.136e-06	215	74	150	ETQK--LISMVKEALEKYQYPLTAKNIKVVIQKEHNVVLPTGSINSILYSNS--ELFEKIDKTNTIYPPLWIR	DRRRTSIREMLIDVLGEAEKALGVREMIDLIAVRFDRHLVRTSVSPVLSKMEARGLVRHVG-------TKWIW	1470591	Sphingomonas sp. RIT328	TRUE	A0A031HTQ9	NA	BW41_02467	A0A031HTQ9		1470591	Sphingomonas sp. RIT328	NA
afdb50	job_A	AF-A0A062X5Q3-F1-model_v4 Putative transcriptional regulator	14.2	70	53	4	6	73	6	70	1	1.066e-06	239	73	185	KLISMVKEALEKYQYPLTAKNIKVVIQKEHNVVLPTGSINSILYSNS--ELFEKIDKTNTIYPPLWIRKN	DLERSVMDVLWASDDWLTAREVAGRLQHE--RDLAYTTVLTVLERLERKGFVRR-QRSARA--HRYAASD	683305	Frankia sp. BMG5.23	TRUE	A0A062X5Q3	NA	BMG523Draft_01282	A0A062X5Q3		683305	Frankia sp. BMG5.23	NA
BFVD	job_A	A0A067XQA8_unrelaxed_rank_001_alphafold2_ptm_model_2_seed_000	13.7	87	61	3	1	73	1	87	1	2.204e-05	130	73	108	FMETQKLISMVKEALEKYQYPLTAKNIKVVIQKEHNV-VLPTGSINSILYSNSELFEKIDKTNT----IYP---------PLWIRKN	MNNNQRQILRVLLAAKHLNVNLSSKQISQVLEDLLGWWNVPRNSVAGYLGFMKPYVYQKKHYTGKTFYSKRMRQTFHCYTTTWHISS	1357714	Caulobacter phage Cr30	TRUE	A0A067XQA8	NA		A0A067XQA8		1357714	Caulobacter phage Cr30	NA
afdb50	job_A	AF-A0A075KCJ8-F1-model_v4 Single-stranded-DNA-specific exonuclease RecJ	8.2	73	62	2	3	73	759	828	1	3.792e-05	181	73	876	ETQKLISMVKEALEKYQYPLTAKNIKVVIQKEHNVVLPTGSINSILYSNSE--LFEKIDKTNTIYPPLWIRKN	PERIVVGQIYLVLKQSGSEVTDSQVIDQVWSKYQVTISEASVRTAIKILEELKLIQCVISE---VRREILILP	484770	Pelosinus sp. UFO1	TRUE	A0A075KCJ8	NA	UFO1_1910	A0A075KCJ8		484770	Pelosinus sp. UFO1	NA
BFVD	job_B	A0A076G709_unrelaxed_rank_001_alphafold2_ptm_model_3_seed_000	12.5	72	55	4	4	74	129	193	1	8.532e-05	151	74	194	ETQKLISMVKEALEKYQYPLTAKNIKVVIQKEHNVVL-PTGSINSILYSNSELFEKIDKTNTIYPPLWIRKN	DVKKVARLIVNILKEAGEPLTLNEIKLEL-EGRKIPTHSIYALLQQVREYEPRIAK-----ANWGY-YRYKG	1527469	Bacillus phage Bobb	TRUE	A0A076G709	NA		A0A076G709		1527469	Bacillus phage Bobb	NA
BFVD	job_A	A0A076G8J5_unrelaxed_rank_001_alphafold2_ptm_model_2_seed_000	10.1	79	54	5	2	72	26	95	1	0.0002126	130	73	127	METQKLISMVKEALEKYQY------PLTAKNIKVVIQKEHNVVLPTGSINSILYSNSE--LFEKIDKTNTIYPPLWIRK	MT--DMEGTVMQWLLTEGMYEKHFSDVYAEEIAE------GTQITLQQLKGVLSSLTKKQYIASSAFNEGE-RPFIYVS	1527469	Bacillus phage Bobb	TRUE	A0A076G8J5	NA		A0A076G8J5		1527469	Bacillus phage Bobb	NA
afdb50	job_B	AF-A0A078LIJ3-F1-model_v4 Uncharacterized protein	8.3	72	62	2	5	74	13	82	1	0.0002221	150	74	128	TQKLISMVKEALEKYQYPLTAKNIKVVIQKEHNVVLPTGSINSILYSNS--ELFEKIDKTNTIYPPLWIRKN	QRRVLIVLAALDEKRPGPVLTRDIERVLERSGEAPVYGPNLRASCRRLEDAGWLRTLRAPN--LQLAVELTD	545	Citrobacter koseri	TRUE	A0A078LIJ3	NA	BN1086_04871	A0A078LIJ3		545	Citrobacter koseri (Citrobacter diversus)	NA
afdb50	job_A	AF-A0A087RL27-F1-model_v4 Uncharacterized protein	10.8	74	57	4	2	73	1	67	1	5.725e-05	176	73	70	METQKLISMVKEALEKYQYPLTAKNIKVVIQKEHNVVLPTGSINSILYSN--SELFEKIDKTNTIYPPLWIRKN	MSN--LEYAILNVC---NEPKNKSEAYREIRKQFKIKISNRDFLSKVKDMLDMGYLNNVSKNKHEF--LIQTSR	1502294	Marine Group I thaumarchaeote SCGC AAA799-O18	TRUE	A0A087RL27	NA		A0A087RL27		NA		NA
afdb50	job_B	AF-A0A090RCU8-F1-model_v4 Zinc uptake regulation protein ZUR	14.4	69	52	2	8	74	25	88	1	2.108e-06	234	74	117	LISMVKEALEKYQYPLTAKNIKVVIQKEHNVVLPTGSINSILYSNS--ELFEKIDKTNTIYPPLWIRKN	QRKQVLARLIESNRALSAYELVDFCKERYGESIAAMSVYRSLEFLEKEDLVHKLNSTN-----KFVACA	1001886	Vibrio sp. C7	TRUE	A0A090RCU8	NA		A0A090RCU8		NA		NA
afdb50	job_A	AF-A0A090T656-F1-model_v4 Zinc uptake regulation protein ZUR	19.1	68	48	2	8	73	26	88	1	4.211e-06	206	73	134	ISMVKEALEKYQYPLTAKNIKVVIQKEHNVVLPTGSINSILYSNS--ELFEKIDKTNTIYPPLWIRKN	RKQVLLTLLHSKRALSAYELIDYAKTELGETLQAMSVYRILEFLEGEHLVHKLNTSN-----KFIACA	990268	Vibrio maritimus	TRUE	A0A090T656	NA	JCM19240_4258	A0A090T656		990268	Vibrio maritimus	NA
afdb50	job_B	AF-A0A094A763-F1-model_v4 Uncharacterized protein	11.5	69	55	1	4	72	155	217	1	3.495e-05	213	74	248	ETQKLISMVKEALEKYQYPLTAKNIKVVIQKEHNVVLPTGSINSILYSNSELFEKIDKTNTIYPPLWIR	RQLPLRKYIEQVMTEQNHPMKSQHIHQAVNALTADNYQIQSVRKALCEKEAQFEPLNN------LTWAL	1420906	Pseudogymnoascus sp. VKM F-4281 (FW-2241)	TRUE	A0A094A763	NA	V493_04615	A0A094A763		1420906	Pseudogymnoascus sp. VKM F-4281 (FW-2241)	NA
afdb50	job_A	AF-A0A095B602-F1-model_v4 Transcriptional regulator, PadR family	9.3	75	60	4	3	73	19	89	1	1.18e-05	177	73	159	ETQKLISMVKEALEKYQYPLTAKNIKVVIQKEHNVVLPTGSINSILYSNS--ELFEK--IDKTNTIYPPLWIRKN	KKGVLELCVLALLSR--ADSYGYDIASRLSDAIDMG--EGTIYPLMRRMQKDGLVSTYFVESSSGPPRKYYTLTE	104102	Acetobacter tropicalis	TRUE	A0A095B602	NA	AtDm6_1223 ATR01nite_24320	A0A095B602		104102	Acetobacter tropicalis	NA
BFVD	job_B	A0A0A0RMN4_unrelaxed_rank_001_alphafold2_ptm_model_3_seed_000	13.5	74	54	6	3	74	158	223	1	0.0001048	141	74	223	METQKLISMVKEALEKYQYPLTAKNIKVVIQKEHNVVL-PTGSI-NSILYSNSELFEKIDKTNTIYPPLWIRKN	LDMAKVTRDVVDYLKSRGTPVKTKEILNHL-RNNGHTLNSPYEVFRRV-RDNNPKIQSIT--HG----FYQYKY	1540090	Bacillus phage Mater	TRUE	A0A0A0RMN4	NA	CPT_Mater168	A0A0A0RMN4		1540090	Bacillus phage Mater	NA
BFVD	job_A	A0A0A0RS18_unrelaxed_rank_001_alphafold2_ptm_model_3_seed_000	13.1	76	55	3	9	73	819	894	1	0.0001853	106	73	904	SMVKEALEK-----YQYPLTAKNIKVVIQKEHNVVLPTGSINSILYSNSELFEKIDKTNTI----YPPL--WIRKN	NRVGVWWLEHYERAEGQWVSSKEALEAFKDDTKTRLCEREFKAALAFNDIDVRKISRDGPWGKKGRSGVEHWKRKA	1557033	Yellowstone Lake virophage 5	TRUE	A0A0A0RS18	NA	YSLV5_ORF31	A0A0A0RS18		1557033	Yellowstone Lake virophage 5	NA
BFVD	job_A	A0A0A0RV43_unrelaxed_rank_001_alphafold2_ptm_model_2_seed_000	13.5	74	54	5	2	73	126	191	1	3.008e-06	184	73	191	METQKLISMVKEALEKYQYPLTAKNIKVVIQKEHNVVL-PTGSI-NSILYSNSELFEKIDKTNTIYPPLWIRKN	LDHKQLTEELAVILKKAGRPIKSSELKKQLNDE-GYPVTNMYSVLQSAM-IYDPKIEQAMRG------YYQYKL	1540091	Bacillus phage Moonbeam	TRUE	A0A0A0RV43	NA	CPT_Moonbeam70	A0A0A0RV43		1540091	Bacillus phage Moonbeam	NA
BFVD	job_A	A0A0A0YV09_unrelaxed_rank_001_alphafold2_ptm_model_3_seed_000	7.2	83	64	5	3	72	17	99	1	4.381e-05	123	73	122	ETQKLISMVKEA----LEKYQYPLTAKNIKVVIQKEHNVVLPTGSINSILYSN--SELFE---KI-DKTN---TIYPPLWIRK	NNESYYELAYNYACKWVAEKMQPFTSEDLSKDIYLILGNPKEPIALGAVFLRLSKEKRIKFNGYVRYKAKQGHCKSSTQWISR	2560131	Ficleduovirus	TRUE	A0A0A0YV09	NA		A0A0A0YV09		908819	Flavobacterium phage FCL-2	NA
pdb100	job_A	7q34-assembly2.cif.gz_C Crystal structure of the multidrug binding transcriptional regulator LmrR in complex squaraine dye	7.6	78	62	5	2	72	4	78	1	0.0003661	138	73	105	METQKLISMVKEALEKYQYPLTAKNIKVVIQKEHN--VVLPTGSINSILYSNSE--LFEKIDKTNTIYPP---LWIRK	MLRAQTNVILLNVLKQG--DNYVYGIIKQVKEASNGEMELNEATLYTIFDRLEQDGIISS-YAGDESQGGRRKYYRLT	1360	Lactococcus lactis subsp. lactis	TRUE	A0A0A7SZD7	7q34	CYU10_001323 JCM5805K_2657 KF282_0527 Li1_2044 LL14B4_01620 LL223_0393 LL229_0409 LL275_0346 LLUC06_0422 LLUC11_0290 LMG8520_0357 LMG9449_1101 N42_0245 Tola48_01605	A0A0A7SZD7		1360	Lactococcus lactis subsp. lactis (Streptococcus lactis)	NA
afdb50	job_B	AF-A0A0A9XMN1-F1-model_v4 DNA replication factor Cdt1	11.7	85	60	4	1	74	302	382	1	0.0005409	116	74	405	EFMETQKL--ISMVKEALEK-----YQYPLTAKNIKVVIQKEHNVVLPTGSINSILYSNSE----LFEKIDKTNTIYPPLWIRKN	ETKRRLELTRLPELSRILRNIFVLERKNVIPLPVVLEKIAQSYREVLSQDDTMRHIQLIKESVPGWITEIMD----GEKKYIRLA	30085	Lygus hesperus	TRUE	A0A0A9XMN1	NA	cdt1 CM83_58513	A0A0A9XMN1	cdt1	30085	Lygus hesperus (Western plant bug)	NA
afdb50	job_B	AF-A0A0B2VM83-F1-model_v4 DNA replication factor Cdt1	8.8	79	63	2	4	73	395	473	1	0.0003586	115	74	511	ETQKLISMVKEALEKYQYPLTAKNIKVVIQKEHNVVLPTGSINSILYSNSELFEK----IDKTNTI-----YPPLWIRK	KLFGHMERVVAILHSQDRRITFDEVSRNVQKNVKCDFTIHHFAQLLSVYPKAFNVRLEEHWAPIGGVRAHETRFDYVIE	6265	Toxocara canis	TRUE	A0A0B2VM83	NA	cdt1 Tcan_17952	A0A0B2VM83	cdt1	6265	Toxocara canis (Canine roundworm)	NA
afdb50	job_A	AF-A0A0B5AM73-F1-model_v4 Uncharacterized protein	16.2	74	58	2	1	73	198	268	1	3.54e-05	183	73	283	FMETQKLISMVKEALEKYQYP-LTAKNIKVVIQKEHNVVLPTGSINSILYSNSELFEKIDKTNTIYPPLWIRKN	KTIKEQLIAAMFLIKIKMRKDELSSSELQVILAEVFDIQLPEKSIQSAVSRMKPDIKRV---RTKKPLRYSITR	1508404	Jeotgalibacillus malaysiensis	TRUE	A0A0B5AM73	NA	JMA_04600	A0A0B5AM73		1508404	Jeotgalibacillus malaysiensis	NA
afdb50	job_A	AF-A0A0B5HHC6-F1-model_v4 Transcriptional regulator	10.8	74	60	3	2	73	27	96	1	2.892e-07	246	73	117	METQKLISMVKEALEKYQYPLTAKNIKVVIQKEHNVVLPTGSINSILYSNS--ELFEKIDKTNTIYPPLWIRKN	LSREILWIYLLSIL-KSSGPMHAYVLREKVRERFGFLPGEVTAYIVLYKLESRGYVKTRKEAN---RVVYSIAA	1579370	archaeon GW2011_AR10	TRUE	A0A0B5HHC6	NA	QT03_C0001G0065	A0A0B5HHC6		1579370	Archaeon GW2011_AR10	NA
afdb50	job_B	AF-A0A0B7FFH0-F1-model_v4 DNA replication licensing factor MCM4	5.5	72	63	2	5	74	856	924	1	6.473e-05	146	74	927	TQKLISMVKEALEKYQYPLTAKNIKVVIQKEHNVVLPTGSINSILYSN--SELFEKIDKTNTIYPPLWIRKN	KREVTRLASELGSGGARPVKWTELQRELAKQSSIGVEASEFNEVVRALESEGVVKIAGERD---RRTIQLVG	1108050	Rhizoctonia solani AG-1 IB	TRUE	A0A0B7FFH0	NA	RSOLAG1IB_07439	A0A0B7FFH0		1108050	Thanatephorus cucumeris (strain AG1-IB / isolate 7/3/14) (Lettuce bottom rot fungus) (Rhizoctonia solani)	NA
afdb50	job_B	AF-A0A0C2MB24-F1-model_v4 DNA replication factor Cdt1	9.7	82	64	2	3	74	181	262	1	0.0005792	125	74	470	METQKLISM------VKEALEKYQYPLTAKNIKVVIQKEHNVVLPTGSINSILYSNSELFEKI----DKTNTIYPPLWIRKN	QRYQRLYDIFVAFETVIHVFSGRNENCTFDKVKNGVECMTRMQFTRSHLAQILHIMGNYYSVYINETQNSSSKHELVIERSE	669202	Thelohanellus kitauei	TRUE	A0A0C2MB24	NA	RF11_10489	A0A0C2MB24		669202	Thelohanellus kitauei (Myxosporean)	NA
afdb50	job_A	AF-A0A0C2W7Z8-F1-model_v4 Uncharacterized protein	8.3	72	63	2	2	73	64	132	1	0.0008337	121	73	135	METQKLISMVKEALEKYQYPLTAKNIKVVIQKEHNVVLPTGSINSILYSNSELFEKIDKTNTIYPPLWIRKN	LSEQDIQFLIMLIQRNPE--IYLDELKECLLEEMGKQVSASTIYRTLAKLGFTRKTV-WTAGKVYDFLLIFH	933852	Serendipita vermifera MAFF 305830	TRUE	A0A0C2W7Z8	NA	M408DRAFT_78900	A0A0C2W7Z8		933852	Serendipita vermifera MAFF 305830	NA
afdb50	job_B	AF-A0A0C2WY08-F1-model_v4 DNA replication licensing factor MCM4	4.1	72	64	2	5	74	421	489	1	1.019e-05	196	74	490	TQKLISMVKEALEKYQYPLTAKNIKVVIQKEHNVVLPTGSINSILYSN--SELFEKIDKTNTIYPPLWIRKN	REDMRKEILSILDNKGKGLKWADVVKLLAEQSSIKVDAAEFTEVIKGMENEGLVKVMGERD---KRVIRKIE	946122	Amanita muscaria Koide BX008	TRUE	A0A0C2WY08	NA	M378DRAFT_10046	A0A0C2WY08		946122	Amanita muscaria (strain Koide BX008)	NA
afdb50	job_B	AF-A0A0C3D1Q5-F1-model_v4 Uncharacterized protein	13.2	68	58	1	7	74	32	98	1	0.0002221	140	74	194	KLISMVKEALEKYQYPLTAKNIKVVIQKEHNVVLPTGSINSILYSNSELFEKIDKTNTIYPPLWIRKN	SVLHDLHELIRENP-SLFLDEIDEWLAIYHDQPISTTAIHDNLRDLGLRLKVGGPDDTANRNSVTRVE	1036808	Scleroderma citrinum Foug A	TRUE	A0A0C3D1Q5	NA	SCLCIDRAFT_34399	A0A0C3D1Q5		1036808	Scleroderma citrinum Foug A	NA
BFVD	job_A	A0A0C5ADR9_unrelaxed_rank_001_alphafold2_ptm_model_5_seed_000	10.6	75	54	4	2	72	220	285	1	6.176e-05	163	73	291	ME-TQKLISMVKEALEKYQYPLTAKNIKVVIQKEHNVVLPTGSINSILYSNSE---LFEKIDKTNTIYPPLWIRK	MPFGNQLVGRIDAWLQEHPGMHTPSRIARAVK------ADTHEAYMVLSWLDDRGMFVVGDGN---GMRRRYGSK	1606763	Mycobacterium phage Kratio	TRUE	A0A0C5ADR9	NA	PBI_KRATIO_93	A0A0C5ADR9		1606763	Mycobacterium phage Kratio	NA
afdb50	job_A	AF-A0A0C5JP58-F1-model_v4 Ferric uptake regulation protein	14.6	82	57	3	1	71	14	93	1	7.295e-06	188	73	154	FMETQKL---------ISMVKEALEKYQYPLTAKNIKVVIQKEHNVVLPTGSINSILYSNS--ELFEKIDKTNTIYPPLWIR	PLPDRIRAAGRKVTPGRMRVLELLGTVHQPLSHAQIETLLEAEAALRMDRVTLYRILDSLTTVGLLLKVVDARGV--FRFSG	1565605	Rugosibacter aromaticivorans	TRUE	A0A0C5JP58	NA	PG1C_12850	A0A0C5JP58		1565605	Rugosibacter aromaticivorans	NA
afdb50	job_B	AF-A0A0C6EFE6-F1-model_v4 Uncharacterized protein	8.2	73	61	3	2	73	16	83	1	0.0001936	160	74	149	FMETQK-LISMVKEALEKYQYPLTAKNIKVVIQKEHNVVLPTGSINSILYSNSELFEKIDKTNTIYPPLWIRK	GMKNCMTLFQTAYSMSLEGNRRATAGEIAARAASQFGLKISPSNVGQAFSAMS--IATTISRGK---AKYVLN	1522671	Dehalococcoides sp. UCH007	TRUE	A0A0C6EFE6	NA	UCH007_12530	A0A0C6EFE6		1522671	Dehalococcoides sp. UCH007	NA
afdb50	job_B	AF-A0A0C9RUB2-F1-model_v4 Tdrd5_2 protein	16.4	73	54	1	2	74	149	214	1	3.047e-05	199	74	912	FMETQKLISMVKEALEKYQYPLTAKNIKVVIQKEHNVVLPTGSINSILYSNSELFEKIDKTNTIYPPLWIRKN	FENSSRLSSEVLEVLQRSGNGLSKTTLLHKMREKRLGYIDMTSLNDILNNLGGKIVVKDN-------VVFSRT	64838	Fopius arisanus	TRUE	A0A0C9RUB2	NA	tdrd5_2 g.18419	A0A0C9RUB2	tdrd5_2	64838	Fopius arisanus	NA
afdb50	job_A	AF-A0A0D0RGW0-F1-model_v4 TWA4_scaffold00001, whole genome shotgun sequence	8	75	62	3	1	73	3	72	1	8.369e-06	203	73	123	FMETQKLISMVKEALEKYQYPLTAKNIKVVIQKEHNVVLPTGSINSILYSN--SELFEKIDKTNTIYPPLWIRKN	FMTE--CEQIVMKSVWDAKKDVSLQEIMKILETSFGKQWKRQTISTFLLHLIEKGYVKSYRSGR---IFYYVPIV	1392836	Lachnospiraceae bacterium TWA4	TRUE	A0A0D0RGW0	NA	P261_02134	A0A0D0RGW0		1392836	Lachnospiraceae bacterium TWA4	NA
BFVD	job_A	A0A0E3D9N3_unrelaxed_rank_001_alphafold2_ptm_model_3_seed_000	10.9	73	55	5	3	73	206	270	1	9.987e-05	144	73	276	ETQKLISMVKEALEKYQYPLTAKNIKVVIQKEHNVVL-PTGSI-NSILYSNSELFEKIDKTNTIYPPLWIRKN	DNRIVAQFAKVILKDFGSPIKAKRLIEKL-RDTGLVLKSPYETLKQIM-QYEPGIQRVGHG------FYQYVP	1129192	Bacillus phage BCP8-2	TRUE	A0A0E3D9N3	NA	BCP8-2_010	A0A0E3D9N3		1129192	Bacillus phage BCP8-2	NA
BFVD	job_A	A0A0E3GMB2_unrelaxed_rank_001_alphafold2_ptm_model_3_seed_000	11.4	70	54	4	5	72	644	707	1	5.026e-05	152	73	723	QKLISMVKEALEKYQYPLTAKNIKVVIQKEHNVVLPTGSINSILYSN--SELFEKIDKTNTIYPPLWIRK	AKAVEA-LKALADHDEPISQNQVAV----HDGKHWNPAVTKTVLAWCEQQDYSEATYDGE-RKPSRHSIT	1636270	Rhodoferax phage P26218	TRUE	A0A0E3GMB2	NA	P26218_44	A0A0E3GMB2		1636270	Rhodoferax phage P26218	NA
BFVD	job_A	A0A0E3JI94_unrelaxed_rank_001_alphafold2_ptm_model_1_seed_000	8.8	79	59	3	1	72	75	147	1	9.325e-05	147	73	147	FM-----ETQKLISMVKEALEKYQYPLTAKNIKVVIQKEHNVVLPTGSINSILYSNS--ELFEKIDKTNTIYPPLWIRK	PISFAEGERQQIADAVTAHFKRSKKGINSKDLAAKLE------TETRKLRVVLYALVAKGVVSLEPGESKVAGMTVSPA	1636270	Rhodoferax phage P26218	TRUE	A0A0E3JI94	NA	P26218_10	A0A0E3JI94		1636270	Rhodoferax phage P26218	NA
BFVD	job_A	A0A0E3M0K5_unrelaxed_rank_001_alphafold2_ptm_model_1_seed_000	10.8	74	58	5	2	71	569	638	1	0.0001615	115	73	644	METQKLISMV--KEALEKYQYPLTAKNIKVVIQKEHNVVLPTGSINSILY-SNS-ELFEKIDKTNTIYPPLWIR	MPMDEIKQIVEMVKEWQKHGEYPNKGTI---YAHDYDSNMAEKRIRELLKMAIDCDYLEYIR-LDGERWDRVKV	1636271	Verrucomicrobia phage P8625	TRUE	A0A0E3M0K5	NA	P8625_52	A0A0E3M0K5		1636271	Verrucomicrobia phage P8625	NA
afdb50	job_A	AF-A0A0E3QGG8-F1-model_v4 PadR domain-containing protein	16.6	84	56	4	3	73	14	96	1	1.455e-07	199	73	122	ETQKLISMVKEALEKY----------QYPLTAKNIKVVIQKEHNVVLPTGSINSILYSN--SELFEKIDKTNTIY-PPLWIRKN	ESDSQNVYIEDILKKHLNVAVLSTIRNNSMSGQDIAKELFFKHRVYISPSAIYSILYALKDQNLLEI-DTVKGDLRTKYYVPTE	1434099	Methanosarcina sp. Kolksee	TRUE	A0A0E3QGG8	NA	MSKOL_2982	A0A0E3QGG8		1434099	Methanosarcina sp. Kolksee	NA
afdb50	job_B	AF-A0A0E4CRE4-F1-model_v4 Uncharacterized protein	8.6	69	61	1	8	74	7	75	1	4.364e-07	250	74	76	LISMVKEALEKYQYPLTAKNIKVVIQKEHNVVLPTGSINSILYSN--SELFEKIDKTNTIYPPLWIRKN	PQAAALVVLSGATGSLSTREVCDRINTDRATPLVLERVYGALVALHRRGVVTRCTDAGRRRHVYWQLVA	141349	Mycobacterium lentiflavum	TRUE	A0A0E4CRE4	NA	BN1232_06102	A0A0E4CRE4		141349	Mycobacterium lentiflavum	NA
afdb50	job_B	AF-A0A0F4KQ33-F1-model_v4 Transcriptional regulator	10.8	74	59	4	4	74	6	75	1	3.905e-06	188	74	103	ETQKLISMVKEALEKYQYPLTAKNIKVVIQKEHNVVLPTGSINSILYSN--SELFEKIDKTNTIYPPL-WIRKN	SYKYLTGALLALLLNQ--DLYAYKLTKQLKTLFG--ASESTVYSILRELQQQGFLSTYDQPYSGRNRRYYHITK	1218508	Bombilactobacillus mellis	TRUE	A0A0F4KQ33	NA	JG29_08940	A0A0F4KQ33		1218508	Bombilactobacillus mellis	NA
afdb50	job_B	AF-A0A0F4R8E6-F1-model_v4 Fur family transcriptional regulator	17.6	68	49	2	9	74	19	81	1	7.548e-07	247	74	156	ISMVKEALEKYQYPLTAKNIKVVIQKEHNVVLPTGSINSILYSNS--ELFEKIDKTNTIYPPLWIRKN	REEILKVLLASKIPLSAYEVLDLYKEQTQESMPPMSVYRILEFLEQQELIHRLGSQN-----KFIACS	579484	Marinomonas sp. S3726	TRUE	A0A0F4R8E6	NA	TW85_04380	A0A0F4R8E6		579484	Marinomonas sp. S3726	NA
afdb50	job_A	AF-A0A0F4YVW0-F1-model_v4 DNA helicase	8.1	74	60	3	4	72	954	1024	1	4.51e-06	201	73	1167	TQKLISMVKEALEK---YQYPLTAKNIKVVIQKEHNVVLPTGSINSILYSN--SELFEKIDKTNTIYPPLWIRK	RENLKRAVLALVDEMGASGNAPRWADVYRRLSENSSIEVEGGEFADAVRALETEGLVNVIGEG---ARRTIRRV	1408163	Rasamsonia emersonii CBS 393.64	TRUE	A0A0F4YVW0	NA	T310_3575	A0A0F4YVW0		1408163	Rasamsonia emersonii CBS 393.64	NA
afdb50	job_B	AF-A0A0F6A3U6-F1-model_v4 Uncharacterized protein	19	84	53	3	1	74	10	88	1	5.005e-07	210	74	159	EFMETQKLIS--------MVKEALEKYQYPLTAKNIKVVIQKEHNVVLPTGSINSILYSN--SELFEKIDKTNTIYPPLWIRKN	EFVEIFNYAGIKPTEKRIAIFKGLKMAGKALSPYELVQYCKQNLGLTLPAVSIYRILDLLVAADLVHKLDTVN-----KYICCT	1129367	Pseudoalteromonas luteoviolacea S4054	TRUE	A0A0F6A3U6	NA	N479_04105	A0A0F6A3U6		1129367	Pseudoalteromonas luteoviolacea S4054	NA
afdb50	job_A	AF-A0A0F7CL02-F1-model_v4 PadR domain-containing protein	16.2	74	57	3	2	73	13	83	1	9.637e-08	254	73	105	METQKLISMVKEALEKYQYPLTAKNIKVVIQKEHNVVLPTGSINSILYSN--SELFEKIDKTNTIYPPLWIRKN	LENEVLWIYVANILL-HEDGLSVTELKKRLKEKFSIKVNTVYLYTVLYRMEREGLVRR--KTSEEGKSMYCLEE	1550241	Infirmifilum uzonense	TRUE	A0A0F7CL02	NA	MA03_03640	A0A0F7CL02		1550241	Infirmifilum uzonense	NA
BFVD	job_A	A0A0F7L5V8_unrelaxed_rank_001_alphafold2_ptm_model_3_seed_000	13.5	74	54	5	1	71	2	68	1	1.273e-05	144	73	138	FMETQKLISMVKEALEKYQYPLTAKNIKVVIQKEHNVVLPTGSINSILYSNSE--LFEK-IDKTNTIYPPLWIR	NAKTPSHAVTLLAAL-EQGGPMTIRQL----REYTG--ICSFSVRSSVNSLRRQCRIVRERDPVGTKREWRYSL	186617	uncultured marine virus	TRUE	A0A0F7L5V8	NA		A0A0F7L5V8		186617	uncultured marine virus	NA
BFVD	job_B	A0A0F7L711_unrelaxed_rank_001_alphafold2_ptm_model_1_seed_000	13.3	75	57	5	5	73	24	96	1	2.322e-05	157	74	99	TQKLISMVKEALEKYQYPLTAKNIKVVIQKEHNVVLPTGSINSILYSN--SELFEKI--DKTN--TIYPPLWIRK	AMSKRRAVLNLVTDHPG-LTSVELW-RNANELGRDLSRHEISRRLPELRKAGLVINGPARKCAVAGSRQMTWHAA	186617	uncultured marine virus	TRUE	A0A0F7L711	NA		A0A0F7L711		186617	uncultured marine virus	NA
afdb50	job_A	AF-A0A0F9A1V2-F1-model_v4 Uncharacterized protein	11.8	76	64	2	1	73	347	422	1	7.813e-06	187	73	457	FMETQKLISMVKEALEKYQYPLTAKNIKVVIQKEHNVVLPTGSINSILYSNS--ELFEKIDKTNTIYPPLWIR-KN	TPEKIKIINRINDMTKKEKKTHRVGEILEQLKIHKEFTPGKKSLSRRLRSLIDLGYLEDFTDPKDKRFKIYKSLTE	412755	marine sediment metagenome	TRUE	A0A0F9A1V2	NA	LCGC14_2625630	A0A0F9A1V2		412755	marine sediment metagenome	NA
afdb50	job_A	AF-A0A0F9A3P3-F1-model_v4 Uncharacterized protein	11.2	71	58	3	5	72	25	93	1	0.0002976	146	73	262	QKLISMVKEALEKYQ-YPLTAKNIKVVIQKEHNVVLPTGSINSILYSNS--ELFEKIDKTNTIYPPLWIRK	QGLTPIFKPIAKSHANEKFQPEEFAAIIDSLYGIKVHHWAIEDLIPRLESAGIIYKVKITDEI--EQYHYS	412755	marine sediment metagenome	TRUE	A0A0F9A3P3	NA	LCGC14_2896010	A0A0F9A3P3		412755	marine sediment metagenome	NA
afdb50	job_A	AF-A0A0F9VS08-F1-model_v4 Uncharacterized protein	15.3	78	58	4	2	73	6	81	1	1.781e-05	182	73	103	METQK---LISMVKEAL-EKYQYPLTAKNIKVVIQKEHNVVLPTGSINSILYSN--SELFEKIDKTNTIYPPLWIRKN	METQRHRLRRLRILQALSQNRPEPIGDGLIAQVLRGDVDLSFTKFNIRNSLDYLSERGLVIITLRNDDR--WMAKISA	412755	marine sediment metagenome	TRUE	A0A0F9VS08	NA	LCGC14_0060090	A0A0F9VS08		412755	marine sediment metagenome	NA
afdb50	job_B	AF-A0A0G0M701-F1-model_v4 Ferric uptake regulator, Fur family	14.7	68	54	2	7	72	20	85	1	7.233e-06	209	74	144	KLISMVKEALEKYQYPLTAKNIKVVIQKEHNVVLPTGSINSILYSN--SELFEKIDKTNTIYPPLWIR	KARKALVELLYKEKKPVSSAEILAKLTTKKNIVVNRTTVYRELRFLLEQNIIIHNKFPN--HRSCYEI	1618949	Parcubacteria group bacterium GW2011_GWE2_38_18	TRUE	A0A0G0M701	NA	US81_C0016G0005	A0A0G0M701		1618949	Parcubacteria group bacterium GW2011_GWE2_38_18	NA
afdb50	job_B	AF-A0A0G0US64-F1-model_v4 Uncharacterized protein	6.9	72	65	2	5	74	100	171	1	0.0001688	155	74	185	TQKLISMVKEALEKYQ-YPLTAKNIKVVIQKEHNVVLPTGSINSILYSNSELFEKI-DKTNTIYPPLWIRKN	LDRALYLLLVVRDDLKIDGLNPTQIANLLREVFRIKATKNAVSMALGKDSKYTHRTPVVINGAKAYVYKIMH	1618784	Parcubacteria group bacterium GW2011_GWA1_40_21	TRUE	A0A0G0US64	NA	UT90_C0014G0012	A0A0G0US64		1618784	Parcubacteria group bacterium GW2011_GWA1_40_21	NA
afdb50	job_B	AF-A0A0G1GC13-F1-model_v4 Uncharacterized protein	12.3	81	59	3	4	73	168	247	1	4.008e-05	161	74	267	ETQKLI----SMVKEAL-------EKYQYPLTAKNIKVVIQKEHNVVLPTGSINSILYSNSELFEKIDKTNTIYPPLWIRK	KRLNLLLSPGKYLERALAVLTIAREIGIEALTPNDITRFMKEKIRVNVIRENISLALGRGTKYVDR-SPSTQRGVYSYRIM	1618443	Candidatus Gottesmanbacteria bacterium GW2011_GWA2_43_14	TRUE	A0A0G1GC13	NA	UV73_C0010G0048	A0A0G1GC13		1618443	Candidatus Gottesmanbacteria bacterium GW2011_GWA2_43_14	NA
afdb50	job_B	AF-A0A0G1SXN0-F1-model_v4 Ferric uptake regulator, Fur family	8.8	79	64	3	2	74	5	81	1	1.398e-06	227	74	135	FMETQ----KLISMVKEALEKYQYPLTAKNIKVVIQKEHNVVLPTGSINSILYSNS--ELFEKIDKTNTIYPPLWIRKN	LREKGYKATPARLAILQVFSTTKKPLNAEAVCEKLHREGKKGINEVTVYRTLAHLEKGGILREVNLRKDS--VFYELNN	1618749	Candidatus Nomurabacteria bacterium GW2011_GWB1_47_6	TRUE	A0A0G1SXN0	NA	UY01_C0039G0004	A0A0G1SXN0		1618749	Candidatus Nomurabacteria bacterium GW2011_GWB1_47_6	NA
afdb50	job_B	AF-A0A0G2HKS5-F1-model_v4 Site-specific DNA-methyltransferase (adenine-specific)	5.4	73	63	2	4	74	72	140	1	3.263e-05	191	74	335	ETQKLISMVKEALEKYQYPLTAKNIKVVIQKEHNVVLPTGSINSILYSNS--ELFEKIDKTNTIYPPLWIRKN	DATELGDLLLEVLPPDGRTMGNTPARKALSGVAGRLISKEEYERTRDRAVSLGTVKK----GRGRGGSIALAE	1604020	Candidatus Synechococcus spongiarum SP3	TRUE	A0A0G2HKS5	NA	TE42_08170	A0A0G2HKS5		1604020	Candidatus Synechococcus spongiarum SP3	NA
afdb50	job_B	AF-A0A0G3C7B5-F1-model_v4 Phosphoribosyltransferase	14.4	76	58	3	1	74	200	270	1	1.138e-06	238	74	270	EFMETQKLISMVKEALEKYQYPLTAKNIKVVIQKEHNVVLPTGSINSILYSNS--ELFEKIDKTNTIYPPLWIRKN	PWARYEDLAGFAEKII--QNRTLDLSQIIAEFKHRYELDLKETELLKILSDLTERGELESTKQDNR---KLWSIKK	796385	Methanosarcina barkeri CM1	TRUE	A0A0G3C7B5	NA	MCM1_0813	A0A0G3C7B5		796385	Methanosarcina barkeri CM1	NA
afdb50	job_B	AF-A0A0G4NTJ1-F1-model_v4 Str. FM013	6.9	72	64	3	4	74	240	309	1	0.0003127	151	74	355	ETQKLISMVKEALEKYQYPLTAKNIKVVIQ-KEHNVVLPTGSINSILYSNSELFEKIDKTNTIYPPLWIRKN	ENLSVASVALRLLVIANRDLSILELAWAVALSTTGPRVMVEH-HRALELINPFIAYVEF-KDMKKHQVRLVH	1429867	Penicillium camemberti FM 013	TRUE	A0A0G4NTJ1	NA	PCAMFM013_S001g000303	A0A0G4NTJ1		1429867	Penicillium camemberti (strain FM 013)	NA
afdb50	job_B	AF-A0A0H2SD94-F1-model_v4 Fur family transcriptional regulator	8.3	84	64	4	2	74	6	87	1	8.883e-06	193	74	141	FMETQK--------LISMVKEALEKY-QYPLTAKNIKVVIQKEHNVVLPTGSINSILYSNSE--LFEKIDKTNTIYPPLWIRKN	LKKVLRDKKQRMTAQRELILKIFMESKGRLLSLDDVYMNIRKKKSHKTSKMTVKRGIDLLEEIGIIRKLDFED--GTPRYELIE	1428449	Marinitoga sp. 1197	TRUE	A0A0H2SD94	NA	X275_07985	A0A0H2SD94		1428449	Marinitoga sp. 1197	NA
pdb100	job_A	4i7h-assembly1.cif.gz_A Structural basis for peroxide sensing and gene regulation by PerR from Streptococcus pyogenes	7.7	77	61	4	3	71	19	93	1	0.0005528	126	73	147	ETQKL------ISMVKEALEKYQYPLTAKNIKVVIQKEHNVVLPTGSINSILYSNSE--LFEKIDKTNTIYPPLWIR	LREKHIRITETRKAIISYMIQSTEHPSADKIYRDLQPNFPN-MSLATVYNNLKVLVDEGFVSELKISND-LTTYYDF	198466	Streptococcus pyogenes MGAS315	TRUE	A0A0H2UT39	4i7h	spf SpyM3_0147	A0A0H2UT39	spf	198466	Streptococcus pyogenes serotype M3 (strain ATCC BAA-595 / MGAS315)	NA
afdb50	job_B	AF-A0A0H3GZT7-F1-model_v4 Putative plasmid-related protein	14.8	74	57	3	5	74	6	77	1	0.0002074	146	74	97	TQKLISMVKEALEKYQY--PLTAKNIKVVIQKEHNVVLPTGSINSILYSN--SELFEKIDKTNTIYPPLWIRKN	TQKDVLFILYAIEAGGKAEPVPGVKILEMINSARQSGIHGTNFRTSCHTLVENGLLNKYR--NASLKLAFRLTD	1125630	Klebsiella pneumoniae subsp. pneumoniae HS11286	TRUE	A0A0H3GZT7	NA	KPHS_p300220	A0A0H3GZT7		1125630	Klebsiella pneumoniae subsp. pneumoniae (strain HS11286)	NA
afdb50	job_A	AF-A0A0H3J3L5-F1-model_v4 WYL domain containing protein	9.2	76	62	4	1	73	89	160	1	3.2e-06	224	73	413	FMETQK-LISMVKEALEKYQYPLTAKNIKVVIQKEHNVVLPTGSINSILYSN--SELFEKIDKTNTIYPPLWIRKN	FTNNDIMLHFYLLDIL-TYESLLDIEQLSDKICERYSTCFDTQTVRNKVKESVKEGILNSCKQGRK---LYYSLSR	1262449	Clostridium pasteurianum DSM 525 = ATCC 6013	TRUE	A0A0H3J3L5	NA	CLPA_c04030 CP6013_02745	A0A0H3J3L5		1262449	Clostridium pasteurianum DSM 525 = ATCC 6013	NA
afdb50	job_B	AF-A0A0J0V146-F1-model_v4 Integrase	12.3	65	53	1	3	67	48	108	1	0.0002546	161	74	157	METQKLISMVKEALEKYQYPLTAKNIKVVIQKEHNVVLPTGSINSILYSNSELFEKIDKTNTIYP	KENEQIKQMILECHQKVNGIYGYYRVKAWIKRNYGKTVNHKRVYRLMKELG----VQAKIRRKKP	1659191	Geobacillus sp. T6	TRUE	A0A0J0V146	NA	ABH20_18535	A0A0J0V146		1659191	Geobacillus sp. T6	NA
afdb50	job_A	AF-A0A0J6KAQ7-F1-model_v4 Uncharacterized protein	11.7	68	55	3	7	71	7	72	1	0.0001497	169	73	83	LISMVKEALEKYQY-PLTAKNIKVVIQKEHNVVLPTGSINSILYSNS--ELFEKIDKTNTIYPPLWIR	LIFRTLRLLQTMHVQYLEERRLFLALTRESGGEYSAADVHEHLVYMQQNGLLKPI--RTADNHTAYAL	1628193	Chromobacterium sp. LK1	TRUE	A0A0J6KAQ7	NA	VI26_15230	A0A0J6KAQ7		1628193	Chromobacterium sp. LK1	NA
afdb50	job_B	AF-A0A0J7KS21-F1-model_v4 Dna replication factor cdt1	7.2	83	63	4	1	74	552	629	1	0.0006643	119	74	653	EFMETQKLISMVKEALEK-----YQYPLTAKNIKVVIQKEHNVVLPTGSINSILYSNSEL----FEKIDKTNTIYPPLWIRKN	EAALYSRLPDLA-KILRNVFVAERKGVLPLEAVIQKLDNSFRTKLTSQEMEEHIRQLCKLLPTWASI----HNVRKVNYLKLD	67767	Lasius niger	TRUE	A0A0J7KS21	NA	RF55_6739	A0A0J7KS21		67767	Lasius niger (Black garden ant)	NA
BFVD	job_A	A0A0K1LJE2_unrelaxed_rank_001_alphafold2_ptm_model_3_seed_000	14.4	69	44	6	7	72	4	60	1	0.000173	116	73	137	LISMVKEALEKYQYPLTAKNIKVVIQKEHNVVLPTGSINSILYSN--SEL-FEKIDKTNTIYPPLWIRK	VRTRVMIAIE---QPVTRQEV----VKRTG--LTLTQIKDGLTELKRYGQPVQAIGHGDN---RHYYLP	1673892	Vibrio phage H188	TRUE	A0A0K1LJE2	NA		A0A0K1LJE2		1673892	Vibrio phage H188	NA
BFVD	job_A	A0A0K1LMI7_unrelaxed_rank_001_alphafold2_ptm_model_2_seed_000	9.4	74	57	4	3	73	116	182	1	8.706e-05	149	73	182	ETQKLISMVKEALEKYQYPLTAKNIKVVIQKEHNVVLPTGSINSILYS-NS--ELFEKIDKTNTIYPPLWIRKN	EIKADNVYIMEFLKEKGHTVQLREIINA-GNAAGRKWYENSVSGYVKKAMEVYPQIKRVGKG------LYRYDA	1675599	Bacillus phage Silence	TRUE	A0A0K1LMI7	NA	CPT_Silence48	A0A0K1LMI7		1675599	Bacillus phage Silence	NA
BFVD	job_A	A0A0K2QQQ4_unrelaxed_rank_001_alphafold2_ptm_model_3_seed_000	7.3	68	52	4	9	72	30	90	1	0.0003683	114	73	213	SMVKEALEKYQ--YPLTAKNIKVVIQKEHNVVLPTGSINSILYSNS--ELFEKIDKTNTIYPPLWIRK	RIVQAFMDNAGTEFQLFPKDI-----AGLLKNVHQTTVGKEAKNLARHGILKSAQTPNN--RTKYWLN	1689679	Ralstonia phage RSF1	TRUE	A0A0K2QQQ4	NA		A0A0K2QQQ4		1689679	Ralstonia phage RSF1	NA
afdb50	job_B	AF-A0A0K6IRV8-F1-model_v4 Ferric uptake regulation protein	11.5	78	61	3	3	74	11	86	1	1.497e-06	217	74	141	METQ----KLISMVKEALEKYQYPLTAKNIKVVIQKEHNVVLPTGSINSILYSNS--ELFEKIDKTNTIYPPLWIRKN	RDAGGRVTAARLAVLRCLAAAEEPLTPDEVLEHLTQTPGHVPDRVTIYRAIDWLSAHGLVRRLATVGRA--ARYEPVE	876478	Tepidiphilus thermophilus	TRUE	A0A0K6IRV8	NA	fur Ga0061068_102165	A0A0K6IRV8	fur	876478	Tepidiphilus thermophilus	NA
afdb50	job_B	AF-A0A0K8TND6-F1-model_v4 Putative dna replication factor cdt1-like isoform x2	13.4	82	59	3	1	74	541	618	1	6.473e-05	146	74	639	EFMETQKLISMVKEALEKY----QYPLTAKNIKVVIQKEHNVVLPTGSINSILYSNSEL----FEKIDKTNTIYPPLWIRKN	EATKYSRLPELARHLRSIFVTEKKGVLTLEAIIKKIENSFRTNMSPKDIEDHLRLLAKECSSWIVFHE----IRKTLYIKMD	304241	Tabanus bromius	TRUE	A0A0K8TND6	NA		A0A0K8TND6		304241	Tabanus bromius (Band-eyed brown horse fly)	NA
afdb50	job_B	AF-A0A0L0BWQ3-F1-model_v4 Uncharacterized protein	18.1	77	56	4	3	72	304	380	1	0.0008158	155	74	385	METQKLISMVKEALEKYQYPLTAKNIKVVIQKEHNVV-LPTGSINSILYSNSELFEK---IDKTNTI--YPPL-WIR	QDEAKLIALTTAYLLIQPLGSTSQSICDYIKTITKDSHIQATDLNKILQKYTNIFETTVHIEDSMEFGDHQKIIWKS	7375	Lucilia cuprina	TRUE	A0A0L0BWQ3	NA	FF38_00812	A0A0L0BWQ3		7375	Lucilia cuprina (Green bottle fly) (Australian sheep blowfly)	NA
afdb50	job_B	AF-A0A0L0LEH0-F1-model_v4 Uncharacterized protein	6.9	72	62	3	3	72	29	97	1	3.495e-05	177	74	113	METQKLISMVKEALEKYQYPLTAKNIKVVIQKEHNVVLPTGSINSILYSN--SELFEKIDKTNTIYPPLWIR	EKELAIRWAIVSTLNN-NTPRSGRDIYQTLTVDNKFRLSEREFYLIMNRYMEASIITS--NGGNGPRVMYSI	1659196	Parcubacteria bacterium C7867-002	TRUE	A0A0L0LEH0	NA	AB197_00490	A0A0L0LEH0		1659196	Parcubacteria bacterium C7867-002	NA
afdb50	job_B	AF-A0A0L6U5S9-F1-model_v4 DNA replication licensing factor MCM4	9.2	76	60	3	5	74	922	994	1	2.481e-05	180	74	998	TQKLISMVKEALE----KYQYPLTAKNIKVVIQKEHNVVLPTGSINSILYSN--SELFEKIDKTNTIYPPLWIRKN	LEDLKREILKLLDAAQAQSGRGLRWPVLLDLLANQSSIPIDPQEFADVLKSLVSEGLVNIAGERD---KRIISRTS	27349	Puccinia sorghi	TRUE	A0A0L6U5S9	NA	VP01_978g1	A0A0L6U5S9		27349	Puccinia sorghi	NA
afdb50	job_B	AF-A0A0M0BDM7-F1-model_v4 Pribosyltran domain-containing protein	5.1	77	67	3	1	74	151	224	1	1.168e-05	202	74	230	EFMETQKLISMVKEALEKY-QYPLTAKNIKVVIQKEHNVVLPTGSINSILYSNS--ELFEKIDKTNTIYPPLWIRKN	PWNWIEDTSTLTVRLMSDEEGREWSLNSINSGLQEAFGITWNETMLGYIMQIMDERGQVDAVRRGGG---LRYRLKR	1685133	miscellaneous Crenarchaeota group archaeon SMTZ1-55	TRUE	A0A0M0BDM7	NA	AC480_05675	A0A0M0BDM7		1685133	miscellaneous Crenarchaeota group archaeon SMTZ1-55	NA
afdb50	job_B	AF-A0A0M0C0K2-F1-model_v4 PadR domain-containing protein	17.5	74	55	3	3	74	13	82	1	3.554e-07	238	74	106	METQKLISMVKEALEKYQYPLTAKNIKVVIQKEHNVVLPTGSINSILYSNS--ELFEKIDKTNTIYPPLWIRKN	LVKNFLDTIFLSELKKNQ-PQSAYALMNLVHRKFGFLISAGTVYALLYSMERKELVKGEISEN---KRIYRLTK	1685126	miscellaneous Crenarchaeota group-6 archaeon AD8-1	TRUE	A0A0M0C0K2	NA	AC479_01755	A0A0M0C0K2		1685126	miscellaneous Crenarchaeota group-6 archaeon AD8-1	NA
afdb50	job_B	AF-A0A0M0JZZ2-F1-model_v4 J domain-containing protein	15.4	71	56	3	5	72	5	74	1	3.18e-06	226	74	606	TQKLISMVKEALEKYQ-YPLTAKNIKVVIQKEHNVVLPTGSINSILYSNS--ELFEKIDKTNTIYPPLWIR	LATVIEALVEELTYSPSTPLDKLALLERINAKLETQVNVKEVNKALYYMKDEGIVKNGVEMHGAM-PTWLI	1460289	Chrysochromulina tobinii	TRUE	A0A0M0JZZ2	NA	Ctob_010461	A0A0M0JZZ2		1460289	Chrysochromulina tobinii	NA
afdb50	job_A	AF-A0A0M2NHM6-F1-model_v4 Transcriptional regulator, DeoR family	5.5	72	63	2	2	71	5	73	1	4.99e-05	189	73	328	METQKLISMVKEALEKYQYPLTAKNIKVVIQKEHNVVLPTGSINSILYSNSE--LFEKIDKTNTIYPPLWIR	STSTERQLFILSLLSQRKSGYTVNEIIDSLKRMADIDATRRMVARDMDYISQNFFVYEEELDGK---IVYKA	270498	Christensenella hongkongensis	TRUE	A0A0M2NHM6	NA	CHK_0830	A0A0M2NHM6		270498	Christensenella hongkongensis	NA
afdb50	job_A	AF-A0A0M2RZK7-F1-model_v4 PadR family transcriptional regulator	6.7	74	63	3	2	73	8	77	1	1.101e-05	209	73	104	METQKLISMVKEALEKYQYPLTAKNIKVVIQKEHNVVLPTGSINSILYSNS--ELFEKIDKTNTIYPPLWIRKN	GRFSEPALHILISLAA--GPKHGYAMQDDIGELTGTRPGPGTLYGAIRRLEEHAYIEALPERDR--RKPYRLTD	1538294	Micromonospora sp. HK10	TRUE	A0A0M2RZK7	NA	LQ51_19890	A0A0M2RZK7		1538294	Micromonospora sp. HK10	NA
afdb50	job_B	AF-A0A0M5J9S2-F1-model_v4 Dup	14.4	83	57	4	1	74	355	432	1	4.596e-05	144	74	453	EFMETQKLISMVKEALEK-----YQYPLTAKNIKVVIQKEHNVVLPTGSINSILYSNSEL----FEKIDKTNTIYPPLWIRKN	EATNYTRLPELA-RHLRNVFVTERKSVLTLEVIIKKIQNSFRANLTPQEIEAHLKLLAKELPAWVAFHE----VRKTMYIKIS	30019	Drosophila busckii	TRUE	A0A0M5J9S2	NA	Dbus_chr2Rg10	A0A0M5J9S2		30019	Drosophila busckii (Fruit fly)	NA
afdb50	job_B	AF-A0A0N0BP52-F1-model_v4 Uncharacterized protein	10.6	75	59	3	2	74	9	77	1	9.116e-05	178	74	94	FMETQKLISMVKEALEKYQYPLTAKNIKVVIQKEHNVVLPTGSINSILYSNS--ELFEKIDKTNTIYPPLWIRKN	WMNEKDD--IILEYLDDVGVAEPPAVIHFNISRTEEVDFVEKTTKRRLKRLLGLGLVTLAYE----KGRYYEITD	1765655	Halorubrum tropicale	TRUE	A0A0N0BP52	NA	AMR74_16670	A0A0N0BP52		1765655	Halorubrum tropicale	NA
afdb50	job_A	AF-A0A0N0ZFV2-F1-model_v4 Uncharacterized protein	8.3	72	58	3	6	71	64	133	1	0.0003657	129	73	162	KLISMVK----EALEKYQYPLTAKNIKVVIQKEHNVVLPTGSINSILYSNS--ELFEKIDKTNTIYPPLWIR	LLSGLAPIFKPIVKQWMGRKFDAKQLAIEVRALYGIDIHPWAIDDLAVRLEKAGLLLKNKIGDAV--DEYVY	1682204	Burkholderia sp. ST111	TRUE	A0A0N0ZFV2	NA		A0A0N0ZFV2		NA		NA
afdb50	job_B	AF-A0A0N1AV55-F1-model_v4 Uncharacterized protein	8.2	73	62	3	5	74	6	76	1	0.0001045	173	74	80	TQKLISMVKEALEKYQY-PLTAKNIKVVIQKEHNVVLPTGSINSILYSN--SELFEKIDKTNTIYPPLWIRKN	ARTVRAAIEDHLADYPQAADSAAGVARWWLTPRGINATATEVELVLAEMVHQHHLRGV--LLADGTVLYSRTR	1523421	beta proteobacterium AAP51	TRUE	A0A0N1AV55	NA	D621_01490	A0A0N1AV55		1523421	beta proteobacterium AAP51	NA
pdb100	job_A	7exx-assembly1.cif.gz_A The structure of DndG	11.4	70	55	5	5	72	373	437	1	0.0008347	111	73	439	QKLISMVKEALEKYQYPLTAKNIKVVIQKEHNVVLPTGSINSILYSNSEL--FEKIDKTNTIYPPLWIRK	DRLLLLTNLTVGK-NKKLRLHELLRGFE-QRGFYLDNQSTQMLVAFYERMGNVE--RMSDSGDA-VYVRK	562	Escherichia coli	TRUE	A0A0P7R7Y1	7exx	dptG BTQ06_23190 GP965_08790 GP979_04930	A0A0P7R7Y1	dptG	562	Escherichia coli	NA
afdb50	job_A	AF-A0A0P9D774-F1-model_v4 Uncharacterized protein	10.1	69	57	2	7	73	31	96	1	1.553e-05	208	73	132	LISMVKEALEKYQYPLTAKNIKVVIQKEHNVVLPTGSINSILYSN--SELFEKIDKTNTIYPPLWIRKN	LEASVMDALWVLHVPTPTKGVVNQLRTMQPYTPTLNTVHRTLGRLVDKGFVIRSARD---HIVMYAPRM	186479	Kouleothrix aurantiaca	TRUE	A0A0P9D774	NA	SE17_01155	A0A0P9D774		186479	Kouleothrix aurantiaca	NA
afdb50	job_A	AF-A0A0P9E4F5-F1-model_v4 Lineage-specific thermal regulator protein	16.2	74	55	3	2	73	13	81	1	1.616e-08	269	73	107	METQKLISMVKEALEKYQYPLTAKNIKVVIQKEHNVVLPTGSINSILYSNS--ELFEKIDKTNTIYPPLWIRKN	MVKSFMDILILAELRN--NPLSGYDVIAHIHNKFGILVSSGTVYSLLYSLERDNLIRGIWAKRK---RVYELTE	1700836	Candidatus Bathyarchaeota archaeon BA2	TRUE	A0A0P9E4F5	NA	AOA66_1653	A0A0P9E4F5		1700836	Candidatus Bathyarchaeota archaeon BA2	NA
afdb50	job_A	AF-A0A0P9EF20-F1-model_v4 Transcriptional regulator PadR-like family protein	12.3	73	59	2	3	73	14	83	1	1.509e-08	277	73	107	ETQKLISMVKEALEKYQYPLTAKNIKVVIQKEHNVVLPTGSINSILYSN--SELFEKIDKTNTIYPPLWIRKN	IVELLDVLILGSLNESASPMGGYDVISLVRKRFGVLLSSGTVYGLIYAMEREGLIRGMLERRK---RVYKLTE	1700836	Candidatus Bathyarchaeota archaeon BA2	TRUE	A0A0P9EF20	NA	AOA66_1591	A0A0P9EF20		1700836	Candidatus Bathyarchaeota archaeon BA2	NA
afdb50	job_B	AF-A0A0P9I0H1-F1-model_v4 Uncharacterized protein	8.6	69	61	1	5	71	37	105	1	0.0003586	133	74	756	TQKLISMVKEALEKYQYPLTAKNIKVVIQKEHNVVLPTGSINSILYSN--SELFEKIDKTNTIYPPLWI	SGLVPIVSPIAQESAGKPFNAVELCEKLENLYGIEIHPWVTEELVPNLVKAGILIPSDVTTGVVRHFYA	199198	Pseudomonas syringae pv. aceris	TRUE	A0A0P9I0H1	NA	ALO91_103184	A0A0P9I0H1		199198	Pseudomonas syringae pv. aceris	NA
afdb50	job_B	AF-A0A0Q1AB54-F1-model_v4 Uncharacterized protein	27.2	77	43	4	3	73	206	275	1	8.513e-05	185	74	758	ME------TQKLISMVKEALEKYQYPLTAKNIKVVIQKEHNVVLPTGSINSILYSNSELFEKIDKTNTIYPPLWIRK	MESSFHLTSFKLKEMLYTILQRYKYPMNLNEIKNKIAEDFNHDIPETSISSALVEDTR-FVH-HKNH-----YWTIR	1735325	Desulfuromonas sp. SDB	TRUE	A0A0Q1AB54	NA	APR63_10795	A0A0Q1AB54		1735325	Desulfuromonas sp. SDB	NA
afdb50	job_B	AF-A0A0Q7CJD8-F1-model_v4 Ferric uptake regulation protein	14.1	78	57	4	2	72	22	96	1	2.108e-06	213	74	157	FMETQ----KLISMVKEALEKYQYPLTAKNIKVVIQKEHNVVLPTGSINSILYSN--SELFEK-IDKTNTIYPPLWIR	LRGTGLRVTRAAQTVLELIEHSSQPLTHEEVAAAYTAATGEAPDRVTIYRVLDRLVEAGLCDRRVGADRV---NRFSR	1736530	Variovorax sp. Root411	TRUE	A0A0Q7CJD8	NA	ASC92_04400	A0A0Q7CJD8		1736530	Variovorax sp. Root411	NA
afdb50	job_A	AF-A0A0Q7TRP5-F1-model_v4 HTH_12 domain-containing protein	13.2	68	50	3	8	73	90	150	1	7.295e-06	210	73	164	ISMVKEALEKYQYPLTAKNIKVVIQKEHNVVLPTGSINSILYSNS--ELFEKIDKTNTIYPPLWIRKN	REMILLVLGNGDAAIAASEISRKLTRRWGRAIPLAAVMLELQGLEQAGLVR---RSKDE----WVRVD	1736465	Caulobacter sp. Root1455	TRUE	A0A0Q7TRP5	NA	ASD21_02915	A0A0Q7TRP5		1736465	Caulobacter sp. Root1455	NA
afdb50	job_A	AF-A0A0Q8LKS5-F1-model_v4 Uncharacterized protein	11.8	76	62	3	1	73	1	74	1	6.132e-05	168	73	82	FMETQKLISMVKEALEKY-QYPLTAKNIKVVIQKEHNVVLPTGSINSILYSN--SELFEKIDKTNTIYPPLWIRKN	MQDDAEVRREVLAYLRSHPQAADTLCGIVSWWLPRQRLETGRRRIEQVLDELVSAGLLRRDPLPDGE--ALYGLER	1736482	Rhodanobacter sp. Root179	TRUE	A0A0Q8LKS5	NA		A0A0Q8LKS5		NA		NA
afdb50	job_B	AF-A0A0Q8RIY1-F1-model_v4 Uncharacterized protein	8	75	64	3	3	74	4	76	1	2.846e-05	159	74	77	METQKLISMVKEALEKYQYPLTAKNIKVVIQKEHNVVLPTGSINSILYSNSELFEKID--KTNT-IYPPLWIRKN	ADKRAIDAAVASFVETYPGDVPMVDLRCYVREKTGLDISGPVLAHPLKRL--GYRRDGERKIDTCPGKTVFYTRR	1736595	Sphingomonas sp. Root720	TRUE	A0A0Q8RIY1	NA	ASE22_04270	A0A0Q8RIY1		1736595	Sphingomonas sp. Root720	NA
afdb50	job_B	AF-A0A0Q8XRR2-F1-model_v4 Uncharacterized protein	13.7	80	57	4	4	74	4	80	1	9.762e-05	176	74	235	ETQKLISMVKEALEKYQ------YPLTAKNIKVVIQKEHNVVLPTGSINSILYSNS--ELFEKI-DKTNTIYPPLWIRKN	PADYVFVGVLNAIHAISPNKAINHSLTIESIQQAFAKEYAIDLQDSVASYIIKRMESAGILVVIVDPYAD---TVLEIAD	1736501	Sphingomonas sp. Root241	TRUE	A0A0Q8XRR2	NA	ASE13_06155	A0A0Q8XRR2		1736501	Sphingomonas sp. Root241	NA
afdb50	job_B	AF-A0A0Q8ZVN4-F1-model_v4 Uncharacterized protein	9.4	74	63	2	3	74	5	76	1	4.877e-08	287	74	87	METQKLISMVKEALEKYQYPLTAKNIKVVIQKEHNVVLPTGSINSILYSN--SELFEKIDKTNTIYPPLWIRKN	GGGEQLRAQLLTILQDADRPMTTAELRDHLHTHYASRVVIETVYRNLTVLQRRDEVER--RPGAGRDACWGPTE	1736504	Mycobacterium sp. Root265	TRUE	A0A0Q8ZVN4	NA	ASE48_13975	A0A0Q8ZVN4		1736504	Mycobacterium sp. Root265	NA
afdb50	job_B	AF-A0A0Q9LYP0-F1-model_v4 Uncharacterized protein	10.4	67	55	3	8	72	4	67	1	5.136e-06	205	74	142	LISMVKEALEKYQYPLTAKNIKVVIQKEHNVVLPTGSINSILYSNS--ELFEKIDKTNTIYPPLWIR	QRQRVLDAVATLG-HATPDDVVARVSADGGTPLATSTVYRALEALESLGIVGHTHLDH--HAPSYHL	1736397	Phycicoccus sp. Soil748	TRUE	A0A0Q9LYP0	NA	ASG70_11355	A0A0Q9LYP0		1736397	Phycicoccus sp. Soil748	NA
afdb50	job_B	AF-A0A0R1ZJ72-F1-model_v4 Uncharacterized protein	15.3	78	59	3	2	73	10	86	1	2.702e-07	238	74	151	FMETQ----KLISMVKEALEKYQYPLTAKNIKVVIQKEHNVVLPTGSINSILYSN--SELFEKIDKTNTIYPPLWIRK	LQDNDITPTLQRIVILNYLMSSSKHPTADQIFNDINQDQNVTISKATVYNTLNYFIEKNLVIKV-MTSKCTQPHYDYF	1423820	Ligilactobacillus araffinosus DSM 20653	TRUE	A0A0R1ZJ72	NA	FC64_GL000960	A0A0R1ZJ72		1423820	Ligilactobacillus araffinosus DSM 20653	NA
afdb50	job_B	AF-A0A0R3T0I5-F1-model_v4 CDT1 domain-containing protein	18.1	77	54	3	2	73	501	573	1	2.657e-05	169	74	598	FMETQKLISMVKEALEKYQY-PLTAKNIKVVIQKEHNVVLPTGSINSILYS----NSELFEKIDKTNTIYPPLWIRK	FAALPATITQIWSALRGGNGRPVPITQVTSRLVQSSGSGLSPEEANSRLESLLTLLPDWVEKVEWAR----PHLQFK	102285	Rodentolepis nana	TRUE	A0A0R3T0I5	NA	HNAJ_LOCUS330	A0A0R3T0I5		102285	Rodentolepis nana (Dwarf tapeworm) (Hymenolepis nana)	NA
afdb50	job_B	AF-A0A0R3VVG3-F1-model_v4 Uncharacterized protein	14.6	75	56	4	5	74	14	85	1	0.0001045	154	74	986	TQKLISMVKEALEK---YQYPLTAKNIKVVIQKEHNVVLPTGSINSILYSNS--ELFEKIDKTNTIYPPLWIRKN	PQKV-CEVWKILESNRGQKQSVPVDKLIRPLRKVLD--MQDDSIRLLLTEIEGDGLIVKVSSCSGKGCDGYRLPD	60517	Taenia asiatica	TRUE	A0A0R3VVG3	NA	TASK_LOCUS1376	A0A0R3VVG3		60517	Taenia asiatica (Asian tapeworm)	NA
afdb50	job_B	AF-A0A0S4J0P6-F1-model_v4 CULLIN_2 domain-containing protein	9.2	76	61	2	1	74	753	822	1	3.263e-05	200	74	822	EFMETQKLISMVKEALEKYQYPLTAKNIKVVIQKEHNVVLPTGSINSILYSN--SELFEKIDKTNTIYPPLWIRKN	PSQELGMIQNTITAMLKARAASKTAAEIHNSLKMFLKYAGSLQDLKRVLQYLVGQGKLATLD------GSTYSLPK	75058	Bodo saltans	TRUE	A0A0S4J0P6	NA	BSAL_05315	A0A0S4J0P6		75058	Bodo saltans (Flagellated protozoan)	NA
afdb50	job_B	AF-A0A0S7EXA2-F1-model_v4 CDT1	14.6	82	58	3	3	72	67	148	1	0.0005792	120	74	171	METQKLISM--VKEALEKYQYPLTAKNIKVVIQKEHNVVLPTGSINSILYSNSEL--FEKIDKTNT--------IYPPLWIR	ILAEMFRSMDTVVAMLYNRSETATFAKIKQGVQDMMHRRFEESHVGQIRTVFPAAFSFRQQKNIPTFNSNISRGSYQLTVEP	188132	Poeciliopsis prolifica	TRUE	A0A0S7EXA2	NA	CDT1	A0A0S7EXA2	CDT1	188132	Poeciliopsis prolifica (blackstripe livebearer)	NA
afdb50	job_A	AF-A0A0S7MF31-F1-model_v4 TRD7B	14.6	75	61	3	1	73	50	123	1	0.0001497	166	73	137	FME-TQKLISMVKEALEKYQYPLTAKNIKVVIQKEHNVVLPTGSINSILYSNSELFEKID-KTNTIYPPLWIRKN	NPYNPQQVQSRIREILAKYSNGFWVSKLPQIYRELYKQDLPSEAIKD-LETWTHICIVEKTCGSNSSELLLYPAT	188132	Poeciliopsis prolifica	TRUE	A0A0S7MF31	NA		A0A0S7MF31		NA		NA
afdb50	job_A	AF-A0A0S7XV86-F1-model_v4 Uncharacterized protein	13.6	73	55	3	1	71	18	84	1	5.542e-06	200	73	120	FMETQKLISMVKEALEKYQYPLTAKNIKVVIQKEHNVVLPTGSINSILYSN--SELFEKIDKTNTIYPPLWIR	YDQDSCIKNFI---LEQAVLPVTIKYLVETLAYWLKVKITENAMKKRCNKLVRQGLLVKTKEGN---RCVWTS	1703361	Syntrophobacter sp. DG_60	TRUE	A0A0S7XV86	NA	AMJ45_04685	A0A0S7XV86		1703361	Syntrophobacter sp. DG_60	NA
afdb50	job_B	AF-A0A0S9MWD9-F1-model_v4 Uncharacterized protein	6.7	74	64	3	4	74	8	79	1	4.292e-05	170	74	82	ETQKLISMVKEALEKYQ-YPLTAKNIKVVIQKEHNVVLPTGSINSILYSN--SELFEKIDKTNTIYPPLWIRKN	GWRQAQQVILDYLARHPLAADSEQGIAQWWLATAGVLVTADELQQALDALQQQGRIERVPLPGDG--AIYRAPR	1736318	Pseudorhodoferax sp. Leaf274	TRUE	A0A0S9MWD9	NA	ASF44_13480	A0A0S9MWD9		1736318	Pseudorhodoferax sp. Leaf274	NA
afdb50	job_B	AF-A0A0T5ZG54-F1-model_v4 PadR family transcriptional regulator	10.8	74	60	4	2	73	8	77	1	1.717e-06	229	74	108	FMETQKLISMVKEALEKYQYPLTAKNIKVVIQKEHNVVLPTGSINSILYSNS--ELFEKIDKTNTIYPPLWIRK	LGRFARPAQQILTILGQG--PRIPAALRGEVRARCGDDIGPGTLFGTLARLERRGLVEVI-PSPAA-PRAYRIT	1640513	Chloroflexi bacterium CSP1-4	TRUE	A0A0T5ZG54	NA	XU10_C0040G0012	A0A0T5ZG54		1640513	Chloroflexi bacterium CSP1-4	NA
afdb50	job_B	AF-A0A0T6A6I3-F1-model_v4 Uncharacterized protein	7.8	76	65	3	1	73	7	80	1	4.922e-05	178	74	111	EFMETQKLISMVKEALEKYQ-YPLTAKNIKVVIQKEHNVVLPTGSINSILYSN--SELFEKIDKTNTIYPPLWIRK	DGRKQDEAAREILHYLASNPDAEDTLEGIARWWLERRRIELTINEVRDSVEMLLNRGLILASRQRLKA--PCYRMN	1640516	candidate division NC10 bacterium CSP1-5	TRUE	A0A0T6A6I3	NA	XU15_C0003G0043	A0A0T6A6I3		1640516	candidate division NC10 bacterium CSP1-5	NA
afdb50	job_B	AF-A0A0T9RJY4-F1-model_v4 Uncharacterized protein	5.5	72	64	2	5	74	15	84	1	3.047e-05	167	74	193	TQKLISMVKEALEKYQYPLTAKNIKVVIQKEHNVVLPTGSINSILYSN--SELFEKIDKTNTIYPPLWIRKN	QKNILIILAALNERKPGPVPTKDLEKLLTVSDDKPVYGPNLRGACHRLAKAGMVRTLRASN--LQLAVELTH	1288385	Yersinia pekkanenii	TRUE	A0A0T9RJY4	NA	ERS008529_04642	A0A0T9RJY4		1288385	Yersinia pekkanenii	NA
afdb50	job_B	AF-A0A0U2W3Q4-F1-model_v4 Uncharacterized protein	10.1	69	57	3	8	74	8	73	1	6.932e-05	170	74	74	LISMVKEALEKYQYPLTAKNIKVVIQKEHNVVLPTGSINSILYSNS--ELFEKIDKTNTIYPPLWIRKN	LHYVILERVKKRS-PVTDQELYQEVKKSVGYEVSFSDFLKALMKLEMRGYLHVVLVKENV--RMVSISQ	2285	Sulfolobus acidocaldarius	TRUE	A0A0U2W3Q4	NA	ATY89_02530 ATZ20_05565	A0A0U2W3Q4		2285	Sulfolobus acidocaldarius	NA
afdb50	job_A	AF-A0A0U4FJD7-F1-model_v4 PadR family transcriptional regulator	8.8	68	56	3	8	73	11	74	1	7.564e-07	242	73	101	ISMVKEALEKYQYPLTAKNIKVVIQKEHNVVLPTGSINSILYSNS--ELFEKIDKTNTIYPPLWIRKN	SLLILISLAE--ENRHGYAIMEDIEKNYDIKLGPGTLYGAISRLQKAGYISALE--TQDRKKPYKLTE	1472767	Lentibacillus amyloliquefaciens	TRUE	A0A0U4FJD7	NA	AOX59_09125	A0A0U4FJD7		1472767	Lentibacillus amyloliquefaciens	NA
BFVD	job_A	A0A0U4JHP4_unrelaxed_rank_001_alphafold2_ptm_model_2_seed_000	4.7	85	59	4	1	72	7	82	1	0.0006833	104	73	181	FMETQKLISMVKEALEKY-----------QYPLTAKNIKVVIQKEHNVVLPTGSINSILYSNS--ELFEKIDKTNTIYPPLWIRK	LSNTAKAANNILVGIGAGSYSFFDEGIVEGAGIWYDALRDE------TPVSANLAARAITKLVQTGHFTKTRDDE---DYWVALT	1772303	Arthrobacter phage Joann	TRUE	A0A0U4JHP4	NA	57 JOANN_57	A0A0U4JHP4	57	1772303	Arthrobacter phage Joann	NA
BFVD	job_A	A0A0U4K2H7_unrelaxed_rank_001_alphafold2_ptm_model_2_seed_000	15	73	50	5	7	72	13	80	1	6.176e-05	140	73	85	LISMVKEALEK---YQYPLT--AKNIKVVIQKEHNVVLPTGSINSILYSNS--ELFEKIDKTNTIYPPLWIRK	AQQEVIAVIKAGTQPGTPFTGTAKSIERAI----GVGITLKQVENALRGLEAAACVTK-TWNPDRYVWNFTLS	1982086	Laroyevirus	TRUE	A0A0U4K2H7	NA	86 SALGADO_86	A0A0U4K2H7	86	1772314	Arthrobacter phage Salgado	NA
afdb50	job_B	AF-A0A0W0GJV9-F1-model_v4 Uncharacterized protein	13.1	76	58	3	1	73	15	85	1	6.044e-05	172	74	136	EFMETQKLISMVKEAL---EKYQYPLTAKNIKVVIQKEHNVVLPTGSINSILYSNSELFEKIDKTNTIYPPLWIRK	HLISVKNCLAVVVTAHLLASEGTTRATAKEISDRILEEFGLEIPATNIGQVFAAFE--ISSKTTHG---KARFVLE	1217799	Dehalogenimonas alkenigignens	TRUE	A0A0W0GJV9	NA	DEALK_17050	A0A0W0GJV9		1217799	Dehalogenimonas alkenigignens	NA
afdb50	job_B	AF-A0A0W1JNS9-F1-model_v4 Fur family transcriptional regulator	21.1	71	48	4	4	72	23	87	1	0.0008158	147	74	143	ETQKLISMVKEALEKYQYPLTAKNIKVVIQKEHNVVLPTGSINSILYSN--SELFEKIDKTNTIYPPLWIR	PRESVLSVL----EHAPKPLSAAEICSEIEKE-GESPWLSTIYRILELFVKKGVVVKLAVLNNEM-ALYEL	49338	Desulfitobacterium hafniense	TRUE	A0A0W1JNS9	NA	AT727_14745	A0A0W1JNS9		49338	Desulfitobacterium hafniense (Desulfitobacterium frappieri)	NA
afdb50	job_A	AF-A0A0W1R4V5-F1-model_v4 PadR family transcriptional regulator	11.7	68	55	3	8	73	8	72	1	1.781e-05	189	73	93	ISMVKEALEKYQYPLTAKNIKVVIQKEHNVVLPTGSINSILYSN--SELFEKIDKTNTIYPPLWIRKN	QRDLLYVMAGLDKP-SGQQIKGELESYLDSEVNHGRLYPNLDVLVEKEYVEKGAIDRRT--NYYDITE	1514971	Haloprofundus marisrubri	TRUE	A0A0W1R4V5	NA	AUR64_18885	A0A0W1R4V5		1514971	Haloprofundus marisrubri	NA
afdb50	job_A	AF-A0A0W7TIQ9-F1-model_v4 DUF4143 domain-containing protein	9.3	75	60	3	5	71	39	113	1	0.0006334	138	73	247	QKLISMVKEALEKYQYPLTAKNIKVVIQKEHNVVLPTGSINSILYSN--SELFEKID----KTNTIY--PPLWIR	RELSAVFDLLCSSVGSLTNPTKIQNMMATVNRSKMANNTVGRYIDLLCNAYLFERAERYDIKGKKLLDTPCKYYA	1769296	Candidatus Methanomethylophilus sp. 1R26	TRUE	A0A0W7TIQ9	NA	AUQ37_01355	A0A0W7TIQ9		1769296	Candidatus Methanomethylophilus sp. 1R26	NA
afdb50	job_B	AF-A0A0W7YSL7-F1-model_v4 Uncharacterized protein	12.3	81	60	3	2	73	44	122	1	6.932e-05	163	74	129	FMETQKLISMVKEALEKYQYPLTAKNIKVVIQKEHNVVLPTGSINSILYSN--SELFEKID-------KTNTIYPPLWIRK	AQFQGRLLAVLIEQHRQGVVNMSAKELRTAYFNATGAWVDMSSISSTVNGLVKARRVERLQVLRKCGVTGHDITPIR--AV	225992	Comamonas kerstersii	TRUE	A0A0W7YSL7	NA	AS359_04310	A0A0W7YSL7		225992	Comamonas kerstersii	NA
afdb50	job_B	AF-A0A0X3UA83-F1-model_v4 Uncharacterized protein	14.7	68	51	2	9	74	26	88	1	5.5e-06	222	74	158	ISMVKEALEKYQYPLTAKNIKVVIQKEHNVVLPTGSINSILYSNS--ELFEKIDKTNTIYPPLWIRKN	RRLVLNGLVQSEKAVSAYELVSFCKERYEENIPAMSVYRILDFLEKHHLAHKLKLSN-----KYLVRE	1685377	Microbulbifer sp. ZGT114	TRUE	A0A0X3UA83	NA	AVO43_03735	A0A0X3UA83		1685377	Microbulbifer sp. ZGT114	NA
afdb50	job_A	AF-A0A0X8G534-F1-model_v4 Uncharacterized protein	15.7	70	52	3	4	72	31	94	1	4.659e-05	168	73	703	TQKLISMVKEALEKYQYPLTAKNIKVVIQKEHNVVLPTGSINSILYSNSELFEK-IDKTNTIYPPLWIRK	HRKILDSA--LLDCDNNDLTIHKIIDYIEDKYSLLIGESEINDIIEKYPDSFLTNYHKD----SKTICLS	1622118	Lutibacter profundi	TRUE	A0A0X8G534	NA	Lupro_02715	A0A0X8G534		1622118	Lutibacter profundi	NA
afdb50	job_B	AF-A0A100WLX6-F1-model_v4 Uncharacterized protein	11.9	67	56	2	8	72	11	76	1	1.497e-06	231	74	87	LISMVKEALEKYQYPLTAKNIKVVIQKEHNVVLPTGSINSILYSN--SELFEKIDKTNTIYPPLWIR	RQSAVLAVMQNRAVVLSTPSVLRCVNEGAPRPLVLEQVYRALLTLQHRGLVRRVDV-GDSTKAYWQN	144550	Mycolicibacterium fortuitum subsp. acetamidolyticum	TRUE	A0A100WLX6	NA	RMCFA_1049	A0A100WLX6		144550	Mycolicibacterium fortuitum subsp. acetamidolyticum	NA
afdb50	job_A	AF-A0A100X572-F1-model_v4 Uncharacterized protein	9.4	74	63	3	2	73	6	77	1	6.593e-07	245	73	80	METQKLISMVKEALEKYQYPLTAKNIKVVIQKEHNVVLPTGSINSILYSNS--ELFEKIDKTNTIYPPLWIRKN	LDPELVRKHLLDVLPETGGDLTTAEIRQLLLRWAP-GLVNETVYRNLLVLEHRGEVRRLRRPG-RRHVAWAIAT	59813	Mycolicibacterium novocastrense	TRUE	A0A100X572	NA		A0A100X572		NA		NA
BFVD	job_A	A0A126DIU0_unrelaxed_rank_001_alphafold2_ptm_model_1_seed_000	6.6	75	57	4	7	72	18	88	1	0.0005956	106	73	221	LISMVKEALE----KYQ---YPLTAKNIKVVIQKEHNVVLPTGSINSILYSNS--ELFEKIDKTNTIYPPLWIRK	QAALLLNHIKFWSETKNVTKVYRTNKQ----LSEDFEGSLSESQIQRAKKKLVDFGLILISHDMGHTRTTHYSIT	1605379	Acinetobacter phage vB_AbaM_phiAbaA1	TRUE	A0A126DIU0	NA	phiAbaA1_065	A0A126DIU0		1605379	Acinetobacter phage vB_AbaM_phiAbaA1	NA
afdb50	job_B	AF-A0A126NZD7-F1-model_v4 Uncharacterized protein	17.9	67	46	2	8	72	91	150	1	7.233e-06	218	74	200	LISMVKEALEKYQYPLTAKNIKVVIQKEHNVVLPTGSINSILYSN--SELFEKIDKTNTIYPPLWIR	IKEAVLEVLGVLGTGLTALDLLSAINAKFDTDYPRTSLSPQLSRLKAEGKITRL-------GNLWSL	1792307	Bosea sp. PAMC 26642	TRUE	A0A126NZD7	NA	AXW83_20000	A0A126NZD7		1792307	Bosea sp. (strain PAMC 26642)	NA
BFVD	job_A	A0A127AWM5_unrelaxed_rank_001_alphafold2_ptm_model_3_seed_000	12.6	71	51	5	2	72	1	60	1	0.0002439	123	73	80	METQKLISMVKEALEKYQYPLTAKNIKVVIQKEHNVVLPTGSINSILYSNSELFEKIDKTNTIYPPLWIRK	MG-KDLYKALIDTIWELQDGFTSDELEQAL-DTKGIEV--KDINGLLDFLSGILI---KEDG----RYYVN	1792032	Bacillus phage SP-15	TRUE	A0A127AWM5	NA	SP15_187	A0A127AWM5		1792032	Bacillus phage SP-15	NA
afdb50	job_B	AF-A0A127B8L2-F1-model_v4 DNA-binding protein	13.1	76	57	3	3	72	140	212	1	1.063e-06	227	74	214	METQK----LISMVKEALEKYQYPLTAKNIKVVIQKEHNVVLPTGSINSILYSNS--ELFEKIDKTNTIYPPLWIR	VDPEKNLTPLEREILSILREYKKPVSISDIRNVLENRNGTRYSTAAISQYVSRLEKKGYVKKK---RKGRRVFVKP	1609559	Pyrococcus kukulkanii	TRUE	A0A127B8L2	NA	TQ32_03885	A0A127B8L2		1609559	Pyrococcus kukulkanii	NA
afdb50	job_A	AF-A0A132H4D2-F1-model_v4 Uncharacterized protein	12.5	72	57	2	5	70	217	288	1	0.0002594	151	73	421	QKLISMVKEALEKYQYPLTAKNIKVVIQKEHNVVLPTGSINSILYSNS--ELFEKID----KTNTIYPPLWI	EALSALADALCSSIGSLTNPNRISNVMQSVQKNKIDPETVGNYIDYLEEAFLFEGAKRFNIKGNKYFESIKK	1768112	bacterium P201	TRUE	A0A132H4D2	NA	AUK64_325	A0A132H4D2		1768112	bacterium P201	NA
afdb50	job_B	AF-A0A133V2M4-F1-model_v4 Uncharacterized protein	8	62	53	2	4	64	320	378	1	0.0002074	153	74	408	ETQKLISMVKEALEKYQYPLTAKNIKVVIQKEHNVVLPTGSINSIL-YSNSELFEKIDKTNT	RSDRRRWIIESILLTTPEPLPVSGIIDRFEERTDATITREYVEHVIRQGYGEA---VGAQGG	1698270	candidate division MSBL1 archaeon SCGC-AAA259M10	TRUE	A0A133V2M4	NA	AKJ40_00850	A0A133V2M4		1698270	candidate division MSBL1 archaeon SCGC-AAA259M10	NA
afdb50	job_A	AF-A0A133VHV9-F1-model_v4 Uncharacterized protein	17.1	70	54	4	3	71	21	87	1	0.0001497	163	73	90	ETQKLISMVKEALEKYQYPLTAKNIKVVIQKEHNVVLPTGSINSILYSNSEL-FEKIDKTNTIYPPLWIR	ESEQAVGYVREALQEL-EEPTSTEVSEWIKKEKNVEIAPKGVALYAKR-IGYASEQ-EWEDGTSKRKLKP	1698282	candidate division MSBL1 archaeon SCGC-AAA382F02	TRUE	A0A133VHV9	NA	AKJ53_01475	A0A133VHV9		1698282	candidate division MSBL1 archaeon SCGC-AAA382F02	NA
afdb50	job_B	AF-A0A133VNS8-F1-model_v4 Uncharacterized protein	15.4	71	57	2	3	72	288	356	1	6.932e-05	178	74	361	METQKLISMVKEALEKYQYPLTAKNIKVVIQKEHNVVLPTGSINSILYSNSELFEKIDKT-NTIYPPLWIR	KESEQALEYVREAVETLTGKYTPTDVSEWIKNEHGVEIRPEGVGLYLRR--IGYTTENRSIDGKQMRVVKQ	1698286	candidate division MSBL1 archaeon SCGC-AAA385D11	TRUE	A0A133VNS8	NA	AKJ58_00970	A0A133VNS8		1698286	candidate division MSBL1 archaeon SCGC-AAA385D11	NA
afdb50	job_B	AF-A0A133VQD1-F1-model_v4 Uncharacterized protein	13.5	74	61	2	2	74	9	80	1	2.481e-05	193	74	81	FMETQKLISMVKEALEKYQYPLTAKNIKVVIQKEHNVVLPTGSINSILYSNSELFEKI-DKTNTIYPPLWIRKN	DKESEQMVGYVREACENLSGNFTPSDISEWIKENKGVEIQPEGVGLYAKR--IGYSSELTSENGKRKRVLKPIS	1698284	candidate division MSBL1 archaeon SCGC-AAA382M17	TRUE	A0A133VQD1	NA		A0A133VQD1		NA		NA
afdb50	job_A	AF-A0A135VLG8-F1-model_v4 Uncharacterized protein	15.9	69	54	4	5	72	701	766	1	2.511e-05	159	73	783	QKLISMVKEALEKYQYPLTAKNIKVVIQKEHNVVLPTGSINSILYSNSELFEKI-DKTNTIYPPLWIRK	EAVKE-VLRLLTRYE-PLTEESVKRFLIAKGGADVDVEAILSRL-ENASMILRGHEIHTGVSYKNYRIT	1706444	Candidatus Thorarchaeota archaeon SMTZ1-45	TRUE	A0A135VLG8	NA	AM325_07545	A0A135VLG8		1706444	Candidatus Thorarchaeota archaeon SMTZ1-45	NA
afdb50	job_B	AF-A0A135VP10-F1-model_v4 Uncharacterized protein	10	90	62	3	2	74	5	92	1	1.168e-05	174	74	160	FMETQKLISMVKEA---------------LEKYQYPLTAKNIKVVIQKEHNVVLPTGSINSILYSNS--ELFEKIDKTNTIYPPLWIRKN	DLRKEFLKLVGKAYEHYGYPEHCGWIEGLLLLEPKEWSQKGLSERLSELFSTSTSIPSVNRALKILESYGIVEKTG--SRKIGFNYRLQS	1706444	Candidatus Thorarchaeota archaeon SMTZ1-45	TRUE	A0A135VP10	NA	AM325_06440	A0A135VP10		1706444	Candidatus Thorarchaeota archaeon SMTZ1-45	NA
afdb50	job_B	AF-A0A139IP33-F1-model_v4 TBPIP domain-containing protein	13.8	72	57	2	5	74	17	85	1	6.755e-06	206	74	371	TQKLISMVKEALEKYQYPLTAKNIKVVIQKEHNVVLPTGSINSILYSNSE--LFEKIDKTNTIYPPLWIRKN	PQQSAEVIFTYLKQTNRPYSAKEISENIKGAKTAIITQAAAQKLLKDLHERKEIEGKASG---KSVVYFAIQ	113226	Pseudocercospora musae	TRUE	A0A139IP33	NA	AC579_5142	A0A139IP33		113226	Pseudocercospora musae	NA
afdb50	job_B	AF-A0A140B458-F1-model_v4 Uncharacterized protein	16	75	55	5	2	71	3	74	1	0.0003841	117	74	75	FMETQ-KLISMVKE---ALEKYQYPLTAKNIKVVIQKEHNVVLPTGSINSILYSNSEL-FEKIDKTNTIYPPLWI	YMERRTELEREIKDWAREIKEQKGCMLIDEIRSNLESFFCCKIQNGFIACRLKK-AGCTLTKVD--SRGYKTYWV	1491	Clostridium botulinum	TRUE	A0A140B458	NA		A0A140B458		1491	Clostridium botulinum	NA
BFVD	job_A	A0A141HRY9_unrelaxed_rank_001_alphafold2_ptm_model_3_seed_000	12.3	73	54	5	4	73	7	72	1	3.565e-05	152	73	129	TQKLISMVKEALEKYQYPLTAKNIKVVIQKEHNV-VLPTGSINSILYS-NSEL-FEKIDKTNTIYPPLWIRKN	KDIIDRLVVDYIK-YKGEVTYTDIKTYVNRNIRDREITPGDIGNSLNRVMKRHNIKRVSHG------LYTYEP	1739968	Bacillus phage vB_BpuM-BpSp	TRUE	A0A141HRY9	NA	Bp8pS_098	A0A141HRY9		1739968	Bacillus phage vB_BpuM-BpSp	NA
BFVD	job_A	A0A142CJF8_unrelaxed_rank_001_alphafold2_ptm_model_3_seed_000	12.6	79	51	5	10	73	731	806	0.995	0.0008396	88	73	806	MVKEALEKY---------QYPLTAKNIKVVI---QKEHNVV--LPTGSINSILYSNSELFEKI-DKTNTIYPPLWIRKN	PIQLFLEDFSAEEYEKDDEGWILATEIYQDFTIWAQQNGYRNIPNMSVFGK---STVRNFEKKRGRVGGKVSSLWRHIG	1813599	Brazilian marseillevirus	TRUE	A0A142CJF8	NA		A0A142CJF8		1813599	Brazilian marseillevirus	NA
afdb50	job_A	AF-A0A143XGY8-F1-model_v4 Penicillinase repressor	16.6	66	50	2	8	71	10	72	1	1.724e-06	231	73	122	ISMVKEALEKYQYPLTAKNIKVVIQKEHNVVLPTGSINSILYSNS--ELFEKIDKTNTIYPPLWIR	EKEIMDIIWDAQSPLMIQEILDEVKKRHDKEWRPQTLSSFLRSLVGKGLLDYHRKNMF---SFYWS	1780378	Clostridiales bacterium CHKCI001	TRUE	A0A143XGY8	NA	blaI_1 NDGK_00552	A0A143XGY8	blaI_1	1780378	Clostridiales bacterium CHKCI001	NA
afdb50	job_A	AF-A0A143XMB5-F1-model_v4 Methicillin resistance regulatory protein MecI	8.5	70	59	2	6	73	8	74	1	1.61e-06	242	73	128	KLISMVKEALEKYQYPLTAKNIKVVIQKEHNVVLPTGSINSILYSNS--ELFEKIDKTNTIYPPLWIRKN	DCEIMIMQCVWAVDYDISSLEIQKAMLNKFQKKYERTTIATFLKKLKDKNFLMSYQKG---VVVYYRALV	1780378	Clostridiales bacterium CHKCI001	TRUE	A0A143XMB5	NA	mecI NDGK_01104	A0A143XMB5	mecI	1780378	Clostridiales bacterium CHKCI001	NA
afdb50	job_A	AF-A0A143XMZ7-F1-model_v4 Penicillinase repressor	10.4	86	60	3	2	73	1	83	1	5.175e-06	204	73	135	METQKL------------ISMVKEALEKYQYPLTAKNIKVVIQKEHNVVLPTGSINSILYSNS--ELFEKIDKTNTIYPPLWIRKN	MVENRLTKVKNMKRLSDCELLVMKCIWDADKDLSVLEIKDALKEKYGRDYERTTICTFGTRLKEKGFVETYRKGHG---FRYHPLV	1780378	Clostridiales bacterium CHKCI001	TRUE	A0A143XMZ7	NA	blaI_2 NDGK_01166	A0A143XMZ7	blaI_2	1780378	Clostridiales bacterium CHKCI001	NA
afdb50	job_A	AF-A0A144A2J0-F1-model_v4 DNA-directed RNA polymerase III subunit RPC6	10.6	75	62	2	1	73	2	73	1	1.101e-05	210	73	288	FMETQKLISMVKEALEKYQYPLTAKNIKVVIQKEHNVVLPTGSINSILYSNSE--LFEKIDKTNTIYPPLWIRKN	NNINKQLVKDIYQIGLEHKEAISIDSLEEIYEKKKKGKLKRNEIVYALNILENARACSIKNENNT---IITRMRN	36329	Plasmodium falciparum 3D7	TRUE	A0A144A2J0	NA	PF3D7_1421400	A0A144A2J0		36329	Plasmodium falciparum (isolate 3D7)	NA
BFVD	job_A	A0A146JDE8_unrelaxed_rank_001_alphafold2_ptm_model_4_seed_000	11.6	86	58	5	3	73	106	188	1	5.026e-05	118	73	281	ETQKLISMVKEALEKY---------QYPLTAKNIKVVI---QKEHN--VVLPTGSINSILYSNSELFEKIDKT-NTIYPPLWIRKN	QNSSVKTFIDGFMGEFSTENYTAFENGWIMASDIYENFVEWSKQKGNSHHAHNSVFGKMTNS---LFDKQRMTLNGKKHICWKLPS	1826170	Tokyovirus A1	TRUE	A0A146JDE8	NA		A0A146JDE8		1826170	Tokyovirus A1	NA
afdb50	job_B	AF-A0A147HBT7-F1-model_v4 Ferric uptake regulation protein	8.5	70	60	2	7	74	11	78	1	4.182e-06	221	74	136	KLISMVKEALEKYQYPLTAKNIKVVIQKEHNVVLPTGSINSILYSNS--ELFEKIDKTNTIYPPLWIRKN	RAAVSVLAVLSAQSAALTHEEVLATCRLASEAGFDRVTVYRVLDRLTQAGLADRL--MGSDGVARFMLHD	433924	Pseudacidovorax intermedius	TRUE	A0A147HBT7	NA	NS331_02160	A0A147HBT7		433924	Pseudacidovorax intermedius	NA
afdb50	job_B	AF-A0A150FWZ9-F1-model_v4 Uncharacterized protein	20.2	84	52	6	5	73	46	129	1	0.0007113	158	74	198	TQKLISMVKEALEKYQYPLTAKNIKVVIQKEHN------VVLPTGSINSILY--SNSELFE-KIDKTNTI---YP--P-LWIRK	RRQHATLCFEALWRAGKPLTAEQVREAVNADSQARGSGPVIATTAYATWLLERMRKTRLVYGKKNPDSTLVGGHPAHPRLYIPL	33097	Gonium pectorale	TRUE	A0A150FWZ9	NA	GPECTOR_301g819	A0A150FWZ9		33097	Gonium pectorale (Green alga)	NA
afdb50	job_B	AF-A0A151BK39-F1-model_v4 PadR-like family transcriptional regulator	21.6	74	50	4	2	73	22	89	1	0.0008736	140	74	131	FMETQKLISMVKEALEKYQYPLTAKNIKVVIQKEHNVVLPTGSINSILYSN--SELFEKIDKTNTIYPPLWIRK	LVRSLMDILILDE-LKKR--SLSGYDITLLIHKSFNFPVSPGSVYSVLYSLEREGLIRGFLRGKK---RVYMLT	1779371	Candidatus Bathyarchaeota archaeon B26-2	TRUE	A0A151BK39	NA	AYL32_012950	A0A151BK39		1779371	Candidatus Bathyarchaeota archaeon B26-2	NA
afdb50	job_B	AF-A0A151F1E6-F1-model_v4 ORC1-type DNA replication protein	5.7	69	61	2	8	74	298	364	1	0.0006203	144	74	374	LISMVKEALEKYQYPLTAKNIKVVIQKEHNVVLPTGSINSILYSNS--ELFEKIDKTNTIYPPLWIRKN	AEKTLLKILAKNRGEMLSKDLYNQFEDRTGH--KLKKYSAVVKKLEALRLIDAPYVKKVGRTRRVMLRY	1803813	Theionarchaea archaeon DG-70	TRUE	A0A151F1E6	NA	AYK18_13775	A0A151F1E6		1803813	Theionarchaea archaeon DG-70	NA
afdb50	job_B	AF-A0A154QGT9-F1-model_v4 Uncharacterized protein	11.5	69	56	3	7	72	2	68	1	0.0001808	159	74	78	KLISMVKEALEKYQ-YPLTAKNIKVVIQKEHNVVLPTGSINSILYSN--SELFEKIDKTNTIYPPLWIR	EVERSVLAYLHSHPQAADTLRGIVNWWLPRQRYEISCLRIEHVLDRLVAEGLLHRDELPD--GEVLYAL	416169	Rhodanobacter thiooxydans	TRUE	A0A154QGT9	NA	RHOFW104T7_13780	A0A154QGT9		416169	Rhodanobacter thiooxydans	NA
afdb50	job_B	AF-A0A158JJJ2-F1-model_v4 Ferric uptake regulation protein	16.1	68	50	2	8	73	26	88	1	7.746e-06	204	74	152	LISMVKEALEKYQYPLTAKNIKVVIQKEHNVVLPTGSINSILYSNS--ELFEKIDKTNTIYPPLWIRK	LRRQVYELVLKAHKPIGAYDLIDAMEPQRGARVPPTTVYRALDFLVENGFVHRIESKN-----AFIAC	1353886	Caballeronia cordobensis	TRUE	A0A158JJJ2	NA	fur AWB70_06846	A0A158JJJ2	fur	1353886	Caballeronia cordobensis (Burkholderia cordobensis)	NA
afdb50	job_A	AF-A0A158KQC4-F1-model_v4 Uncharacterized protein	9.5	73	58	3	3	73	26	92	1	0.0001305	184	73	778	ETQKLISMVKEALEKYQYPLTAKNIKVVIQKEHNVVLPTGSINSILYSN--SELFEKIDKTNTIYPPLWIRKN	VRKTLGKIVLSVLARAGKSMRQEQIRNEITASTSHDFGSAELKNVLSALAAKREV--IEQPKG----CFRVPE	1777135	Caballeronia arvi	TRUE	A0A158KQC4	NA	AWB74_06334	A0A158KQC4		1777135	Caballeronia arvi	NA
afdb50	job_B	AF-A0A158QC64-F1-model_v4 PHD-type domain-containing protein	12	75	58	4	5	74	14	85	1	9.116e-05	154	74	945	TQKLISMVKEALEK---YQYPLTAKNIKVVIQKEHNVVLPTGSINSILYSNS--ELFEKIDKTNTIYPPLWIRKN	PRKVRE-VWKILDSNKGQKQSVPIDKLVRPLRKVLD--MKDESIRLLLTEIEGDSLIVKVSNSSGKGCDGYRLPD	6216	Hymenolepis diminuta	TRUE	A0A158QC64	NA	HDID_LOCUS1040 WMSIL1_LOCUS11423	A0A158QC64		6216	Hymenolepis diminuta (Rat tapeworm)	NA
BFVD	job_A	A0A172JHU7_unrelaxed_rank_001_alphafold2_ptm_model_3_seed_000	16.6	72	51	5	3	73	106	169	1	1.675e-05	164	73	171	ETQKLISMVKEALEKYQYPLTAKNIKVVIQKEHNVVL-PTGSINSILYSNSELFEKIDKTNTIYPPLWIRKN	EKMKAIDTLKEIMEQYGRPMKLSDIIEELAN-HGYEWNKVQSARKFITD-SGILD--SPCRG----MYQLIR	10683	Takahashivirus PBS1	TRUE	A0A172JHU7	NA	AR9_g039	A0A172JHU7		1815509	Bacillus phage AR9	NA
afdb50	job_B	AF-A0A173TD27-F1-model_v4 Regulatory protein BlaI	4.5	66	58	2	9	72	10	72	1	3.18e-06	223	74	126	ISMVKEALEKYQYPLTAKNIKVVIQKEHNVVLPTGSINSILYSN--SELFEKIDKTNTIYPPLWIR	ETIVMKCIWDADHEMSLAEIVKNANEGYGKEWKPQTVSTYLAKLCLKNYIQMK---RAGRTITYEI	360807	Roseburia inulinivorans	TRUE	A0A173TD27	NA	blaI_1 blaI_3 DW813_14205 DW914_18100 ERS852392_00936 ERS852444_01429	A0A173TD27	blaI_1	360807	Roseburia inulinivorans	NA
afdb50	job_B	AF-A0A176U3H3-F1-model_v4 Transcriptional regulator, BlaI/MecI/CopY family	13.2	68	54	2	9	74	8	72	1	4.673e-07	249	74	112	ISMVKEALEKYQYPLTAKNIKVVIQKEHNVVLPTGSINSILYSN--SELFEKIDKTNTIYPPLWIRKN	ELLIMKCVWGSDHPVTATQIQQILLEKYQTELDRRSLGTLMYRLDQKGYVNV---DVSTRVNLYTAKV	1715004	Clostridiales bacterium KLE1615	TRUE	A0A176U3H3	NA	HMPREF2738_02874	A0A176U3H3		1715004	Clostridiales bacterium KLE1615	NA
afdb50	job_B	AF-A0A177DIY0-F1-model_v4 HTH CENPB-type domain-containing protein	10.7	56	49	1	3	58	57	111	1	0.0009355	120	74	201	METQKLISMVKEALEKYQYPLTAKNIKVVIQKEHNVVLPTGSINSILYSNSELFEK	EHEAELVRYIETLTER-RLPPTKVMIQQFASQLAGKPVSESWVARFLRRHPNHLIS	5599	Alternaria alternata	TRUE	A0A177DIY0	NA	CC77DRAFT_149120	A0A177DIY0		5599	Alternaria alternata (Alternaria rot fungus) (Torula alternata)	NA
afdb50	job_B	AF-A0A182HMI4-F1-model_v4 CDT1 domain-containing protein	10.8	83	60	4	1	74	606	683	1	0.0003127	127	74	704	EFMETQKLISMVKEALEK-----YQYPLTAKNIKVVIQKEHNVVLPTGSINSILYSNSEL----FEKIDKTNTIYPPLWIRKN	EAMKYSRLPE-IARHLRNVFVTERKNVLPLETPVVKIENSYRGKLTLQELEEHIRMIAQLVPFWLTLPE----VRKVKYAKIA	7173	Anopheles arabiensis	TRUE	A0A182HMI4	NA		A0A182HMI4		7173	Anopheles arabiensis (Mosquito)	NA
afdb50	job_A	AF-A0A182SY63-F1-model_v4 Tudor domain-containing protein	16.9	71	55	3	4	73	186	253	1	0.0001497	171	73	967	TQKLISMVKEALEKYQYPLTAKNIKVVIQKEHNVVLPTGSINSILYSNSE-LFEKIDKTNTIYPPLWIRKN	DRDIAHHIYELVLSCPHGMFSKNIPSAFEETHRALLPDH-WFAIIDQHSNQLFVLEDGPTGD--TIVFARE	74869	Anopheles maculatus	TRUE	A0A182SY63	NA		A0A182SY63		74869	Anopheles maculatus	NA
afdb50	job_B	AF-A0A191TKZ9-F1-model_v4 HTH cro/C1-type domain-containing protein	8.3	72	55	3	11	73	107	176	1	0.0001045	157	74	176	MVKEALEKY-------QYPLTAKNIKVVIQKEHNVVLPTGSINSILYSN--SELFEKIDKTNTIYPPLWIRK	AIKIIITDRFIPNGYLDKAVYVKDLISFYHNDYGISLSPSSLSNELKNLVEKNTLIITNP--DEKYHKYKKK	1850526	Arachidicoccus sp. BS20	TRUE	A0A191TKZ9	NA	A9P82_08810	A0A191TKZ9		1850526	Arachidicoccus sp. BS20	NA
afdb50	job_B	AF-A0A196S7A7-F1-model_v4 Uncharacterized protein	7.7	77	62	3	1	71	381	454	1	0.0001472	150	74	496	EFMETQKLISMVKEALEKYQYPLTAKNIKVVIQKEHNVVLPTGSINSILYSNSELFEKI------DKTNTIYPPLWI	QWVEDEAILQSIVD-RGLLKQPQSVMEVCSVIEARTGKHMNPRFVLEWLRKKG--LREVRTISREERRNDFEGIVFV	478820	Blastocystis sp. ATCC 50177/Nand II	TRUE	A0A196S7A7	NA	AV274_6049	A0A196S7A7		478820	Blastocystis sp. subtype 1 (strain ATCC 50177 / NandII)	NA
afdb50	job_B	AF-A0A1A0VQF0-F1-model_v4 Fur family transcriptional regulator	12.8	70	57	2	5	72	9	76	1	5.739e-07	250	74	83	TQKLISMVKEALEKYQYPLTAKNIKVVIQKEHNVVLPTGSINSILYSNS--ELFEKIDKTNTIYPPLWIR	AERLREHLLNTLERTSRPMTTSQLRDDMHEHFRAPVVIESVYRNLTVLERRGAVERRKL--QGRDAHWSK	43304	Mycolicibacterium peregrinum	TRUE	A0A1A0VQF0	NA	A5779_03990	A0A1A0VQF0		43304	Mycolicibacterium peregrinum (Mycobacterium peregrinum)	NA
afdb50	job_A	AF-A0A1A0XIA8-F1-model_v4 Fur family transcriptional regulator	9.5	73	62	2	1	71	6	76	1	1.788e-07	268	73	89	FMETQKLISMVKEALEKYQYPLTAKNIKVVIQKEHNVVLPTGSINSILYSNS--ELFEKIDKTNTIYPPLWIR	PTPAERLRLRLVSALAGTRRSMTTAELRDHVHEHFAEPVVIEAVYRNLTVLERRGDVRRCDGPGRD--AYWMA	1834109	Mycobacterium sp. 852013-50091_SCH5140682	TRUE	A0A1A0XIA8	NA		A0A1A0XIA8		NA		NA
afdb50	job_A	AF-A0A1A1XFS4-F1-model_v4 Uncharacterized protein	12.1	74	61	2	2	73	4	75	1	2.353e-07	261	73	357	METQKLISMVKEALEKYQYPLTAKNIKVVIQKEHNVVLPTGSINSILYSNS--ELFEKIDKTNTIYPPLWIRKN	AGGEAVRGLIMTALTDSGPTLSTSELRRHLDKNFNVAVMNETLYRSLAILEKRGDVVKLE--SRGRNAVWKLSV	1834121	Mycobacterium sp. ACS4331	TRUE	A0A1A1XFS4	NA		A0A1A1XFS4		NA		NA
afdb50	job_A	AF-A0A1A2PX20-F1-model_v4 Uncharacterized protein	14.8	74	55	3	1	72	5	72	1	5.175e-06	196	73	95	FMETQKLISMVKEALEKYQYPLTAKNIKVVIQKEHNVVLPTGSINSILYSN--SELFEKIDKTNTIYPPLWIRK	GLSPQD---IAMAVLCCADGPLSTRALTERINVNREPVLTHERVYDALLELHRRGLVER---RKSGRQAYWHVD	1834124	Mycobacterium sp. E1319	TRUE	A0A1A2PX20	NA	A5693_01445	A0A1A2PX20		1834124	Mycobacterium sp. E1319	NA
afdb50	job_B	AF-A0A1A9VPA5-F1-model_v4 Uncharacterized protein	15.6	83	56	4	1	74	153	230	1	6.932e-05	140	74	352	EFMETQKLISMVKEALEK-----YQYPLTAKNIKVVIQKEHNVVLPTGSINSILYS----NSELFEKIDKTNTIYPPLWIRKN	EAAQYSRLPELA-RYLRNVFVTERKGVLTQEFIIKKVQNSFRACLSSQEIQHHLQLIAKEMPTWLAFHD----VRKTMYLRIN	7395	Glossina austeni	TRUE	A0A1A9VPA5	NA		A0A1A9VPA5		7395	Glossina austeni (Savannah tsetse fly)	NA
afdb50	job_B	AF-A0A1B0AL10-F1-model_v4 Uncharacterized protein	14.4	83	57	4	1	74	155	232	1	7.423e-05	140	74	271	EFMETQKLISMVKEALEK-----YQYPLTAKNIKVVIQKEHNVVLPTGSINSILYS----NSELFEKIDKTNTIYPPLWIRKN	EAAQYSRLPELA-RYLRNVFVTERKAVLTQEFIIKKVQNSFRACLSSQEIQHHLQLIAKEMPTWLAFHD----VRKTMYLKIN	67801	Glossina palpalis gambiensis	TRUE	A0A1B0AL10	NA		A0A1B0AL10		67801	Glossina palpalis gambiensis	NA
BFVD	job_A	A0A1B1IP11_unrelaxed_rank_001_alphafold2_ptm_model_1_seed_000	11.6	77	55	5	1	71	6	75	1	0.0002997	102	73	85	FMETQKLISMVKEALEKYQYP--LTAKNIKVVIQKEHNVVLPTGSINSILYSNS--ELF--EKIDKTNTIYPPLWIR	SIQEAVVLSH-IQALAVKKDYCYASNESICNTLK------LNDRTLYRILKKLEDKDYIRRETKSIGNYGKQRKIFI	1872723	uncultured Mediterranean phage uvDeep1-CGR2-KM23-C896	TRUE	A0A1B1IP11	NA		A0A1B1IP11		1872723	uncultured Mediterranean phage uvDeep1-CGR2-KM23-C896	NA
BFVD	job_A	A0A1B1IQD3_unrelaxed_rank_001_alphafold2_ptm_model_1_seed_000	8.3	72	54	5	4	71	25	88	1	0.0005956	107	73	249	TQKLISMVKEAL-EKYQ-YPLTAKNIKVVIQKEHNVVLPTGSINSILYSNS--ELFEKIDKTNTIYPPLWIR	RAILAYVAIRYHAKTKDSAWPGQKRMGELVN------LSIDTLLKGLTELRERGYLEIEHRTGG--SNYYHL	1868682	uncultured Mediterranean phage uvDeep-CGR2-KM21-C88	TRUE	A0A1B1IQD3	NA		A0A1B1IQD3		1868682	uncultured Mediterranean phage uvDeep-CGR2-KM21-C88	NA
BFVD	job_A	A0A1B1IRP4_unrelaxed_rank_001_alphafold2_ptm_model_1_seed_000	14	71	47	4	8	72	31	93	1	5.211e-06	164	73	93	ISMVKEALEKYQYPLTAKNIKVVIQKEHNVVLPTGSINSILYSNS--ELFE----KIDKTNTIYPPLWIRK	REQVYEYIKTE--SSTNYQIADELE------MPLSSVCARCRELQLLGLIEDSGKRRETPYGKTAIVWKSK	1868672	uncultured Mediterranean phage uvDeep-CGR2-AD8-C175	TRUE	A0A1B1IRP4	NA		A0A1B1IRP4		1868672	uncultured Mediterranean phage uvDeep-CGR2-AD8-C175	NA
BFVD	job_A	A0A1B1IVZ0_unrelaxed_rank_001_alphafold2_ptm_model_3_seed_000	6.5	76	60	3	1	71	25	94	1	0.0001853	123	73	117	FMETQKLISMVKEALEKYQYP---LTAKNIKVVIQKEHNVVLPTGSINSILYSNS--ELFEKIDKTNTIYPPLWIR	NLNSVILFDAIC------RLPSDKMTVENANNKLFEVYGFKFNSATLSRNNTTLMELGLIKLVESQEDRRYKEIKL	2740798	uncultured phage_Deep1-GF2-KM23-C739	TRUE	A0A1B1IVZ0	NA		A0A1B1IVZ0		2740798	uncultured phage_Deep1-GF2-KM23-C739	NA
BFVD	job_A	A0A1B1IWU2_unrelaxed_rank_001_alphafold2_ptm_model_2_seed_000	8.6	81	63	5	1	72	105	183	1	0.0002612	112	73	266	FMETQKLISMVK-----EALEKY--QYPLTAKNIKVVIQKEHNVVLPTGSINSILYSNS--ELFEKIDKTNTIYPPLWIRK	FSDDTRMITHAVMNGHYRSLYTGDQRDHITIPHILNW-CRSLGINTSERVLRLIINNGLADGMFTEVNAFRG-NTKGIGPS	1868660	uncultured Mediterranean phage	TRUE	A0A1B1IWU2	NA		A0A1B1IWU2		1868660	uncultured Mediterranean phage	NA
BFVD	job_A	A0A1B1MRF2_unrelaxed_rank_001_alphafold2_ptm_model_3_seed_000	19.4	77	50	4	2	73	15	84	1	6.403e-06	190	73	226	METQKLISMVKEALEKYQYPLTAKNIKVVIQKEHNVVLPTGSINSILYSNSE--LFEKIDKTNTIYPPLWIR---KN	FDVRRLKDKISVLLDAAPEPYLAKDVAFMLR------CPVKQVNICLYSMEKECSVKRLENCHG-SAPLWVCTSQKN	1873698	Pteropox virus	TRUE	A0A1B1MRF2	NA	PTPV-Aus-031	A0A1B1MRF2		1873698	Pteropox virus	NA
BFVD	job_A	A0A1B1W2E5_unrelaxed_rank_001_alphafold2_ptm_model_2_seed_000	6.7	74	59	5	1	72	14	79	1	5.383e-05	164	73	106	FMETQKLISMVKEALEKYQYPLTAKNIKVVIQKEHNVVLPTGSINSILYSN--SELFEKIDKTNTIYPPLWIRK	SDDAAGIDDAIKCHLLD-NAGAEVKEISAT----TGI--DYRIVKSRIRIMFHNGDVTR-SYDHHKKLWRYSWL	1873985	Salmonella phage IME207	TRUE	A0A1B1W2E5	NA		A0A1B1W2E5		1873985	Salmonella phage IME207	NA
afdb50	job_B	AF-A0A1B6LBU4-F1-model_v4 CDT1_C domain-containing protein	10.8	83	61	4	1	74	125	203	1	0.0006643	126	74	223	EFMETQKLISMVKEALEK-----YQYPLTAKNIKVVIQKEHNVVLPTGSINSILYSNSEL----FEKIDKTNTIYPPLWIRKN	EVVRITRLPDMA-RILRNLFVAEKKSVLPRDSVLDKLADSCRENLSHSELDQHLKLLSDKAPGWITFC---NLRKTDFVRLSR	36148	Graphocephala atropunctata	TRUE	A0A1B6LBU4	NA	g.32015	A0A1B6LBU4		36148	Graphocephala atropunctata	NA
afdb50	job_B	AF-A0A1B8Y453-F1-model_v4 Uncharacterized protein	12.6	71	58	2	4	74	55	121	1	2.657e-05	181	74	1206	ETQKLISMVKEALEKYQYPLTAKNIKVVIQKEHNVVLPTGSINSILYSNSELFEKIDKTNTIYPPLWIRKN	KQFYQAQALLNVLLASPRPLSASELRGAAWTKQMQNWSERDFEKSLESISGLLRSVDE---PQGSQ-VLFH	8364	Xenopus tropicalis	TRUE	A0A1B8Y453	NA	XENTR_v90026746mg	A0A1B8Y453		8364	Xenopus tropicalis (Western clawed frog) (Silurana tropicalis)	NA
afdb50	job_A	AF-A0A1C3EP14-F1-model_v4 Uncharacterized protein	10.6	75	61	5	2	73	1	72	1	0.0006334	136	73	97	METQKLISMVKEALEKYQYP-LTAKNIKVVIQKEHNVVLPT--GSINSILYSNSELFEKIDKTNTIYPPLWIRKN	MARAAAKREVLRVIARY-DGEWYWYQVNRALSGRSPDCIGPFVAEINE-LAA-EGLIEVRTALGLAGGVRYWLTE	1841610	Planctopirus hydrillae	TRUE	A0A1C3EP14	NA	A6X21_04795	A0A1C3EP14		1841610	Planctopirus hydrillae	NA
BFVD	job_A	A0A1C3NFR8_unrelaxed_rank_001_alphafold2_ptm_model_2_seed_000	4.8	104	61	5	2	72	82	180	0.999	0.000556	98	73	216	METQKLISMVKEALE--------------------KYQ-----------YPLTAKNIKVVIQKEHNVVLPTGSINSILYSNS--ELFEKIDKTNTIYPPLWIRK	MDELDRCSNIGNILHLLRTDEEAKVDKDLLEAAKDSSNYINAFMQDMEVIYASPGILYRRMKNLFKWKGTPSTVKRVCIQLESWGWFE-VNSETG----EYAPN	1857647	Phage NCTB	TRUE	A0A1C3NFR8	NA	BN7874_285	A0A1C3NFR8		1857647	Phage NCTB	NA
afdb50	job_A	AF-A0A1C4IWD4-F1-model_v4 Uncharacterized protein	6.7	74	65	2	2	73	34	105	1	1.663e-05	196	73	113	METQKLISMVKEALEKYQYPLTAKNIKVVIQKEHNVVLPTGSINSILYSNS--ELFEKIDKTNTIYPPLWIRKN	PSAAERQARLITWIAKIGRPVSLSGVRRIYLCWGWKGLSERTVRNDLADLQCAGRLAPDDSGAGC--RRYRHVS	1838281	Streptomyces sp. SolWspMP-5a-2	TRUE	A0A1C4IWD4	NA	GA0115242_1048144	A0A1C4IWD4		1838281	Streptomyces sp. SolWspMP-5a-2	NA
afdb50	job_B	AF-A0A1C5E9W9-F1-model_v4 Uncharacterized protein	11.9	67	55	2	8	72	95	159	1	6.473e-05	168	74	166	LISMVKEALEKYQYPLTAKNIKVVIQKEHNVVLPTGSINSILYSN--SELFEKIDKTNTIYPPLWIR	PELALLQAIANEGGEWTPGRAKVVMRRALGTNVYRSVAQRHLDNLHRDGLVELHSERPGH--CYYTS	1839780	Streptomyces sp. MnatMP-M17	TRUE	A0A1C5E9W9	NA	GA0115259_104829	A0A1C5E9W9		1839780	Streptomyces sp. MnatMP-M17	NA
afdb50	job_A	AF-A0A1C6DPB7-F1-model_v4 Regulatory protein BlaI	7.3	68	58	3	8	73	10	74	1	6.811e-06	216	73	125	ISMVKEALEKYQYPLTAKNIKVVIQKEHNVVLPTGSINSILYSNS--ELFEKIDKTNTIYPPLWIRKN	ELLVMKCIWDNSKDLVLSEVVAIVNERYGKEWKPQTVSTYLAHLVQKRFLQM-ERNGKIY--TYHPLV	512314	uncultured Roseburia sp.	TRUE	A0A1C6DPB7	NA	blaI_1 SAMEA3545351_02596	A0A1C6DPB7	blaI_1	512314	uncultured Roseburia sp	NA
afdb50	job_B	AF-A0A1C6E6P8-F1-model_v4 Uncharacterized protein	11.2	71	62	1	5	74	230	300	1	0.0004717	146	74	316	TQKLISMVKEALE-KYQYPLTAKNIKVVIQKEHNVVLPTGSINSILYSNSELFEKIDKTNTIYPPLWIRKN	KEQMLLIMFVVTQEQKGDAFSVADIQCLMTDILGLPATRDQINGVFQTNKSWFKKEDDPNNQKAYKRKLLQ	165186	uncultured Ruminococcus sp.	TRUE	A0A1C6E6P8	NA	SAMEA3545434_00573 SAMEA3545436_04846	A0A1C6E6P8		165186	uncultured Ruminococcus sp	NA
afdb50	job_A	AF-A0A1C7W9Y7-F1-model_v4 Uncharacterized protein	8.1	74	59	3	7	73	13	84	1	0.0006334	149	73	101	LISMVKEAL-----EKYQYPLTAKNIKVVIQKEHNVVLPTGSINSILYSNS--ELFEKIDKTNTIYPPLWIRKN	IQKDVLFLLASIEARGNDRPVPVATLLQMINRVRVESVFATNFRASCHTLGARQLVNTF--RNEQRHLALMLTD	1841657	Serratia sp. 14-2641	TRUE	A0A1C7W9Y7	NA	A6U95_24890	A0A1C7W9Y7		1841657	Serratia sp. 14-2641	NA
BFVD	job_A	A0A1E1GEA1_unrelaxed_rank_001_alphafold2_ptm_model_1_seed_000	4	75	57	5	6	71	38	106	0.994	0.0009632	87	73	178	KLISMVK-------EALEKYQYPLTAKNIKVVIQKEHNVVLPTGSINSILYSNS--ELFEKIDKTNTIYPPLWIR	DTVKRVYAYRLERYKYFKSIHKDMY--EANQTVSDTLGI--GKSSVERAMQLLKAMGLADVCQI--GHNKYITHI	1653734	Vibrio phage RYC	TRUE	A0A1E1GEA1	NA		A0A1E1GEA1		1653734	Vibrio phage RYC	NA
afdb50	job_B	AF-A0A1E2RZN0-F1-model_v4 Uncharacterized protein	12.8	70	55	3	4	71	87	152	1	0.0002074	179	74	165	ETQKLISMVKEALEKYQYPLTAKNIKVVIQKEHNVVLPTGSINSILYSNS--ELFEKIDKTNTIYPPLWI	ESDKTEFNIASIVEEAGGVISLDRLLVEYYRLTGEVMKRSQMNNRLYRMGLKGLIYSV---PSRKG-VYS	1177755	Methyloligella halotolerans	TRUE	A0A1E2RZN0	NA	A7A08_01553	A0A1E2RZN0		1177755	Methyloligella halotolerans	NA
afdb50	job_A	AF-A0A1E3M3P1-F1-model_v4 Uncharacterized protein	15	80	53	4	1	72	61	133	1	3.427e-06	199	73	133	FMETQK------LISMVKEALEKYQYPLTAKNIKVVIQKEHNVVLPTGSINSILYSN--SELFEKIDKTNTIYPPLWIRK	APPDRRLRGARSIREMVLTVVTQAGGPLRASDIQARIEKEFGRYVRRTSLSPVLSKLRWAGKLGH-GEEG------WSIP	1888892	Sphingomonas turrisvirgatae	TRUE	A0A1E3M3P1	NA	BFL28_08650	A0A1E3M3P1		1888892	Sphingomonas turrisvirgatae	NA
afdb50	job_A	AF-A0A1E4GVV4-F1-model_v4 Uncharacterized protein	14.7	68	52	4	7	72	21	84	1	7.535e-05	180	73	102	LISMVKEALE-KYQYPLTAKNIKVVIQKEHNVVLPTGSINSIL-YSNSELFEKIDKTNTIYPPLWIRK	RAEKVKLVSWFVGETPLTTGNVHRVLQGI-GVKMDPSNVSRAMSGDAKHDYIVTRTGP---QPTYVLS	1660129	Phenylobacterium sp. SCN 70-31	TRUE	A0A1E4GVV4	NA	ABS78_10540	A0A1E4GVV4		1660129	Phenylobacterium sp. SCN 70-31	NA
afdb50	job_A	AF-A0A1E7D8L9-F1-model_v4 Putative oRF7	8.1	74	59	3	7	73	6	77	1	3.086e-05	181	73	96	LISMVKEAL-----EKYQYPLTAKNIKVVIQKEHNVVLPTGSINSILYSNS--ELFEKIDKTNTIYPPLWIRKN	IQKDVLFLLYVFITRGVKKPVANMVLLTMINDSRGNGIADRNFRTSCHTMKENGLLTEY--RGKGHTLHWTLTE	28108	Alteromonas macleodii	TRUE	A0A1E7D8L9	NA		A0A1E7D8L9		NA		NA
afdb50	job_B	AF-A0A1E7HXY1-F1-model_v4 Uncharacterized protein	14.2	77	58	5	4	74	6	80	1	0.0001472	169	74	102	ETQK---LISMVKEALEKYQY-PLTAKNIKVVIQKEHNVVLPTGSINSILYSNSE--LFEKIDKTNTIYPPLWIRKN	EKFELENLRSCVLQTLEETPSGTMNESLLDSIAHGAYGFDSNRKRMVQTLRWLDEKALVKL-DAPNE-SCIVATITA	1869297	Desulfovibrio sp. S3730MH75	TRUE	A0A1E7HXY1	NA	BA863_08950	A0A1E7HXY1		1869297	Desulfovibrio sp. S3730MH75	NA
afdb50	job_A	AF-A0A1E9CC32-F1-model_v4 Uncharacterized protein	7.8	76	61	4	1	73	31	100	1	9.917e-05	168	73	627	FMETQKLISMVKEALEKYQYPLTAKNIKVVIQKEHNVVLPTGSINSILYSN--SELFEKIDKTNTIYPPLWIR-KN	NSSKDLMLKAILSIITNGNGRYGLDEISNILKERFKIIFSKEDLNRQINKLKSKGLV--TDCSNN----MFQAATN	1739298	Bacteroides sp. HMSC067B03	TRUE	A0A1E9CC32	NA	HMPREF2794_00070	A0A1E9CC32		1739298	Bacteroides sp. HMSC067B03	NA
afdb50	job_B	AF-A0A1F5CUG6-F1-model_v4 Pribosyltran domain-containing protein	18.1	77	55	4	2	74	153	225	1	0.0001936	179	74	225	FMETQKLISMVKEALEKY-QYPLTAKNIKVVIQKEHNVVLPTGSINSILYSNS--ELFEK-IDKTNTIYPPLWIRKN	WNRVEDLCNLFQRLLKTDLKRAWSARDIREGIMKSFDLTVSKEQVNEVLNTLSRRNKVEKKIENDR----ELWMIRS	1797381	Candidatus Bathyarchaeota archaeon RBG_16_48_13	TRUE	A0A1F5CUG6	NA	A3K70_03360	A0A1F5CUG6		1797381	Candidatus Bathyarchaeota archaeon RBG_16_48_13	NA
afdb50	job_A	AF-A0A1F5ENM2-F1-model_v4 Uncharacterized protein	9.5	73	59	4	2	72	1	68	1	1.781e-05	186	73	90	METQKLISMVKEALEKYQYPLTAKNIKVVIQKEHNVVLPTGSINSILYSNS--ELFEKIDKTNTIYPPLWIRK	MPIK--NFLVLSIL-YSGQSKEVSEIYQILLLEYEIEISLSGLYVVINKMKKDKLIYSRYADGKKY--VLTIT	1797577	Candidatus Campbellbacteria bacterium RIFCSPHIGHO2_01_FULL_34_10	TRUE	A0A1F5ENM2	NA	A2811_00565	A0A1F5ENM2		1797577	Candidatus Campbellbacteria bacterium RIFCSPHIGHO2_01_FULL_34_10	NA
afdb50	job_B	AF-A0A1F5RHX5-F1-model_v4 Uncharacterized protein	6.7	74	64	3	3	74	89	159	1	0.0001808	147	74	170	METQKLISMVKEALEKYQYPLTAKNIKVVIQKEHNVVLPTGSINSILYSN--SELFEKIDKTNTIYPPLWIRKN	GKREYLK-IMNTYSKIRDGTFRASQVFTRFRYEGIKSTPRTEVYRAIKQFIKRGILSRIAV--GKRNVRFKFTK	1817851	Candidatus Edwardsbacteria bacterium GWF2_54_11	TRUE	A0A1F5RHX5	NA	A2024_05690	A0A1F5RHX5		1817851	Candidatus Edwardsbacteria bacterium GWF2_54_11	NA
afdb50	job_B	AF-A0A1F5VJV8-F1-model_v4 Uncharacterized protein	16.9	71	51	2	5	73	26	90	1	1.168e-05	223	74	741	TQKLISMVKEALEKYQYPLTAKNIKVVIQKEHNVVLPTGSINSILYSN--SELFEKIDKTNTIYPPLWIRK	NKTLRRLIISALWMESNNLSVDEIKETIHKCFFVEISKEKIKSQLDALISTNDILQ------SSNLKYSLS	1817863	Candidatus Fischerbacteria bacterium RBG_13_37_8	TRUE	A0A1F5VJV8	NA	A2Y62_02230	A0A1F5VJV8		1817863	Candidatus Fischerbacteria bacterium RBG_13_37_8	NA
afdb50	job_A	AF-A0A1F6JKX4-F1-model_v4 Uncharacterized protein	9.5	73	60	3	2	72	283	351	1	9.955e-07	246	73	351	METQKLISMVKEALEKYQYPLTAKNIKVVIQKEHNVVLPTGSINSILYSN--SELFEKIDKTNTIYPPLWIRK	SSLVETKKMIFSILFG-MSGMSNIQIRQELEKQYDKKLKLHTVEKITSAMVKENMAKVIKEGR---HLKYFLD	1798614	Candidatus Levybacteria bacterium RIFCSPLOWO2_01_FULL_36_13	TRUE	A0A1F6JKX4	NA	A3B38_01405	A0A1F6JKX4		1798614	Candidatus Levybacteria bacterium RIFCSPLOWO2_01_FULL_36_13	NA
afdb50	job_B	AF-A0A1F6S5J5-F1-model_v4 Uncharacterized protein	14	71	57	3	4	72	14	82	1	3.099e-07	236	74	138	ETQKLISMVKEALEKYQYPLTAKNIKVVIQKEHNVVLPTGSINSILYSNS--ELFEKIDKTNTIYPPLWIR	RNSKNRQTILEVLKLFEVPATAEDIHRM-LKYMKLSTSLSTVYRALETFTSNDIAIK-SVMMDDNKARYEL	1801610	Candidatus Melainabacteria bacterium RIFOXYA12_FULL_32_12	TRUE	A0A1F6S5J5	NA	A2287_04050	A0A1F6S5J5		1801610	Candidatus Melainabacteria bacterium RIFOXYA12_FULL_32_12	NA
afdb50	job_A	AF-A0A1F8BLV0-F1-model_v4 Uncharacterized protein	10.8	74	60	3	2	73	379	448	1	7.564e-07	243	73	449	METQKLISMVKEALEKYQYPLTAKNIKVVIQKEHNVVLPTGSINSILYSN--SELFEKIDKTNTIYPPLWIRKN	ISMQETKLLLYGIVKE-NPNITASQATRILEQQHNKKLKIRTVVEYLDELKKENMIKL---NKRKRSNYWTAID	1802521	Candidatus Woesebacteria bacterium RIFCSPLOWO2_01_FULL_39_25	TRUE	A0A1F8BLV0	NA	A2893_05090	A0A1F8BLV0		1802521	Candidatus Woesebacteria bacterium RIFCSPLOWO2_01_FULL_39_25	NA
afdb50	job_A	AF-A0A1F8LMD1-F1-model_v4 Uncharacterized protein	19.4	72	51	2	2	73	1	65	1	1.663e-05	181	73	66	METQKLISMVKEALEKYQYPLTAKNIKVVIQKEHNVVLPTGSINSILYSNSELFEKIDKTNTIYPPLWIRKN	MSTDKVLPALQHLLGVYTDGLPITDIQIKLFHEFKLQLSYKTIENTIFRYPGKFV--DSDG-----KWQLRN	1797619	Chloroflexi bacterium RBG_13_46_9	TRUE	A0A1F8LMD1	NA	A2Z74_05805	A0A1F8LMD1		1797619	Chloroflexi bacterium RBG_13_46_9	NA
afdb50	job_B	AF-A0A1F8RF11-F1-model_v4 Uncharacterized protein	10.6	75	59	2	2	74	5	73	1	4.479e-06	226	74	101	FMETQKLISMVKEALEKYQYPLTAKNIKVVIQKEHNVVLPTGSINSILYSNS--ELFEKIDKTNTIYPPLWIRKN	SNRTSALRDCCHILLRVSEHPLHYSAISRIIGEQTSLRPTDRQVLGALRTLEGQGVVRRVSL------GVYRFSA	1797658	Chloroflexi bacterium RBG_16_64_32	TRUE	A0A1F8RF11	NA	A2W34_07120	A0A1F8RF11		1797658	Chloroflexi bacterium RBG_16_64_32	NA
afdb50	job_B	AF-A0A1F8SEA9-F1-model_v4 PadR domain-containing protein	13.3	75	59	3	1	73	16	86	1	5.739e-07	224	74	116	EFMETQKLISMVKEALEKYQYPLTAKNIKVVIQKEHNVVLPTGSINSILYSNS--ELFEKIDKTNTIYPPLWIRK	DLGGYADASIQILVAL--SEGPRHGYAIMTEVERESGRPMRPGTLYAALSRLERRGLIEALPASDRRHP--YRLT	1797663	Chloroflexi bacterium RBG_16_72_14	TRUE	A0A1F8SEA9	NA	A2V85_14890	A0A1F8SEA9		1797663	Chloroflexi bacterium RBG_16_72_14	NA
afdb50	job_B	AF-A0A1F8SGX5-F1-model_v4 PadR domain-containing protein	10	70	57	3	7	74	13	78	1	6.755e-06	207	74	107	KLISMVKEALEKYQYPLTAKNIKVVIQKEHNVVLPTGSINSILYSNS--ELFEKIDKTNTIYPPLWIRKN	ETSICILAALTA--GPRHSIALATEVGAMTGSPVGPATLLGSLARLECHGLIRALDAAPG--PRRYRITE	1797663	Chloroflexi bacterium RBG_16_72_14	TRUE	A0A1F8SGX5	NA	A2V85_14175	A0A1F8SGX5		1797663	Chloroflexi bacterium RBG_16_72_14	NA
afdb50	job_B	AF-A0A1F8XWR8-F1-model_v4 Uncharacterized protein	9.3	75	64	3	3	74	87	160	1	1.645e-05	176	74	176	METQKLISMVKEALEKYQ--YPLTAKNIKVVIQKEHNVVLPTGSINSIL-YSNSELFEKIDKTNTIYPPLWIRKN	IVIDRVLLPLYILHKDFDDKFPLTSGEISK-IFSQLGITIFQSNVARTLSSTASKYVIGDKIRAKGQAVRYRLSR	1797814	Deltaproteobacteria bacterium GWB2_55_19	TRUE	A0A1F8XWR8	NA	A2X99_05580	A0A1F8XWR8		1797814	Deltaproteobacteria bacterium GWB2_55_19	NA
afdb50	job_B	AF-A0A1F9FW03-F1-model_v4 Uncharacterized protein	17.7	79	55	5	2	74	53	127	1	0.0007618	136	74	127	FMETQKLISMVKEALEKYQYPLTAKNIKVVIQKEHNVV---LPTGSINSILYSN--SELFEKIDKTNTIYPPL-WIRKN	YGSLKKV---LHQAIDRREGEFTSRDLKKWISEIDASVGAAMTPASVSNALARLKKEQKIEQIKK-GAGSSPSIFKKKN	1797862	Deltaproteobacteria bacterium RIFCSPHIGHO2_02_FULL_44_16	TRUE	A0A1F9FW03	NA	A3C46_04990	A0A1F9FW03		1797862	Deltaproteobacteria bacterium RIFCSPHIGHO2_02_FULL_44_16	NA
afdb50	job_A	AF-A0A1F9MPT7-F1-model_v4 FeoA domain-containing protein	6.8	73	62	4	2	71	24	93	1	0.0003917	156	73	235	METQKLISMVKEALEKYQYPLTAKNIKVVIQKEHNVVL-PTGSINSILYSNS--ELFEKIDKTNTIYPPLWIR	AGRIKERLLILDVFLAVEQHVTLSDLERMIIDQ-KTELHDRAFLQETMEMFCRFGFASKVTFESQE--TRYEH	1797902	Deltaproteobacteria bacterium RIFOXYD12_FULL_50_9	TRUE	A0A1F9MPT7	NA	A2511_11295	A0A1F9MPT7		1797902	Deltaproteobacteria bacterium RIFOXYD12_FULL_50_9	NA
afdb50	job_B	AF-A0A1G2YY19-F1-model_v4 DNA methylase	25.3	71	42	5	5	74	15	75	1	0.0006203	145	74	305	TQKLISMVKEALEKYQYPLTAKNIKVVIQKEHNVVLPTGSINSILYSNS-ELFEKIDKTNTIYPPLWIRKN	VRDAILQV-MSL--SSRPLSVKEIETRVGRMIG-AAPTSSIRSYLRLNTPELFVREAR------GLYTVRG	1801963	Planctomycetes bacterium RBG_13_60_9	TRUE	A0A1G2YY19	NA	A2Y76_12895	A0A1G2YY19		1801963	Planctomycetes bacterium RBG_13_60_9	NA
afdb50	job_B	AF-A0A1G4FII8-F1-model_v4 Peroxide-responsive repressor PerR	19.7	81	56	4	1	74	8	86	1	2.894e-07	232	74	152	EFMETQK-----LISMVKEALEKYQYPLTAKNIKVVIQKEHNVVLPTGSINSILYSNS--ELFEKIDKTNTIYPPLWIRKN	EIFSYFKIKNTKQRNVVLDILKKTEYPLTSKEIFFRAKNMDDS-INFSTIYRILNVFESKGIVVKLN-IMNSDEAVFELKT	1891289	Sporanaerobacter sp. PP17-6a	TRUE	A0A1G4FII8	NA	perR_1 PP176A_1039	A0A1G4FII8	perR_1	1891289	Sporanaerobacter sp. PP17-6a	NA
afdb50	job_A	AF-A0A1G5CYR2-F1-model_v4 ATP-dependent RecD-like DNA helicase	9.3	75	58	4	3	69	210	282	1	8.645e-05	155	73	725	ETQKLISMVKEALEKYQ----YPLTAKNIKVVIQKEHNVVLPTGSINSILYSN--SELF--EKIDKTNTIYPPLW	DPRRVRACLLFVLEQFASDGHVFAPAGSLITRCMEQHHMEHEP--LASALEELKAKGRVVSETLERDGETVQAVY	419481	Desulfoluna spongiiphila	TRUE	A0A1G5CYR2	NA	SAMN05216233_103294	A0A1G5CYR2		419481	Desulfoluna spongiiphila	NA
afdb50	job_B	AF-A0A1G5G288-F1-model_v4 Uncharacterized protein	11.4	70	57	2	7	73	7	74	1	0.0002727	142	74	80	KLISMVKEALEKYQYPLTAKNIKVVIQKEHNVVLPTGSINSILYSNS---ELFEKIDKTNTIYPPLWIRK	ERIVLFTQFFLTHDEPITVKQLQQMVERYSGEKVKRQTIYDDLNAIDIVIGL--KCEHVTDKPGRILQWS	40518	Ruminococcus bromii	TRUE	A0A1G5G288	NA		A0A1G5G288		NA		NA
afdb50	job_A	AF-A0A1G5ZJG8-F1-model_v4 Uncharacterized protein	12	75	60	3	1	73	475	545	1	0.0002976	137	73	554	FMETQKLISM--VKEALEKYQYPLTAKNIKVVIQKEHNVVLPTGSINSILYSNSELFEKIDKTNTIYPPLWIRKN	NSDTETVIRLKNIINELLTDKAEMKLTDMGDKIKEITGQKITNTIIKNVIKSMDNV-EIVPKKK---PETARKTI	279824	Algoriphagus alkaliphilus	TRUE	A0A1G5ZJG8	NA	SAMN03080617_03991	A0A1G5ZJG8		279824	Algoriphagus alkaliphilus	NA
afdb50	job_A	AF-A0A1G6W3W4-F1-model_v4 Transcriptional regulator PadR-like family protein	12.8	70	55	4	6	73	2	67	1	1.553e-05	179	73	85	KLISMVKEALEKYQYPLTAKNIKVVIQKEHNVVLPTGSINSILYSN--SELFEKIDKTNTIYPPLWIRKN	FQRDL-LYVIAGADQP-SGQDVKDEIEQYYSSEINHGRLYPNLDTVVNKELVEKGQLDRRT--NYYAITD	392421	Haloterrigena hispanica	TRUE	A0A1G6W3W4	NA	SAMN05192552_10341	A0A1G6W3W4		392421	Natrinema hispanicum	NA
afdb50	job_A	AF-A0A1G7FD28-F1-model_v4 Transcriptional regulator PadR-like family protein	13.3	75	61	2	1	73	17	89	1	5.542e-06	186	73	107	FMETQKLISMVKEALEKYQYPLTAKNIKVVIQKEHNVVLPTGSINSILYSNS--ELFEKIDKTNTIYPPLWIRKN	LSAFQRDVLIVLRRLESSDEDSYGLAIKRRLEDRYDDDVNHGRLYPNLDELVDFGLVERGEIDKRT--NRYTLTT	660518	Halorientalis regularis	TRUE	A0A1G7FD28	NA	SAMN05216218_101138	A0A1G7FD28		660518	Halorientalis regularis	NA
afdb50	job_B	AF-A0A1G7JY83-F1-model_v4 Transcriptional regulator, HxlR family	9.4	74	57	5	5	74	14	81	1	4.182e-06	174	74	130	TQKLISMVKEALEKYQYPLTAKNIKVVIQKEHNVVLPTGSINSILYSNS--ELFEKIDKTNTIYPPL--WIRKN	RWAVL-VLVALLE---RPYRFGELRREVNAIGGRSVSEKMLTQTLQTLERDGVVHRDAKP--VIPPRVDYSLTD	235987	Streptomyces jietaisiensis	TRUE	A0A1G7JY83	NA	SAMN05216260_107106	A0A1G7JY83		235987	Streptomyces jietaisiensis	NA
afdb50	job_A	AF-A0A1G9A2N2-F1-model_v4 Transcriptional regulator PadR-like family protein	10.5	76	60	5	2	73	1	72	1	1.353e-05	182	73	91	MET--QKLISMVKEALEKYQYPLTAKNIKVVIQKEHNVVLPTGSINSILYSN--SELFEKIDKTNTIYPPLWIRKN	MYDLTGFQRDL-LYVIAGE-EEPHGLAIKEELEQYYEKEIHHGRLYPNLDTLVDKGLVEKGRRDRRT--NFYTLTR	1095776	Natronorubrum texcoconense	TRUE	A0A1G9A2N2	NA	SAMN04515672_2524	A0A1G9A2N2		1095776	Natronorubrum texcoconense	NA
afdb50	job_A	AF-A0A1G9TTN8-F1-model_v4 Transcriptional regulator PadR-like family protein	5.5	72	58	4	8	73	20	87	1	4.061e-05	179	73	115	ISMVKEALEKYQY----PLTAKNIKVVIQKEHNVVLPTGSINSILYSN--SELFEKIDKTNTIYPPLWIRKN	QTNALYVIAGEEDTEQCY--GLEIMRRLREVYGRVIHHSRLYTNLERLVDDDFVAKGQLDERT--NFYVLTE	660521	Halogranum gelatinilyticum	TRUE	A0A1G9TTN8	NA	SAMN04487949_1897	A0A1G9TTN8		660521	Halogranum gelatinilyticum	NA
afdb50	job_B	AF-A0A1H2QVE1-F1-model_v4 Uncharacterized protein	8.3	72	62	2	3	72	1	70	1	2.021e-05	193	74	84	METQKLISMVKEALEKYQYPLTAKNIKVVIQKEHNVVLPTGSINSILYSNS--ELFEKIDKTNTIYPPLWIR	MHAQNLKQAILTCLGANDGEMEMSSLVRHVTQTLPFPVHAKEISDSISNLEQKDAVKKV--RSSSGSVTVVL	1122204	Marinococcus luteus	TRUE	A0A1H2QVE1	NA	SAMN05421781_0472	A0A1H2QVE1		1122204	Marinococcus luteus	NA
afdb50	job_B	AF-A0A1H3GQB3-F1-model_v4 Uncharacterized protein	12.3	73	59	3	3	72	8	78	1	9.116e-05	166	74	88	METQKLISMVKEAL-EKYQYPLTAKNIKVVIQKEHNVVLPTGSINSILYSN--SELFEKIDKTNTIYPPLWIR	GDDREVESAVLAYLDRHPGASDTLDGIAEWWLPRQRYVTARHRIEGVLARLVADGVLQR--RRLADGTALYAL	69	Lysobacter enzymogenes	TRUE	A0A1H3GQB3	NA		A0A1H3GQB3		NA		NA
afdb50	job_A	AF-A0A1H4AIU5-F1-model_v4 DNA-binding transcriptional regulator, XRE-family HTH domain	17.8	73	57	3	1	73	109	178	1	4.35e-05	177	73	187	FMETQKLISMVKEALEKYQYPLTAKNIKVVIQKEHNVVLPTGSINSILYSNSELFEKIDKTNTIYPPLWIRKN	FHGPSYLVKMAMEE-GYLNEFREVHEIQQHIHYTSKITLLPSSITNALKRNPG-IIYKASERNGY-LKYKCKA	551991	Arachidicoccus rhizosphaerae	TRUE	A0A1H4AIU5	NA	SAMN05192529_1155	A0A1H4AIU5		551991	Arachidicoccus rhizosphaerae	NA
afdb50	job_A	AF-A0A1H5RYQ9-F1-model_v4 Superfamily II DNA or RNA helicase	16.6	66	50	1	7	72	100	160	1	4.35e-05	195	73	924	LISMVKEALEKYQYPLTAKNIKVVIQKEHNVVLPTGSINSILYSNSELFEKIDKTNTIYPPLWIRK	IRELAKEYLEGKRKPQKLHTILDYINSRRKTSTTRRNLQSSLIQDKVNFVHFND-----EDTWGLR	839	Prevotella ruminicola	TRUE	A0A1H5RYQ9	NA	SAMN05216354_0417	A0A1H5RYQ9		839	Xylanibacter ruminicola (Prevotella ruminicola)	NA
afdb50	job_A	AF-A0A1H6JFU8-F1-model_v4 Transcriptional regulator PadR-like family protein	11.5	69	57	2	7	73	18	84	1	1.18e-05	210	73	101	LISMVKEALEKYQYPLTAKNIKVVIQKEHNVVLPTGSINSILYSN--SELFEKIDKTNTIYPPLWIRKN	FQRDILWTIFHADDAVHGLAIKEALEENGYQTVHHGRLYSNLDDLVDAGLVEKGTRDGRT--NEYTLTD	1267564	Halopenitus malekzadehii	TRUE	A0A1H6JFU8	NA	SAMN05192561_11238	A0A1H6JFU8		1267564	Halopenitus malekzadehii	NA
afdb50	job_A	AF-A0A1H7N713-F1-model_v4 WYL domain-containing protein	9.2	76	62	5	1	73	89	160	1	9.601e-06	211	73	414	FMET-QKLISMVKEALEKYQYPLTAKNIKVVIQKEHNVVLPTGSINSILYSN--SELFEKIDKTNTIYPPLWIRKN	FTDNDIRLHFLLLDIL-IDGESYTINELCTMIEEMSGYLPEEQTLRLKLKEYTEEGIVIS-EKHGKK--LYYRLCS	1264	Ruminococcus albus	TRUE	A0A1H7N713	NA	SAMN05216469_11423	A0A1H7N713		1264	Ruminococcus albus	NA
afdb50	job_A	AF-A0A1H7TX61-F1-model_v4 Helix-turn-helix	8	100	63	2	1	73	73	170	1	1.353e-05	157	73	170	FMETQKLISMVKEALEKYQ---------------------------YPLTAKNIKVVIQKEHNVVLPTGSINSILYSNSELFEKIDKTNTIYPPLWIRKN	PPD--NLREKLLQLYKNSPEIYVILSGTPSIPYIIKYRVLKIDFLNTPKERGKIVKFVDDNYGWKITGNSLTNALKRMPDLIKIEPHPSKGGTNVYSRKK	332977	Parapedobacter koreensis	TRUE	A0A1H7TX61	NA	SAMN05421740_112136	A0A1H7TX61		332977	Parapedobacter koreensis	NA
afdb50	job_B	AF-A0A1H8DCE8-F1-model_v4 Predicted transcriptional regulator	13.6	73	57	3	5	74	11	80	1	1.497e-06	247	74	184	TQKLISMVKEALEKY-QYPLTAKNIKVVIQKEHNVVLPTGSINSILYSN--SELFEKIDKTNTIYPPLWIRKN	AGELEASVLAALWAARGRALTPADVQRELGTSLGSSLARTTVTTILARLFEKGSVSR---TRSGRGYAYLPVQ	310780	Actinacidiphila rubida	TRUE	A0A1H8DCE8	NA	SAMN05216267_100141	A0A1H8DCE8		310780	Actinacidiphila rubida	NA
afdb50	job_A	AF-A0A1H8GER1-F1-model_v4 HTH cro/C1-type domain-containing protein	19.4	72	47	4	11	73	104	173	1	2.189e-05	176	73	286	VKEALE----KY---QYPLTAKNIKVVIQKEHNVVLPTGSINSILYSNS--ELFEKIDKTNTIYPPLWIRKN	QKKAIQYRVLQSSFMNDFQSTQNIIDHIQSRYNWTFDYNSILMALDSLVYDNMLEV--KHEKSSPQKFRKSR	1855384	bacterium A37T11	TRUE	A0A1H8GER1	NA	SAMN05216436_1164	A0A1H8GER1		1855384	bacterium A37T11	NA
afdb50	job_A	AF-A0A1H8NWG3-F1-model_v4 Single-stranded-DNA-specific exonuclease RecJ	17.7	79	56	4	2	73	724	800	1	7.813e-06	197	73	844	METQKLISMVKEALEK---YQYPL--TAKNIKVVIQKEHNVVLPTGSINSILYSNS--ELFEKIDKTNTIYPPLWIRKN	LPDRAITGYVYLLLRSETEQDRPVDITAQTIKEMIFKKYNIVITEDGVAAALQILTELKLLEVLN--GQDGCWRLALSK	112903	Propionispora vibrioides	TRUE	A0A1H8NWG3	NA	SAMN04490178_101256	A0A1H8NWG3		112903	Propionispora vibrioides	NA
afdb50	job_A	AF-A0A1H8S2R4-F1-model_v4 HNH endonuclease	9.7	72	59	3	6	73	260	329	1	1.553e-05	173	73	361	KLISMV--KEALEKYQYPLTAKNIKVVIQKEHNVVLPTGSINSILYSN--SELFEKIDKTNTIYPPLWIRKN	FQRDVLVELAKSQVSPEQTYGLRLKERVGEYYGREISHAQIYTNLDKLVDRGLVEKGDIDRRT--HSYELTD	1367881	Halorientalis persicus	TRUE	A0A1H8S2R4	NA	SAMN05216388_1017123	A0A1H8S2R4		1367881	Halorientalis persicus	NA
afdb50	job_A	AF-A0A1H8VW79-F1-model_v4 DNA-binding transcriptional regulator, PadR family	11.3	79	61	4	1	73	15	90	1	1.781e-05	180	73	112	FMETQK----LISMVKEALEKYQYPLTAKNIKVVIQKEHNVVLPTGSINSILYSN--SELFEKIDKTNTIYPPLWIRKN	GMNEMFGLTGFQRDLLVVASGLEKP-SGQDIKEHVEDTMGTQVKHGRLYPNLDTLVERGLLEKGQLDRRT--NYYQVTE	660520	Halogranum amylolyticum	TRUE	A0A1H8VW79	NA	SAMN04487948_12036	A0A1H8VW79		660520	Halogranum amylolyticum	NA
afdb50	job_A	AF-A0A1H8W9M7-F1-model_v4 Transcriptional regulator PadR-like family protein	16	75	59	2	1	73	16	88	1	8.964e-06	180	73	109	FMETQKLISMVKEALEKYQYPLTAKNIKVVIQKEHNVVLPTGSINSILYSNS--ELFEKIDKTNTIYPPLWIRKN	LTAFQKEALLAIARLEDSDEEPYGLGIKRQLQERLDEEINHGRLYPNLDDLVEFGLLEKEALDKRT--NTYTLTE	1367881	Halorientalis persicus	TRUE	A0A1H8W9M7	NA	SAMN05216388_10522	A0A1H8W9M7		1367881	Halorientalis persicus	NA
afdb50	job_A	AF-A0A1H8WFI7-F1-model_v4 Transcriptional regulator PadR-like family protein	10.2	68	56	3	8	73	11	75	1	5.542e-06	203	73	95	ISMVKEALEKYQYPLTAKNIKVVIQKEHNVVLPTGSINSILYSN--SELFEKIDKTNTIYPPLWIRKN	QRDLLVVASGL-ENPSGQQLKGQFEDEMGTEVKDGRLYPNLDTLVEQGLLEKGQRDRRT--NYYQVTE	660520	Halogranum amylolyticum	TRUE	A0A1H8WFI7	NA	SAMN04487948_1295	A0A1H8WFI7		660520	Halogranum amylolyticum	NA
afdb50	job_A	AF-A0A1H9C7X5-F1-model_v4 Predicted DNA-binding transcriptional regulator YafY, contains an HTH and WYL domains	18.9	74	52	4	2	70	1	71	1	2.69e-05	164	73	342	METQKLISMVKEALEK---YQYPLTAKNIKVVIQKEHNVVLPTGSINSILYSNSE--LFEKIDKTNTIYPPLWI	MRDETLYRYLM-ILQLLPRHPATITAKEITQKLESQGFTKVSQRTIERNLASLSRHFNIIVMDEDSK--PFQWC	867345	Ectothiorhodospira magna	TRUE	A0A1H9C7X5	NA	SAMN05421693_11272	A0A1H9C7X5		867345	Ectothiorhodospira magna	NA
afdb50	job_A	AF-A0A1H9LV34-F1-model_v4 Uncharacterized protein	11.5	78	59	3	2	73	1	74	1	3.54e-05	179	73	86	METQKL----ISMVKEALEKYQYPLTAKNIKVVIQKEHNVVLPTGSINSILYSN--SELFEKIDKTNTIYPPLWIRKN	MVNEDWQNSATDPVLRLLYEAGIAVSPGAITLNLQYQLERPPSRSTVTRAIEGLSDQGLITKMDPEK----PYYTLTE	1186196	Natrinema salaciae	TRUE	A0A1H9LV34	NA	SAMN04489841_3099	A0A1H9LV34		1186196	Natrinema salaciae	NA
afdb50	job_B	AF-A0A1H9U574-F1-model_v4 Uncharacterized protein	6.8	73	64	2	4	74	92	162	1	3.047e-05	175	74	169	ETQKLISMVKEALEKYQYPLTAKNIKVVIQKEHNVVLPTGSINSILYSN--SELFEKIDKTNTIYPPLWIRKN	PVRHVRRYLLEVIRREGGEWTVGRLKPAWRQVTGTHVLRMSCRRYLADLYRDGHLDRHGEGTPR--RFYTLPD	943816	Streptomyces qinglanensis	TRUE	A0A1H9U574	NA	SAMN05421870_107328	A0A1H9U574		943816	Streptomyces qinglanensis	NA
afdb50	job_B	AF-A0A1I0Y641-F1-model_v4 Uncharacterized protein	28.3	67	43	2	8	74	243	304	1	0.0001808	189	74	304	LISMVKEALEKYQYPLTAKNIKVVIQKEHNVVLPTGSINSILYSNSELFEKIDKTNTIYPPLWIRKN	LPAALVLALQG-GAPLTARELIAPAERALGRKVARGEINRMLYSHSSLFVSDRASN----PRWRIAE	988821	Cellulomonas marina	TRUE	A0A1I0Y641	NA	SAMN05421867_106197	A0A1I0Y641		988821	Cellulomonas marina	NA
afdb50	job_B	AF-A0A1I1CQN6-F1-model_v4 Predicted transcriptional regulator	13.9	79	59	3	2	74	5	80	1	4.796e-06	201	74	133	FMETQK----LISMVKEALEKYQYPLTAKNIKVVIQKEHNVVLPTGSINSILYSNS--ELFEKIDKTNTIYPPLWIRKN	GDELSKLLGPLGAEVLQALWSAGKPVPVRVVLDRLNRDRSEPLAYTTVMTVLARLSERGAATRTTAGRG---YLYAAAV	490629	Amycolatopsis marina	TRUE	A0A1I1CQN6	NA	SAMN05216266_13155	A0A1I1CQN6		490629	Amycolatopsis marina	NA
afdb50	job_B	AF-A0A1I1FF82-F1-model_v4 Uncharacterized protein	7.4	81	66	3	2	74	20	99	1	8.295e-06	193	74	106	FMETQKLISMVKEALEKYQYPLTAKNIKVVIQKEHNVVLPTGSINSILYSN--SELFEKIDK------TNTIYPPLWIRKN	GRKQREIFDVVLDSQRSGTQDMSLNEIRDIYESRQGRRIELGFVSARVSELVAAKRLVRLDDIRACSVTGSAVRP-VCVPS	1855300	Polaromonas sp. OV174	TRUE	A0A1I1FF82	NA	SAMN05216344_106110	A0A1I1FF82		1855300	Polaromonas sp. OV174	NA
afdb50	job_B	AF-A0A1I1TZD2-F1-model_v4 AAA domain-containing protein	21.9	73	49	4	5	74	355	422	1	0.0002074	154	74	426	TQKLISMVKEALEKYQYPLTAKNIKVVIQKEHNVVLPTGSINSILYSNSE--LFEKIDKTNTIYPP-LWIRKN	ARKLL----EAVRASSEPATNSELVDRVQAKHGHGLTRTTVSRELNNLRRLGLVERLDP-EGPYATVRWAPKT	910347	Streptomyces aidingensis	TRUE	A0A1I1TZD2	NA	SAMN05421773_12120	A0A1I1TZD2		910347	Streptomyces aidingensis	NA
afdb50	job_B	AF-A0A1I1YCE5-F1-model_v4 Uncharacterized protein	11.4	70	56	3	8	73	103	170	1	0.0001577	157	74	170	LISMVKEALEK--YQYPLTAKNIKVVIQKEHNVVLPTGSINSILYSN--SELFEKIDKTNTIYPPLWIRK	GFAMVSQLLDDGFFRKAQTIGSITNHCSTSKGHHYKANEISPGLLRLIRNGTLKR--AKNKDGQYEYTQA	500610	Dyella marensis	TRUE	A0A1I1YCE5	NA	SAMN02799615_00575	A0A1I1YCE5		500610	Dyella marensis	NA
afdb50	job_B	AF-A0A1I2LFP6-F1-model_v4 Helix-turn-helix	10.5	76	61	3	3	74	88	160	1	9.27e-07	227	74	160	METQKLISMVKEALE--KYQYPLTAKNIKVVIQKEHNVVLPTGSINSILYSN--SELFEKIDKTNTIYPPLWIRKN	KEKSRLTIRIKDLIKKGDFNTWQSTRDIVGKLKENFDITIDSKNVSSILRRLNSEKYLKIKKEGR---KNLYLVRK	345907	Salegentibacter agarivorans	TRUE	A0A1I2LFP6	NA	SAMN04488033_10895	A0A1I2LFP6		345907	Salegentibacter agarivorans	NA
afdb50	job_A	AF-A0A1I2ZVD1-F1-model_v4 Uncharacterized protein	8.3	72	57	3	4	73	27	91	1	4.659e-05	194	73	729	TQKLISMVKEALEKYQYPLTAKNIKVVIQKEHNVVLPTGSINSILYSNS--ELFEKIDKTNTIYPPLWIRKN	DKSIQRLILSVLWNSNNCLTTNKIIEELNSQFFINISLNQLESQISELEETNSI---LRHNG----YIKIAE	1121424	Desulfotruncus arcticus DSM 17038	TRUE	A0A1I2ZVD1	NA	SAMN05660649_05124	A0A1I2ZVD1		1121424	Desulfotruncus arcticus DSM 17038	NA
afdb50	job_B	AF-A0A1I3MTF7-F1-model_v4 Uncharacterized protein	10.9	73	59	3	4	74	97	165	1	0.0001375	181	74	175	ETQKLISMVKEALEKYQYPLTAKNIKVVIQKEHNVVLPTGSINSILYSNS--ELFEKIDKTNTIYPPLWIRKN	DSDKQELEIIKSLENAGGVLTIDKLMIQLYRDTGAIHNRKQLAAKLYRMTSKGLLR---SNQDKRGA-FEIAD	1881055	Nitrosomonas sp. Nm34	TRUE	A0A1I3MTF7	NA	SAMN05428978_10783	A0A1I3MTF7		1881055	Nitrosomonas sp. Nm34	NA
afdb50	job_A	AF-A0A1I4F2R4-F1-model_v4 DNA-binding transcriptional regulator, PadR family	11.7	68	55	3	8	73	12	76	1	9.601e-06	196	73	108	ISMVKEALEKYQYPLTAKNIKVVIQKEHNVVLPTGSINSILYSN--SELFEKIDKTNTIYPPLWIRKN	QRDLLYVIADLQQP-SGQSVKDAYEISSNAEISDARLYPNLDTLVDEGLLEKGNLDRRT--NFYSITE	553466	Halogranum rubrum	TRUE	A0A1I4F2R4	NA	SAMN04487950_2515	A0A1I4F2R4		553466	Halogranum rubrum	NA
afdb50	job_B	AF-A0A1I5DQM3-F1-model_v4 Ferric uptake regulation protein	13.5	81	60	4	1	74	11	88	1	4.673e-07	232	74	184	EFMETQ----KLISMVKEALEKYQYPLTAKNIKVVIQKEHNVVLPTGSINSILYSNS--ELFEK-IDKTNTIYPPLWIRKN	QLRDRGLRVTRAAQTVLELLEHTSQPLTHDEVAAAYTTATGEEPDRVTIYRVLDRLVEVGLCDRRVGADRV---NRFARHV	1882827	Variovorax sp. PDC80	TRUE	A0A1I5DQM3	NA	SAMN05443579_101279	A0A1I5DQM3		1882827	Variovorax sp. PDC80	NA
afdb50	job_A	AF-A0A1I5U946-F1-model_v4 Transcriptional regulator PadR-like family protein	13.3	75	60	3	1	73	182	253	1	1.781e-05	171	73	283	FMETQKLISMVKEALEKYQYPLTAKNIKVVIQKEHNVVLPTGSINSILYSNS--ELFEKIDKTNTIYPPLWIRKN	TGFKRDLLEAIRR-LENDSETTYGLAIKDEVERVYGEEILHGRLYPNLDDLVEAGLIEKGQLDRRT--NEYQLTS	699431	Halolamina pelagica	TRUE	A0A1I5U946	NA	SAMN05216277_11213	A0A1I5U946		699431	Halolamina pelagica	NA
afdb50	job_A	AF-A0A1I5VNS1-F1-model_v4 Ribonuclease R winged-helix domain-containing protein	10.8	74	60	2	2	73	6	75	1	1.503e-06	233	73	85	METQKLISMVKEALEKYQYPLTAKNIKVVIQKEHNVVLPTGSINSILYSNS--ELFEKIDKTNTIYPPLWIRKN	MTTAEREELILRFMAEHELALPLTPIFQNLRREEGITFSKRTVKRRLEALEEDGFVQWL----DIGRGYWEITE	699431	Halolamina pelagica	TRUE	A0A1I5VNS1	NA	SAMN05216277_11911	A0A1I5VNS1		699431	Halolamina pelagica	NA
afdb50	job_B	AF-A0A1I6FVV9-F1-model_v4 DNA-binding transcriptional regulator, PadR family	14.4	76	59	3	1	74	118	189	1	6.932e-05	158	74	223	EFMETQKLISMVKEALEKYQYPLTAKNIKVVIQKEHNVVLPTGSINSILYSN--SELFEKIDKTNTIYPPLWIRKN	EF--QQRLLLETIAFERVEDEPPIGLELKEILSAFYEQEVNHGRLYPNLDTLVEKGLMEKRQVDR--RSNHYVPTS	555875	Halogeometricum limi	TRUE	A0A1I6FVV9	NA	SAMN04488124_0400	A0A1I6FVV9		555875	Halogeometricum limi	NA
afdb50	job_B	AF-A0A1I6G1U1-F1-model_v4 Transcriptional regulator PadR-like family protein	13.3	75	59	3	1	73	172	242	1	3.742e-05	164	74	276	EFMETQKLISMVKEALEKYQYPLTAKNIKVVIQKEHNVVLPTGSINSILYSNS--ELFEKIDKTNTIYPPLWIRK	EF--QQRCLQEAIAFERAHDEPPIGLDLKEATSEFYETETNHGRLYPNLDTLVGYGLIEKGQVDR--RSNYYAPT	553469	Halogeometricum rufum	TRUE	A0A1I6G1U1	NA	SAMN04487947_0427	A0A1I6G1U1		553469	Halogeometricum rufum	NA
afdb50	job_A	AF-A0A1I6LB02-F1-model_v4 Transcriptional regulator PadR-like family protein	2.8	70	64	2	6	73	31	98	1	5.725e-05	173	73	135	KLISMVKEALEKYQYPLTAKNIKVVIQKEHNVVLPTGSINSILYSNS--ELFEKIDKTNTIYPPLWIRKN	FQRDLLLTVACAGNSYPCGQAVHTALETVWGKEVNESRVYQNLSELKGNDLITSYPIDGRT--KGYRVTD	767519	Halomicrobium zhouii	TRUE	A0A1I6LB02	NA	SAMN05216559_2381	A0A1I6LB02		767519	Halomicrobium zhouii	NA
afdb50	job_B	AF-A0A1I6V891-F1-model_v4 DNA-binding transcriptional regulator, PadR family	14.4	76	60	3	1	74	20	92	1	3.047e-05	191	74	125	EFMETQKLISMVKEALEKYQYPLTAKNIKVVIQKEHNVVLPTGSINSILYSNS--ELFEKIDKTNTIYPPLWIRKN	EFNQLSSFERNILFVLAKL-GPSKGVVVKNELQNLYDQEINHGRLYPNLDDLVDVGYVDKSERDQ--RTNEYALTN	619731	Halostagnicola kamekurae	TRUE	A0A1I6V891	NA	SAMN04488556_0118	A0A1I6V891		619731	Halostagnicola kamekurae	NA
BFVD	job_A	A0A1J0GVT5_unrelaxed_rank_001_alphafold2_ptm_model_3_seed_000	11.7	68	49	4	9	73	16	75	1	5.383e-05	167	73	243	SMVKEALEKYQY-PLTAKNIKVVIQKEHNVVLPTGSINSILYSNS--ELFEKIDKTNTIYPPLWIRKN	SAVLTVMAGFPGDMLTPVEIAGEI-----DGATDKEVFDLLNTMEDAGKVTGEGR---GLTSKWSIGG	1913591	Streptomyces phage BRock	TRUE	A0A1J0GVT5	NA		A0A1J0GVT5		1913591	Streptomyces phage BRock	NA
afdb50	job_B	AF-A0A1J0VSE6-F1-model_v4 Uncharacterized protein	10.1	69	58	2	8	74	20	86	1	1.645e-05	201	74	141	LISMVKEALEKYQYPLTAKNIKVVIQKEHNVVLPTGSINSILYSN--SELFEKIDKTNTIYPPLWIRKN	RRDVLLAVLGAGKCCLSAGEIYYEASHFGTRGIGYATVYRILGQLISEGRVVTL--RGQAGARLFRIAS	2213200	Nocardia mangyaensis	TRUE	A0A1J0VSE6	NA	BOX37_14530	A0A1J0VSE6		2213200	Nocardia mangyaensis	NA
afdb50	job_A	AF-A0A1J1HIK0-F1-model_v4 CLUMA_CG001625, isoform A	16.4	73	56	4	1	72	4	72	1	2.69e-05	181	73	943	FMETQKLISMVKEALEKY-QYPLTAKNIKVVIQKEHNVVLPTGSINSILYSNSELFEKIDKTNTIYPPLWIRK	TPSDEALTETI-KTLIISRKCPMTIAQVKHDYEELEGKNIPELKIKSLM-RFSSTFHMIKPENGE--ERFDIR	568069	Clunio marinus	TRUE	A0A1J1HIK0	NA	CLUMA_CG001625	A0A1J1HIK0		568069	Clunio marinus	NA
afdb50	job_A	AF-A0A1J4LTV8-F1-model_v4 PadR family transcriptional regulator	13.1	76	58	5	2	73	1	72	1	2.789e-06	197	73	110	MET--QKLISMVKEALEKYQYPLTAKNIKVVIQKEHNVVLPTGSINSILYSN--SELFEKIDKTNTIYPPLWIRKN	MDGLSGFQRDL-LYVVAGK-HRPSGQDIKDGIESYYETEINHGRLYPNLDALVDKELVEKGQVDRRT--NYYELTA	1869245	Natrialba sp. SSL1	TRUE	A0A1J4LTV8	NA	BBD46_02925	A0A1J4LTV8		1869245	Natrialba sp. SSL1	NA
afdb50	job_B	AF-A0A1J4UI82-F1-model_v4 PadR domain-containing protein	8.6	69	58	3	7	73	9	74	1	1.251e-05	198	74	139	KLISMVKEALEKYQYPLTAKNIKVVIQKEHNVVLPTGSINSILYSNS--ELFEKIDKTNTIYPPLWIRK	LVKLAVMLELAK--GPAHGYGLMNSVETLIGKKPGAAQMYPFLRLLEGKGLAKA-GESGVREKTEYELT	1805249	Candidatus Micrarchaeota archaeon CG1_02_51_15	TRUE	A0A1J4UI82	NA	AUJ65_04310	A0A1J4UI82		1805249	Candidatus Micrarchaeota archaeon CG1_02_51_15	NA
afdb50	job_B	AF-A0A1J4XCX4-F1-model_v4 Uncharacterized protein	6.4	77	64	4	4	74	8	82	1	3.047e-05	171	74	82	ETQKLISMVKEAL-EKYQYPLTAKNIKVVIQKEHNVVLPTGSINSILYSN--SELFEKIDKTNTIYPPLWIR---KN	EIASAADAISRYLASRPDASETLEGVARWWLLRQRYNDSLDLVQQALDRLVAQGEVVC--QNTNGGQVMYRRSITTH	1805333	Proteobacteria bacterium CG1_02_64_396	TRUE	A0A1J4XCX4	NA	AUJ55_03370	A0A1J4XCX4		1805333	Proteobacteria bacterium CG1_02_64_396	NA
afdb50	job_A	AF-A0A1J5RFU9-F1-model_v4 Transcriptional regulator FurA	13.2	68	55	2	8	73	27	92	1	9.601e-06	198	73	149	ISMVKEALEKYQYPLTAKNIKVVIQKEHNVVLPTGSINSILYSNS--ELFEKIDKTNTIYPPLWIRKN	RVRVLSTLKSAPSPLSHGDIEELLGRDKLPGIDRVTLYRVLDWLSEVGLAHKAADGQGV--FRFSAAD	410659	mine drainage metagenome	TRUE	A0A1J5RFU9	NA	furA_1 GALL_296250	A0A1J5RFU9	furA_1	410659	mine drainage metagenome	NA
afdb50	job_B	AF-A0A1J5X422-F1-model_v4 DNA replication licensing factor MCM4	15	73	57	3	5	74	699	769	1	0.0002221	164	74	770	TQKLISMVKEALEKYQ-YPLTAKNIKVVIQKEHNVVLPTGSINSILYSN--SELFEKIDKTNTIYPPLWIRKN	EELLKKAIVSVLEKKKGKPLSFKDLQATLQAPNSFLVSDKLLVDALTELHDEETISM--EQRTASVSSIAVRK	1866961	Amphiamblys sp. WSBS2006	TRUE	A0A1J5X422	NA	A8A55_2227	A0A1J5X422		1866961	Amphiamblys sp. WSBS2006	NA
afdb50	job_A	AF-A0A1J9WEF9-F1-model_v4 Uncharacterized protein	12.6	71	57	3	4	72	180	247	1	5.366e-07	243	73	247	TQKLISMVKEALEKYQYPLTAKNIKVVIQKEHNVVLPTGSINSILYSN--SELFEKIDKTNTIYPPLWIRK	IVNLSESIYELLKNSNEWLSIYDVRASIQESEKVEFSLATVRRALNKLSVENKVNL-KMNKEG--MLYKFL	1396	Bacillus cereus	TRUE	A0A1J9WEF9	NA		A0A1J9WEF9		NA		NA
afdb50	job_A	AF-A0A1K1T434-F1-model_v4 Phage portal protein	14.6	75	57	3	1	73	468	537	1	9.601e-06	170	73	583	FMETQKLISMVKEALEKYQYPLTAKNIKVVIQKEHNVVLPTGSINSILYSN--SELFEKIDKTNTIYPPLWIRKN	FNNQSD---IAQWALDNDISNLTLDEIKDLLKEQKDIDITTPDLEDTLNELSKAGIIQV--ETNDKGRISIKPDK	1004	Chitinophaga sancti	TRUE	A0A1K1T434	NA	SAMN05661012_06767	A0A1K1T434		1004	Chitinophaga sancti	NA
afdb50	job_A	AF-A0A1L0D4W7-F1-model_v4 CIC11C00000002918	3.4	88	66	4	3	73	228	313	1	0.0005155	116	73	323	ETQKLISMVKEA----LEKYQ--------YPLTAKNIKVVIQKEHNVVLPTGSINSILYSNS-----ELFEKIDKTNTIYPPLWIRKN	YHDQVLGKMPAVYDVIYELAPVASLGPKSHSFSLPKVISIVQDSFTFNIADTEVLDVIRELESRLGPEKLHILERGG--VHAIKVFQL	45354	[Candida] intermedia	TRUE	A0A1L0D4W7	NA	SAMEA4029010_CIC11G00000002918	A0A1L0D4W7		45354	Sungouiella intermedia	NA
afdb50	job_B	AF-A0A1L3J9K2-F1-model_v4 Uncharacterized protein	14.9	67	51	3	10	74	36	98	1	6.932e-05	183	74	105	SMVKEALEKYQYPLTAKNIKVVIQKEHNVVLPTGSINSILYSNS--ELFEKIDKTNTIYPPLWIRKN	EMLFAALRSLDGIGNIDEIMVAVFRRDGQILKRKLVSNKLYRMSRAGKIESV---PKKKG-VYRLIR	1913578	Sphingorhabdus lutea	TRUE	A0A1L3J9K2	NA	LPB140_02000	A0A1L3J9K2		1913578	Sphingorhabdus lutea	NA
BFVD	job_A	A0A1L7DQK0_unrelaxed_rank_001_alphafold2_ptm_model_2_seed_000	10.5	76	54	4	4	73	21	88	1	8.428e-06	181	73	88	TQKLISMVKEALEKYQYPLTAKNIKVVIQKEHNVVLPTGSINSILYSN--SELFEKID----KTNTIYPPLWIRKN	KRNIKARILEVL--GTGPMTRDDIAERGE------LRLASVCAAANALVREGVLRVKDTIRSAETGMKRERLEVAQ	1932892	Ralstonia phage RS-PII-1	TRUE	A0A1L7DQK0	NA		A0A1L7DQK0		1932892	Ralstonia phage RS-PII-1	NA
BFVD	job_A	A0A1L7DS43_unrelaxed_rank_001_alphafold2_ptm_model_1_seed_000	10.9	82	56	7	2	72	15	90	0.999	0.0002612	97	73	111	METQKL----ISMVKEALEKYQYP-LTAKNIKVVIQKEHNVVLPTGSINSILYSNS--ELFE---KI-DKTNTIYPPLWIRK	LTLADIEKMGKQKHKVLKAFADVPYNTRREL----AEKTG--IEISSLCRILKDFESKDVVRIPFSITCKTTGHMVACYTTS	2783867	Ralstonia phage phiAp1	TRUE	A0A1L7DS43	NA	phiAp1_20	A0A1L7DS43		2783867	Ralstonia phage phiAp1	NA
afdb-swissprot	job_B	AF-A0A1L9URE0-F1-model_v4 O-methyltransferase bfoE	12	75	56	4	2	73	28	95	1	0.0007577	125	74	372	FMETQKLISMVKEALEKYQYPLTAKNIKVVIQKEHNVV-LPTGSINSILYSNSEL--FEKIDKTNTIYPPLWIRK	FVPVAVHFDLFG-CLQEIGKPATAQDVCNIHRTRYGDTNLSVSLANDTLFLMGGLGFL------DLLPDDVYQAN	767769	Aspergillus brasiliensis CBS 101740	TRUE	A0A1L9URE0	NA	bfoE ASPBRDRAFT_438143	A0A1L9URE0	bfoE	767769	Aspergillus brasiliensis (strain CBS 101740 / IMI 381727 / IBT 21946)	NA
afdb50	job_B	AF-A0A1M2Z9Q5-F1-model_v4 Uncharacterized protein	13.8	72	60	2	3	74	233	302	1	0.0004404	136	74	318	METQKLISMVKEALEKYQYPLTAKNIKVVIQKEHNVVLPTGSINSILYSNSELFEKIDKTNTIYPPLWIRKN	FKDQMLLVMYIVSTEGKGEYFGIRDISYLITDLWGIHSSENTIAKIFTRNKTWFKT-ETFQGGGVKR-KLLE	1895747	Clostridiales bacterium 43-6	TRUE	A0A1M2Z9Q5	NA	BGN88_02165	A0A1M2Z9Q5		1895747	Clostridiales bacterium 43-6	NA
afdb50	job_B	AF-A0A1M5GTU7-F1-model_v4 HTH cro/C1-type domain-containing protein	26.3	72	44	4	8	73	105	173	1	0.0003127	163	74	173	LISMVKEALEKYQ--YPLTAKNIKVVIQKEHNVVLPTGSINSILYSNSE--LFEKIDKTNTIYP--PLWIRK	PTLLVENYLLNSSAKEPVYAFQIKEAINNQHQTKYKTNDISRVLNNLSEQGLLTKTDTGN---PKKPKYRLN	288992	Pedobacter caeni	TRUE	A0A1M5GTU7	NA	SAMN04488522_104363	A0A1M5GTU7		288992	Pedobacter caeni	NA
afdb50	job_B	AF-A0A1M5MJY2-F1-model_v4 Transcriptional regulator PadR-like family protein	13.8	72	57	3	5	74	26	94	1	1.435e-05	175	74	117	TQKLISMVKEALEKYQYPLTAKNIKVVIQKEHNVVLPTGSINSILYSNS--ELFEKIDKTNTIYPPLWIRKN	EGNVLYAIAR-LQGDEETSYGLAIKRVLQDLYETEINHGRLYPALDDLAEYGLIEKSELDK--RTNEYELTE	43928	Halobaculum gomorrense	TRUE	A0A1M5MJY2	NA	SAMN05443636_1037	A0A1M5MJY2		43928	Halobaculum gomorrense	NA
afdb50	job_B	AF-A0A1M5US80-F1-model_v4 Transcriptional regulator PadR-like family protein	12.5	72	58	3	5	74	108	176	1	6.755e-06	179	74	198	TQKLISMVKEALEKYQYPLTAKNIKVVIQKEHNVVLPTGSINSILYSNSE--LFEKIDKTNTIYPPLWIRKN	EGNVLYAIAK-LDDEPGLVYGLAIRDVLEDVYDATINHGRLYPALDALAEQQLIEKTSHDDRT--NEYALTD	43928	Halobaculum gomorrense	TRUE	A0A1M5US80	NA	SAMN05443636_3117	A0A1M5US80		43928	Halobaculum gomorrense	NA
afdb50	job_A	AF-A0A1M6IFG5-F1-model_v4 Uncharacterized protein	13.5	74	63	1	1	73	66	139	1	0.0001604	164	73	155	FMETQKLISMVKEA-LEKYQYPLTAKNIKVVIQKEHNVVLPTGSINSILYSNSELFEKIDKTNTIYPPLWIRKN	KSSKEKIIMTMYIVTSEKKGTWFLATDVEFIVLNVFNEHITLKQVQNTFDQNRDLFAKRKSESNKKANEYRLLS	1896216	Fibrobacter sp. UWP2	TRUE	A0A1M6IFG5	NA	SAMN05720471_1291	A0A1M6IFG5		1896216	Fibrobacter sp. UWP2	NA
afdb50	job_A	AF-A0A1M6RDD5-F1-model_v4 Predicted DNA-binding transcriptional regulator YafY, contains an HTH and WYL domains	10.5	76	62	3	1	73	94	166	1	1.503e-06	230	73	424	FMETQKLI-SMVKEALEKYQYPLTAKNIKVVIQKEHNVVLPTGSINSILYSN--SELFEKIDKTNTIYPPLWIRKN	FTVNDINYFFLIQQILNVENRELSMKEIMDNLSEILSVDIDMSTIRRKINKMIEQGIIVTRNVKN---RKVFNLVE	1121266	Caminicella sporogenes DSM 14501	TRUE	A0A1M6RDD5	NA	SAMN02745883_01752	A0A1M6RDD5		1121266	Caminicella sporogenes DSM 14501	NA
afdb50	job_A	AF-A0A1M7KAX5-F1-model_v4 Ferric uptake regulation protein	16.9	65	50	2	11	73	2	64	1	1.45e-05	194	73	120	VKEALEKYQYPLTAKNIKVVIQKEHNVVLPTGSINSILYSNS--ELFEKIDKTNTIYPPLWIRKN	VLDFLLGQSKSLTHHEIQTHLAKKAHAELDSVTLYRVLEWLTENELIHRIAGADQV--WRFSAGA	551987	Duganella sacchari	TRUE	A0A1M7KAX5	NA	SAMN05192549_10234	A0A1M7KAX5		551987	Duganella sacchari	NA
afdb50	job_B	AF-A0A1M7RVI5-F1-model_v4 DNA protecting protein DprA	14.2	77	53	4	3	72	389	459	1	4.596e-05	175	74	463	METQK-----LISMVKEALEKYQYPLTAKNIKVVIQKEHNVVLPTGSINSILYSNS--ELFEKIDKTNTIYPPLWIR	MEELKGSLSELEFNIVSLLNKHTESLHIDKIVELLNLENATSYEVSDVSSTITILEIRGFV--FSKPG----LRYVI	1121455	Desulfovibrio litoralis DSM 11393	TRUE	A0A1M7RVI5	NA	SAMN02745728_00221	A0A1M7RVI5		1121455	Desulfovibrio litoralis DSM 11393	NA
afdb50	job_A	AF-A0A1M7Z2E0-F1-model_v4 Zinc uptake regulation protein	15.9	69	51	2	7	73	25	88	1	4.831e-06	216	73	157	LISMVKEALEKYQYPLTAKNIKVVIQKEHNVVLPTGSINSILYSNS--ELFEKIDKTNTIYPPLWIRKN	RRKLVLQALIHAGKALSAYELIDYCKEHFNENIQAMSVYRILDFLEDGHFVHKL-----KLSNKYIACA	1117707	Vibrio quintilis	TRUE	A0A1M7Z2E0	NA	zur_2 VQ7734_04757	A0A1M7Z2E0	zur_2	1117707	Vibrio quintilis	NA
afdb50	job_B	AF-A0A1N7MKL8-F1-model_v4 Helix-turn-helix	16.4	73	54	3	7	74	107	177	1	6.473e-05	167	74	177	KLISMVKEALEKY---QYPLTAKNIKVVIQKEHNVVLPTGSINSILYSN--SELFEKIDKTNTIYPPLWIRKN	KLPIVIEQILLSEKILDEYVQVKDISRFLSEECHWEYLSSSITNALNKFVEKGLIESKQISTSL--FEYRKKK	529505	Belliella pelovolcani	TRUE	A0A1N7MKL8	NA	SAMN05421761_106171	A0A1N7MKL8		529505	Belliella pelovolcani	NA
BFVD	job_A	A0A1P8DIU6_unrelaxed_rank_001_alphafold2_ptm_model_3_seed_000	18.4	65	43	4	8	72	12	66	1	0.0006833	136	73	131	ISMVKEALEKYQYPLTAKNIKVVIQKEHNVVLPTGSINSILYSNSELFEKIDKTNTIYPPLWIRK	VSRVREVLSRAAGPLTVDDVHKKLPD-----IKVSSLYKILV--GDDVAR-HRENG--RMVYVLK	1924548	Virus Rctr197k	TRUE	A0A1P8DIU6	NA	Rctr197k_164	A0A1P8DIU6		1924548	Virus Rctr197k	NA
BFVD	job_A	A0A1P8VVK4_unrelaxed_rank_001_alphafold2_ptm_model_3_seed_000	10.9	73	52	4	7	73	32	97	1	1.036e-05	156	73	135	LISMVKEALEKYQYPLTAKNIKVVIQKEHNVVLPTGSINSILYSNSE--LF----EKIDKTNTIYPPLWIRKN	LRTRIWRALAR-GGPSTPDEIAERLGE------NILSVRPQFTMLTKENKIGDTGQRRRNESGREAMVWQALP	1913119	Erythrobacter phage vB_EliS_R6L	TRUE	A0A1P8VVK4	NA	vBEliSR6L_53	A0A1P8VVK4		1913119	Erythrobacter phage vB_EliS_R6L	NA
BFVD	job_A	A0A1P8VWE0_unrelaxed_rank_001_alphafold2_ptm_model_2_seed_000	10.2	78	61	3	3	71	22	99	1	1.109e-05	162	73	120	ETQKLISMVKEALEKYQYPLTAKNIKVVIQKEHNVVLPTGSINSILYSN--SELFEKI----DKTN---TIYPPLWIR	DYTKIFNFAVVWVKSQFKVFSANEFKKAYLEENEAPIQPNVFGSVFNNLAKEGFIFRHGAKNSETPESKSCLIRTWIS	908820	Flavobacterium phage FL-1	TRUE	A0A1P8VWE0	NA		A0A1P8VWE0		908820	Flavobacterium phage FL-1	NA
afdb50	job_A	AF-A0A1Q3F6K2-F1-model_v4 Putative tudor domain-containing protein 7	15.7	70	57	1	4	73	495	562	1	0.0003657	164	73	1027	TQKLISMVKEALEKYQYPLTAKNIKVVIQKEHNVVLPTGSINSILYSNSELFEKIDKTNTIYPPLWIRKN	DFEIANKLYELLLNCPTGMFSKKIPDAFLEAHQSLLPENWESEIMLSRPRMFYKEEVSQQA--LIYFAVV	7177	Culex tarsalis	TRUE	A0A1Q3F6K2	NA		A0A1Q3F6K2		7177	Culex tarsalis (Encephalitis mosquito)	NA
afdb50	job_B	AF-A0A1Q3F7N2-F1-model_v4 Putative tudor domain-containing protein 7	16.1	68	55	1	5	72	495	560	1	0.0001472	171	74	1221	TQKLISMVKEALEKYQYPLTAKNIKVVIQKEHNVVLPTGSINSILYSNSELFEKIDKTNTIYPPLWIR	DFEIANKLYELLLNCPTGMFSKKIPDAFLEAHQSLLPENWESEIMLSRPRMFYKEEVSQ--QALIYFA	7177	Culex tarsalis	TRUE	A0A1Q3F7N2	NA		A0A1Q3F7N2		7177	Culex tarsalis (Encephalitis mosquito)	NA
afdb50	job_A	AF-A0A1Q3M7S1-F1-model_v4 Fur family transcriptional regulator	14.9	67	50	2	7	71	42	103	1	2.69e-05	185	73	113	LISMVKEALEKYQYPLTAKNIKVVIQKEHNVVLPTGSINSILYSN--SELFEKIDKTNTIYPPLWIR	LRKEVLELILNASAPMGAYDLLAKIKGQADRPAAPPTVYRTLDFLLEKGLIHRLTSIN-----AYIP	1895695	Acinetobacter sp. 39-4	TRUE	A0A1Q3M7S1	NA	BGN93_06060	A0A1Q3M7S1		1895695	Acinetobacter sp. 39-4	NA
afdb50	job_A	AF-A0A1Q3NCN1-F1-model_v4 Uncharacterized protein	13.2	68	54	2	6	71	21	85	1	1.264e-05	214	73	140	KLISMVKEALEKYQYPLTAKNIKVVIQKEHNVVLPTGSINSILYSNS--ELFEKIDKTNTIYPPLWIR	DLERLVMEQVWDSQDDVTVRQIVDRVNAVSDKERAYTTLMTIMSRLESKGMLKKQKRP---RSDLFSP	1895832	Solirubrobacterales bacterium 67-14	TRUE	A0A1Q3NCN1	NA		A0A1Q3NCN1		NA		NA
afdb50	job_B	AF-A0A1Q3PU72-F1-model_v4 Transcriptional repressor	12.3	89	57	5	2	72	7	92	1	2.846e-05	160	74	165	FMETQKLIS---------------MVKEALEKYQYPLTAKNIKVVI-QKEHNVVLPTGSINSILYSNS--ELFEKIDKTNTIYPPLWIR	FNEVKNIFSAYLEKKGQRKTVERFLILEEIYSRSDHFDAEVLYFDLKQKKHQ-NISRATVYNTLDLLVSCDLVKK--HQFGKNQAQYEK	1895921	Bacteroidetes bacterium 37-13	TRUE	A0A1Q3PU72	NA	BGO32_13015	A0A1Q3PU72		1895921	Bacteroidetes bacterium 37-13	NA
afdb50	job_B	AF-A0A1Q3YSU7-F1-model_v4 Uncharacterized protein	12.3	73	58	3	4	74	100	168	1	0.0002074	178	74	184	ETQKLISMVKEALEKYQYPLTAKNIKVVIQKEHNVVLPTGSINSILYSNSE--LFEKIDKTNTIYPPLWIRKN	DGDKLDFTLQSIIEEGGGVLSLDQVLIALYRKTGEVHKRQQINNRLYRLANKDVLYSV---PGKKG-VYSARQ	1895733	Burkholderiales bacterium 70-64	TRUE	A0A1Q3YSU7	NA		A0A1Q3YSU7		NA		NA
afdb50	job_B	AF-A0A1Q4BC76-F1-model_v4 Ferric uptake regulation protein	11.5	69	54	2	8	74	11	74	1	2.108e-06	227	74	134	LISMVKEALEKYQYPLTAKNIKVVIQKEHNVVLPTGSINSILYSN--SELFEKIDKTNTIYPPLWIRKN	GRKIILDLLCSAAKPLGAYDMIDRVADATGKRPAPISVYRALDFLLENGLVHRLSSRN-----TFVACG	1895810	Rhizobiales bacterium 62-17	TRUE	A0A1Q4BC76	NA	BGP04_18015	A0A1Q4BC76		1895810	Rhizobiales bacterium 62-17	NA
afdb50	job_A	AF-A0A1Q4GB11-F1-model_v4 Uncharacterized protein	16	81	55	5	5	72	2	82	1	0.0009564	121	73	95	QKL-ISMVKEALEK-------YQYPLTAKNIKVVIQKEHNVVLPTGSINSILYSN--SELFEKI-DKTNTIYPP--LWIRK	QNLDHRYQRESVMQLIFDSDYFQHPRTIEQVIAAIEKTYQITFKSERIASLLRKYVAEGYLERTVLPRGFSRSRQYTYCRT	1895843	Sphingobacterium sp. 40-24	TRUE	A0A1Q4GB11	NA	BGP15_25975	A0A1Q4GB11		1895843	Sphingobacterium sp. 40-24	NA
afdb50	job_B	AF-A0A1Q4TLZ0-F1-model_v4 Fur family transcriptional regulator	6.9	72	63	2	5	74	7	76	1	7.355e-08	288	74	76	TQKLISMVKEALEKYQYPLTAKNIKVVIQKEHNVVLPTGSINSILYSNS--ELFEKIDKTNTIYPPLWIRKN	AERLRQQLMAVLSATGQSKSTAQLRDDIRDRFGDPVVIEAVYRNLTVLERRGDVRRSK--SAGRDAHWLAAD	1490483	Mycobacterium sp. SWH-M5	TRUE	A0A1Q4TLZ0	NA		A0A1Q4TLZ0		NA		NA
afdb50	job_B	AF-A0A1Q6H1W0-F1-model_v4 Transcriptional repressor	5	80	67	3	1	73	16	93	1	4.008e-05	163	74	160	EFMETQK-----LISMVKEALEKYQYPLTAKNIKVVIQKEHNVVLPTGSINSILYSN--SELFEKIDKTNTIYPPLWIRK	DYMDMNKFRKTPERFAILETVYSMPGHFNIEELYEKLLSDGHFRVSRATVYNTMELILDAGLVLR--HQFSGTRVEYEKC	1896974	Bacteroides sp. 43_108	TRUE	A0A1Q6H1W0	NA	BHV77_12195	A0A1Q6H1W0		1896974	Bacteroides sp. 43_108	NA
afdb50	job_B	AF-A0A1Q8ILM9-F1-model_v4 Uncharacterized protein	10.8	74	61	3	4	74	5	76	1	5.271e-05	169	74	82	ETQKLISMVKEALEKYQY-PLTAKNIKVVIQKEHNVVLPTGSINSILYSN--SELFEKIDKTNTIYPPLWIRKN	DKVVIAGRIRDYLRTHGGAGDSFQGIIAWWLMRQRYEESTASVHEALDSLFERGEIVK--KVMADGSVWYFAAP	1926878	Burkholderia sp. SRS-W-2-2016	TRUE	A0A1Q8ILM9	NA	BTH42_32185	A0A1Q8ILM9		1926878	Burkholderia sp. SRS-W-2-2016	NA
afdb50	job_B	AF-A0A1Q9NCW3-F1-model_v4 Uncharacterized protein	10.1	69	58	2	8	74	10	76	1	0.0001688	163	74	87	LISMVKEALEKYQYPLTAKNIKVVIQKEHNVVLPTGSINSILYSNS--ELFEKIDKTNTIYPPLWIRKN	LNLIVLQIINKRDGLIMESDLLSLIDQELGFRPGSREFNRVLMNLEIQGKVTVVKIKKN--QRQIKLVR	1841598	Candidatus Heimdallarchaeota archaeon LC_3	TRUE	A0A1Q9NCW3	NA	HeimC3_43290	A0A1Q9NCW3		1841598	Candidatus Heimdallarchaeota archaeon LC_3	NA
afdb50	job_A	AF-A0A1Q9SP26-F1-model_v4 Uncharacterized protein	16.9	71	55	2	7	73	258	328	1	6.836e-08	268	73	539	LISMVKEALEKYQYPLTAKNIKVVIQKEHNVVLPTGSINSILYSN--SELFEK--IDKTNTIYPPLWIRKN	AAVKLLEALQAAERPCTTKELGDWIADKFGTGLKRQTMSTQLNELARRGLVSSSEINNGTRFSAKVWVLAA	1904968	Pseudonocardia sp. CNS-139	TRUE	A0A1Q9SP26	NA		A0A1Q9SP26		NA		NA
afdb50	job_B	AF-A0A1R0UBB0-F1-model_v4 Fe2+/Zn2+ uptake regulation protein	13.2	68	55	2	9	74	11	76	1	3.18e-06	213	74	132	ISMVKEALEKYQYPLTAKNIKVVIQKEHNVVLPTGSINSILYSNSE--LFEKIDKTNTIYPPLWIRKN	QRAVLDLLRRSDRFRGAQELHVDLHQRRGVRIGLVTVYRILRAFADMKIAETQRAED--GEVLYRLRT	1834162	Mycobacterium sp. SP-6446	TRUE	A0A1R0UBB0	NA		A0A1R0UBB0		NA		NA
afdb50	job_B	AF-A0A1R1C566-F1-model_v4 Uncharacterized protein	9	77	66	3	2	74	165	241	1	6.044e-05	159	74	241	FME-TQKLISMVKEALEK-YQYPLTAKNIKVVIQKEHNVVLPTGSINSILYSNS--ELFEKIDKTNTIYPPLWIRKN	FNKYNKIEYDFLFNFIREHYDGSINVDVIKNDFEKYIGYRIKHSNLMLYLGRMEKKGFGKVSFRDNNGRTEMVFHLE	1451	Paenibacillus amylolyticus	TRUE	A0A1R1C566	NA	BK131_04470	A0A1R1C566		1451	Paenibacillus amylolyticus	NA
afdb50	job_B	AF-A0A1R3G8B8-F1-model_v4 Lipoxygenase, LH2	20	70	51	2	5	72	26	92	1	0.0007618	136	74	352	TQKLISMVKEALEKYQYPLTAKNIKVVIQKEHNVVLPTGSINSILYSN--SELFEKIDKTNTIYPPLWIR	DQAVLDVI---RSKQDMGIYQRDIKREIHTKHNITLPDPAITKCLKSLVTKNLIKEVKNIQSRGKKHFIS	210143	Corchorus capsularis	TRUE	A0A1R3G8B8	NA	CCACVL1_27889	A0A1R3G8B8		210143	Corchorus capsularis (Jute)	NA
afdb50	job_B	AF-A0A1S1NIF1-F1-model_v4 Uncharacterized protein	7.4	67	59	2	8	72	6	71	1	1.138e-06	233	74	98	LISMVKEALEKYQYPLTAKNIKVVIQKEHNVVLPTGSINSILYSNS--ELFEKIDKTNTIYPPLWIR	LQAEILAIIRGFGSPVNTTEVRHLLNEQRIRPLVAEQVYHALVTLQRHRQVRRV-PRPGTRNVYWEP	1858794	Mycobacterium talmoniae	TRUE	A0A1S1NIF1	NA	BKN37_13490 C1Y40_03206	A0A1S1NIF1		1858794	Mycobacterium talmoniae	NA
afdb50	job_A	AF-A0A1S1RKM6-F1-model_v4 CopY family transcriptional regulator	12.8	70	54	3	6	73	6	70	1	1.847e-06	237	73	169	KLISMVKEALEKYQYPLTAKNIKVVIQKEHNVVLPTGSINSILYSNS--ELFEKIDKTNTIYPPLWIRKN	DLERSVMDVLWSADDWLTARDVAARLDHE--RDLAYTTVLTVLERLERKGFVRRQRAAR---AHRYAAAD	573497	Frankia sp. Cc1.17	TRUE	A0A1S1RKM6	NA	CC117_09540	A0A1S1RKM6		573497	Parafrankia colletiae	NA
afdb50	job_B	AF-A0A1S2WMN2-F1-model_v4 PadR family transcriptional regulator	10.1	69	56	3	8	74	8	72	1	4.796e-06	222	74	109	LISMVKEALEKYQYPLTAKNIKVVIQKEHNVVLPTGSINSILYSNS--ELFEKIDKTNTIYPPLWIRKN	PGFLILTSLAS--GPKHGYALARDIEAFSGAQLGPGTLYGAITRLEERGLIEPLEH--SQRRRPYRLTA	1780	Mycobacterium malmoense	TRUE	A0A1S2WMN2	NA		A0A1S2WMN2		NA		NA
afdb50	job_A	AF-A0A1S3HU38-F1-model_v4 ecto-NOX disulfide-thiol exchanger 2-like	14.6	75	59	4	1	72	626	698	1	3.932e-06	215	73	710	FMETQKLISMVKEALEKYQYPLTAKNIKVVIQKEHNVVL-PTGSINSILYSNSELF--EKIDKTNTIYPPLWIRK	NEKEARLIGLISVFLHAHPFGASVDYIWSYLQR-CNIIVRRSSEIEDLLERLPDVFRTEMCGVGAS-IEKRWTFT	7574	Lingula anatina	TRUE	A0A1S3HU38	NA	LOC106157454	A0A1S3HU38	LOC106157454	7574	Lingula anatina (Brachiopod) (Lingula unguis)	NA
BFVD	job_A	A0A1S5WVQ0_unrelaxed_rank_001_alphafold2_ptm_model_2_seed_000	12.5	72	53	5	3	72	61	124	1	0.000556	122	73	143	ETQKLISMVKEALEKYQYPLTAKNIKVVIQKEHNVVLPTGSINSILYS--NSELFEKIDKTNTIYPPLWIRK	KENKELKILL-ILYRSNKGINADKFKELLR-----T-NGKYAKRYLNNLVNYGLVER-YRVNGDIRIYYKLT	10475	Alphafusellovirus	TRUE	A0A1S5WVQ0	NA		A0A1S5WVQ0		1959009	Sulfolobus spindle-shaped virus 3	NA
BFVD	job_A	A0A1S6L1S5_unrelaxed_rank_001_alphafold2_ptm_model_1_seed_000	10.4	67	59	1	7	73	9	74	1	1.363e-05	164	73	141	LISMVKEALEKYQYPLTAKNIKVVIQKEHNVVLPTGSINSILYSNSELFEKIDKTNTIYPPLWIRKN	LQSVMVLIMSETNEPMTGYDTAKTI-TERGYKWSHQQVYRDLAKMPLNLTEVPQEGKPDKKNYTLQS	1958921	Vibrio phage pVa-21	TRUE	A0A1S6L1S5	NA	pVa21_098	A0A1S6L1S5		1958921	Vibrio phage pVa-21	NA
afdb50	job_A	AF-A0A1S8AYT2-F1-model_v4 PadR family transcriptional regulator	11.8	76	59	5	2	73	1	72	1	7.813e-06	179	73	91	MET--QKLISMVKEALEKYQYPLTAKNIKVVIQKEHNVVLPTGSINSILYSN--SELFEKIDKTNTIYPPLWIRKN	MDDLTGFQRDL-LYVIAGADQP-SGQDVKDEVETYYNSEINHGRLYPNLDTLVNKDLVEKGQLDRRT--NYYEISD	301967	Haloterrigena saccharevitans	TRUE	A0A1S8AYT2	NA	A6E15_14030	A0A1S8AYT2		301967	Natrinema saccharevitans	NA
afdb50	job_B	AF-A0A1T1HEV9-F1-model_v4 Uncharacterized protein	19.1	68	48	2	9	74	28	90	1	9.27e-07	238	74	156	ISMVKEALEKYQYPLTAKNIKVVIQKEHNVVLPTGSINSILYSN--SELFEKIDKTNTIYPPLWIRKN	REKVLRVLLEANNPLSAYDVVEQFREDYSENLPAMSAYRILTFLLDNGFVHKLETTN-----QFLACH	966	Oceanospirillum linum	TRUE	A0A1T1HEV9	NA	BTA35_0202275	A0A1T1HEV9		966	Oceanospirillum linum	NA
afdb50	job_A	AF-A0A1T4KNX1-F1-model_v4 WYL domain-containing protein	9.3	75	61	3	1	73	91	160	1	3.932e-06	203	73	439	FMETQKLISMVKEALEKYQYPLTAKNIKVVIQKEHNVVLPTGSINSILYSN--SELFEKIDKTNTIYPPLWIRKN	FTDNDAILYFH--LLELAEDKHTVDELTDELGERFGLIFDSQIVRRKCKELAEEGIFLEIKEGR---ALYYVRNI	42322	Eubacterium ruminantium	TRUE	A0A1T4KNX1	NA	SAMN02745110_00492	A0A1T4KNX1		42322	Eubacterium ruminantium	NA
afdb50	job_B	AF-A0A1T4NHG5-F1-model_v4 Fur family transcriptional regulator, ferric uptake regulator	10.4	67	56	2	9	73	5	69	1	3.647e-06	213	74	126	ISMVKEALEKYQYPLTAKNIKVVIQKEHNVVLPTGSINSILYSN--SELFEKIDKTNTIYPPLWIRK	DAEVLRALGRESFFRSAQEVHALVVRTTGRKPSLSTVYRTLRRLAEEGAVDTVHSPDGE--RLYRRC	1122192	Marinactinospora thermotolerans DSM 45154	TRUE	A0A1T4NHG5	NA	SAMN02745673_01429	A0A1T4NHG5		1122192	Marinactinospora thermotolerans DSM 45154	NA
afdb50	job_B	AF-A0A1U7EX59-F1-model_v4 Orc1-type DNA replication protein	10.9	82	61	3	1	73	256	334	1	3.905e-06	194	74	334	EFMETQK-------LISMVKEALEKYQYPLTAKNIKVVIQKEHNVVLPTGSINSILYSNS--ELFEKIDKTNTIYPPLWIRK	EENIRQKAISQLNRHQRVIYDVLEEDGGWLPMGELYPEYSERVDEARTKTTVSNYLSKIAEYNLVELKGE---KRGRRYRAI	348780	Natronomonas pharaonis DSM 2160	TRUE	A0A1U7EX59	NA	orc4 cdc6D NP_3258A	A0A1U7EX59	orc4	348780	Natronomonas pharaonis (strain ATCC 35678 / DSM 2160 / CIP 103997 / JCM 8858 / NBRC 14720 / NCIMB 2260 / Gabara) (Halobacterium pharaonis)	NA
afdb50	job_B	AF-A0A1U7IY12-F1-model_v4 Uncharacterized protein	8.8	79	63	3	2	74	209	284	1	5.271e-05	167	74	748	FME---TQKLI---SMVKEALEKYQYPLTAKNIKVVIQKEHNVVLPTGSINSILYSNSELFEKIDKTNTIYPPLWIRKN	FLRRFCQDEWDKNYQPILGVLSIAYEALTEEQLRNLLSSSDDYRINSTKLRRSLGILLQYLEAEQK---FGSETYKLHH	549789	Phormidium tenue NIES-30	TRUE	A0A1U7IY12	NA	NIES30_25535	A0A1U7IY12		549789	Phormidium tenue NIES-30	NA
BFVD	job_B	A0A1U9ZAD2_unrelaxed_rank_001_alphafold2_ptm_model_3_seed_000	16.1	68	52	4	8	74	2	65	1	0.0002733	142	74	65	LISMVKEALEKYQYPLTAKNIKVVIQKEHNVVLPTGSINSILYSNSELFEKIDKTNTIY-PPLWIRKN	LKELITEMLQDGCKS--TTLIRYRLEKYHNIDVNNKELRKLLDSM-ETVRRV-PEWSSINNIVWELVK	1969841	Proteus phage VB_PmiS-Isfahan	TRUE	A0A1U9ZAD2	NA		A0A1U9ZAD2		1969841	Proteus phage VB_PmiS-Isfahan	NA
BFVD	job_A	A0A1V0DX69_unrelaxed_rank_001_alphafold2_ptm_model_3_seed_000	5.9	84	66	5	1	71	1	84	0.999	0.0008396	98	73	89	FMETQKLISMVKEALEKYQYPLTAKNIKVVI--QKEHN-----VV--LPTGSINSILYSNSEL-FEKI---DKTNTIYPPLWIR	MASKIPIKDRITAAIKEAGGRIKYYDLARKVFPEDQYPRAFRYRTEGGPPGCYMALSRAISRHGFHLRFSDTPRSGVCHATVSL	1964565	Synechococcus virus S-ESS1	TRUE	A0A1V0DX69	NA		A0A1V0DX69		1964565	Synechococcus virus S-ESS1	NA
BFVD	job_A	A0A1V0SDI5_unrelaxed_rank_001_alphafold2_ptm_model_2_seed_000	12.5	72	54	3	4	73	533	597	1	0.0008993	125	73	600	TQKLISMVKEALEKYQYPLTAKNIKVVIQKEHNVVLPTGSINSILYSN--SELFEKIDKTNTIYPPLWIRKN	DNLLQASIVRNLKK-NKIISSKDLLAIIQNDLPFAITEQQYNVCLNTCFSEGYASKDNDD------TLKYIE	1977633	Indivirus ILV1	TRUE	A0A1V0SDI5	NA	Indivirus_3_32	A0A1V0SDI5		1977633	Indivirus ILV1	NA
afdb50	job_A	AF-A0A1V3WEV4-F1-model_v4 Uncharacterized protein	13.2	68	55	2	8	73	2	67	1	8.102e-07	250	73	77	ISMVKEALEKYQYPLTAKNIKVVIQKEHNVVLPTGSINSILYSNS--ELFEKIDKTNTIYPPLWIRKN	RQRLLTALAEAADAMTTAELRRCLSTELGVDIVHERIYHNLEILEKRGDVSRADTVGR--HARWRLSE	1768	Mycobacterium kansasii	TRUE	A0A1V3WEV4	NA	BZL29_7880	A0A1V3WEV4		1768	Mycobacterium kansasii	NA
afdb50	job_B	AF-A0A1V5AUD5-F1-model_v4 Uncharacterized protein	11.5	78	61	5	4	74	9	85	1	2.846e-05	184	74	85	ETQKLISMVKEALE---KYQYPLTAKNIKVVIQKEHN-VVLPTGSINSILYSNS--ELFEKIDKTNTIYP-PLWIRKN	DPDGTDAQVLQALRDFAKQGKTPNEYQLLH-YCSKHMYGTWSIGKIEKAVKRLEFRGRVETEKTLAGGRACLLVRLEA	1811689	Methanosaeta sp. PtaU1.Bin112	TRUE	A0A1V5AUD5	NA	A4E49_03154	A0A1V5AUD5		1811689	Methanosaeta sp. PtaU1.Bin112	NA
afdb50	job_B	AF-A0A1V8U759-F1-model_v4 DNA replication licensing factor MCM4	8.7	80	64	3	1	74	245	321	1	3.263e-05	184	74	324	EFMETQKLISMVKEAL----EKYQYPLTAKNIKVVIQKEHNVVLPTGSINSILYSN--SELFEKIDKTNTIYPPLWIRKN	ERRRKEDLKNGVLEVLDDMLRAGGSTARYGDVVRTLSEQSSVPVEGAEFAEAVRALEQEGKVQMLGE---GARRSIRRVT	1974281	Rachicladosporium sp. CCFEE 5018	TRUE	A0A1V8U759	NA	B0A51_14756	A0A1V8U759		1974281	Rachicladosporium sp. CCFEE 5018	NA
afdb50	job_A	AF-A0A1W6CIH2-F1-model_v4 Ferric uptake regulation protein	6.8	73	62	4	1	71	2	70	1	4.51e-06	203	73	131	FMETQKLISMVKEALEKYQYPLTAKNIKVVIQKEHNVVLPTGSINSILYSNS--ELFEKIDKTNTIYPPLWIR	KMTDQ--RRVIARVLSDATDHPDVDEVYRRAVEINRH-ISIPTVYRTVRLFEEAGILERHDFGDGK-KSRYEE	1639348	Magnetospirillum sp. ME-1	TRUE	A0A1W6CIH2	NA	fur WV31_02680	A0A1W6CIH2	fur	1639348	Magnetospirillum sp. ME-1	NA
BFVD	job_A	A0A1W6I155_unrelaxed_rank_001_alphafold2_ptm_model_1_seed_000	14.6	75	50	5	1	73	7	69	1	0.0002439	131	73	96	FMETQKLISMVKEALEKYQYPLTAKNIKVVIQKEHNVVLPTGSINSILYSN--SELFEKIDKTNTIYPPLWIRKN	FFN---PESFVLTYIVKY-EGLPVTEIFKKLNEEVK--MDFSEFNEIIQLLIQQGFVSIRD------DAKLFITD	1982658	Sulfolobus polyhedral virus 1	TRUE	A0A1W6I155	NA		A0A1W6I155		1982658	Sulfolobus polyhedral virus 1 (SPV1)	NA
afdb50	job_B	AF-A0A1W9PB24-F1-model_v4 Uncharacterized protein	11.4	70	60	1	5	74	552	619	1	0.000292	144	74	732	TQKLISMVKEALEKYQYPLTAKNIKVVIQKEHNVVLPTGSINSILYSNSELFEKIDKTNTIYPPLWIRKN	EGMVVNSIFALRGKEIEEISASDIVDEMEREFGIKATPQKVGMYLKSLG--INSELKRVYDGRKRCIIWD	1968525	Candidatus Cloacimonas sp. 4484_209	TRUE	A0A1W9PB24	NA	B5M53_04095	A0A1W9PB24		1968525	Candidatus Cloacimonas sp. 4484_209	NA
afdb50	job_A	AF-A0A1W9PDW0-F1-model_v4 Prim-Pol domain-containing protein	7.5	80	64	3	2	73	596	673	1	0.0002422	140	73	826	METQKLISMVKEALEK-------YQYPLTAKNIKVVIQKEHNVVLPTGSINSILYSNSELFEKI-DKTNTIYPPLWIRKN	STTGIIVNALFDLIKTEIENKDLQDLKITPGDVSTYITEKLKEDISNAKVGRELKAVG--IESKREWDKGDKKTKRILTL	1968525	Candidatus Cloacimonas sp. 4484_209	TRUE	A0A1W9PDW0	NA	B5M53_00675	A0A1W9PDW0		1968525	Candidatus Cloacimonas sp. 4484_209	NA
afdb50	job_A	AF-A0A1W9RR91-F1-model_v4 Uncharacterized protein	22.6	75	50	3	1	71	296	366	1	1.45e-05	199	73	696	FMETQK----LISMVKEALEKYQYPLTAKNIKVVIQKEHNVVLPTGSINSILYSNSELFEKIDKTNTIYPPLWIR	SDKNQKERVHLRHKIYRLFRGEGKFLHIKEIQNQLVSRLKKEIHLETIYYILYSNSHLFVRIKP---KIN-IWGL	1970783	Candidatus Omnitrophica bacterium 4484_70.2	TRUE	A0A1W9RR91	NA	B6D55_04800	A0A1W9RR91		1970783	Candidatus Omnitrophica bacterium 4484_70.2	NA
afdb50	job_B	AF-A0A1W9Y2E0-F1-model_v4 Fe2+/Zn2+ uptake regulation protein	13.1	76	62	2	1	74	8	81	1	3.099e-07	251	74	160	EFMETQKLISMVKEALEKYQYPLTAKNIKVVIQKEHNVVLPTGSINSILYSNSE--LFEKIDKTNTIYPPLWIRKN	PRRRSTAKQRAVLEVLREQQNFRSAQQLYLDVRQKRQLRIGLTSVYRILRTLADDRIAET--QRAEDGEILYRLRT	324058	Mycobacterium alsense	TRUE	A0A1W9Y2E0	NA		A0A1W9Y2E0		NA		NA
afdb50	job_A	AF-A0A1W9ZLM7-F1-model_v4 Uncharacterized protein	10.9	73	61	2	2	72	4	74	1	8.401e-08	279	73	86	METQKLISMVKEALEKYQYPLTAKNIKVVIQKEHNVVLPTGSINSILYSNS--ELFEKIDKTNTIYPPLWIRK	LPPEAVRQGLLAALTKAAGPMTTAELRRGLSTSFGADVVHERIYHNLEILEKRGQVIRAGTVGR--HTTWRLS	1265311	Mycobacterium arosiense ATCC BAA-1401 = DSM 45069	TRUE	A0A1W9ZLM7	NA	BST14_07450	A0A1W9ZLM7		1265311	Mycobacterium arosiense ATCC BAA-1401 = DSM 45069	NA
afdb50	job_B	AF-A0A1X0A8L5-F1-model_v4 Fe2+/Zn2+ uptake regulation protein	10	70	57	4	8	74	20	86	1	1.219e-06	225	74	142	LISMVKEALEKYQYPLTAKNIKVVIQKEHN-VVLPTGSINSILYSN--SELFEKIDKTNTIYPPLWIRKN	AQRAVLSVLDSSEHFRSAQQLYRQL-RQHPTHQFGLTTVYRVLRTLVEDKIAEIQRAED--GELLYRIRT	1927124	Mycobacterium aquaticum	TRUE	A0A1X0A8L5	NA	BST13_32475	A0A1X0A8L5		1927124	Mycobacterium aquaticum	NA
afdb50	job_B	AF-A0A1X0AGX0-F1-model_v4 HTH_12 domain-containing protein	16.1	68	54	2	8	73	11	77	1	2.523e-07	271	74	96	LISMVKEALEKYQYPLTAKNIKVVIQKEHNVVLPTGSINSILYSNS--ELFEKIDKTNTIYPPLWIRK	RQVAILDVLRSTRGFLSTTEIREQVNTMAGVVLVAEQVYRALLTLERRGLVERV-RVEGSIKAHWGRT	1927124	Mycobacterium aquaticum	TRUE	A0A1X0AGX0	NA	BST13_27405	A0A1X0AGX0		1927124	Mycobacterium aquaticum	NA
afdb50	job_A	AF-A0A1X0BQ93-F1-model_v4 Uncharacterized protein	5.4	74	66	2	2	73	5	76	1	8.678e-07	246	73	85	METQKLISMVKEALEKYQYPLTAKNIKVVIQKEHNVVLPTGSINSILYSNS--ELFEKIDKTNTIYPPLWIRKN	IAARDLRRLLLGMLGDTAAVSSTADLRRALADTLGTNVVHEVVYRNLKILEKRGQVTRHGAVGR--HCYWQLRV	701041	Mycobacterium bouchedurhonense	TRUE	A0A1X0BQ93	NA		A0A1X0BQ93		NA		NA
afdb50	job_A	AF-A0A1X6PF89-F1-model_v4 HTH CENPB-type domain-containing protein	6.4	78	60	3	1	65	4	81	1	0.0001062	139	73	198	FMETQ------KLISMVKEAL---EKYQYPLTAKNIKVVIQKEHNVVLPTGSINSILYSNSELFEKID----KTNTIY	TSDHGNRRLTVEREDVVVGVVQAFSINNLPLSKLQIREMVSCRWALDVSESWVRRFLRRHHLHLRARSCKALADKRVG	2786	Porphyra umbilicalis	TRUE	A0A1X6PF89	NA	BU14_0075s0002	A0A1X6PF89		2786	Porphyra umbilicalis (Purple laver) (Red alga)	NA
BFVD	job_A	A0A1X6WFK7_unrelaxed_rank_001_alphafold2_ptm_model_3_seed_000	14.2	70	51	5	6	72	256	319	1	0.0002612	102	73	319	KLISMVKEALEKYQYPL---TAKNIKVVIQKEHNVVLPTGSINSILYSNSELFEKIDKTNTIYPPLWIRK	KPDDSAKEWVKNNP-PNDHEITTDYYKRYLNIFKKGISVQKFTKYVVNS--GFDKKS--NG-KERYWIKK	1932881	Pacmanvirus A23	TRUE	A0A1X6WFK7	NA	PACV_251	A0A1X6WFK7		1932881	Pacmanvirus A23	NA
BFVD	job_A	A0A1X9SKB5_unrelaxed_rank_001_alphafold2_ptm_model_1_seed_000	10.3	77	58	4	1	72	11	81	1	2.709e-05	132	73	81	FMETQKLISMVKEALEKYQYPLTAKNIKVVIQKEHNVVLPTGSINSILYSNS--ELFEK---IDKTNTIYPPLWIRK	LGKKEK---AILDFLKEHPEGVWKDEVIRHFSWASKY---DGVVSKRLYNMQKKGLIIIKSEINPETGRSKQRVYLK	1983546	Sulfolobus islandicus rod-shaped virus 11	TRUE	A0A1X9SKB5	NA		A0A1X9SKB5		1983546	Sulfolobus islandicus rod-shaped virus 11	NA
afdb50	job_B	AF-A0A1Y1LMA2-F1-model_v4 DDE_3 domain-containing protein	19.1	68	50	4	6	72	68	131	1	0.000292	124	74	360	QKLISMVKEALEKYQYPLTAKNIKVVIQKEHNVVLPTGSINSILYSNSEL-FEKIDKTNTIYPPLWIR	RNQRSLIK--LCKKGRRNTLRDITAQWNEESGLKLSRECCRQWIHK-SGLKFYKVCH-NNSTNFSLRI	7054	Photinus pyralis	TRUE	A0A1Y1LMA2	NA		A0A1Y1LMA2		7054	Photinus pyralis (Common eastern firefly) (Lampyris pyralis)	NA
afdb50	job_B	AF-A0A1Y4NBV4-F1-model_v4 Uncharacterized protein	10	70	58	3	8	74	27	94	1	5.644e-05	170	74	154	LISMVKEAL-EKYQYPLTAKNIKVVIQKEHNVVLPTGSINSILYSN--SELFEKIDKTNTIYPPLWIRKN	QRKMLLNYLKENSDREFSIDALALELGEISGGKIGKSTIYRQVKELCRSGLLRRFRKEGKT--VVYQYME	1965570	Anaeromassilibacillus sp. An172	TRUE	A0A1Y4NBV4	NA	B5F08_08300	A0A1Y4NBV4		1965570	Anaeromassilibacillus sp. An172	NA
afdb50	job_A	AF-A0A1Y4WNU2-F1-model_v4 Uncharacterized protein	12.6	71	58	2	3	72	35	102	1	3.671e-06	212	73	713	ETQKLISMVK-EALEKYQYPLTAKNIKVVIQKEHNVVLPTGSINSILYSNSELFEKIDKTNTIYPPLWIRK	DAEIQLQIIKCMFVATGNDYLTKSEIISKLLEIYKYHISEDEVDNILRKTKGVFQAITKDDE---KAVCLT	1965537	Flavonifractor sp. An10	TRUE	A0A1Y4WNU2	NA	B5E42_06520	A0A1Y4WNU2		1965537	Flavonifractor sp. An10	NA
afdb50	job_B	AF-A0A1Y6BGI9-F1-model_v4 Uncharacterized protein	16.9	71	54	3	7	74	13	81	1	2.481e-05	182	74	87	KLISMVKEALE-KYQYPLTAKNIKVVIQKEHNVVLPTGSINSILYSN--SELFEKIDKTNTIYPPLWIRKN	RVESEILAYLRMRPSAVDTARGVREWWLARLQPRPVAGEVESALERLARAGLVRC--RTNPDGTVLWFAAP	560819	Tistlia consotensis USBA 355	TRUE	A0A1Y6BGI9	NA	SAMN05428998_10394	A0A1Y6BGI9		560819	Tistlia consotensis USBA 355	NA
afdb50	job_B	AF-A0A1Y6BTG8-F1-model_v4 Uncharacterized protein	14.8	74	56	4	3	72	8	78	1	0.0004404	148	74	88	METQKLISMVKEALE-KYQYPLTAKNIKVVIQKEHNVVLPTGSINSILYSN--SELFEK-IDKTNTIYPPLWIR	AEVTELTREIKEYLCVHRNVADTLEGWVTRWRVNHGECVELARMELVMEQLCREKILKKRILHGGT---TLYVP	1304903	Alteromonadaceae bacterium Bs31	TRUE	A0A1Y6BTG8	NA	SAMN02745866_01749	A0A1Y6BTG8		1304903	Alteromonadaceae bacterium Bs31	NA
afdb50	job_A	AF-A0A1Y6KNT9-F1-model_v4 PadR domain-containing protein	14.4	76	57	4	2	73	5	76	1	1.908e-05	165	73	103	METQKLISMVKEALEKYQYPLTAKNIKVVIQKEHNVVLPTGSINSILYSNS--ELFEKIDKTNTIYPPL--WIRKN	LKKGALELCVLALLAR--GESYAYEIASELSTGVGMG--EGTIYPLMRRMQDDRLVETRLAESNSGPPRKYYRLTA	115808	Bradyrhizobium sp. ORS 285	TRUE	A0A1Y6KNT9	NA	BRAD285_6745	A0A1Y6KNT9		115808	Bradyrhizobium sp. ORS 285	NA
BFVD	job_A	A0A1Z1DED9_unrelaxed_rank_001_alphafold2_ptm_model_3_seed_000	8.2	73	56	5	3	72	242	306	1	0.0001146	139	73	314	ETQKLISMVKEALEKYQYPLTAKNIKVVIQKEHNVVL--PTGSI-NSILYSNSELFEKIDKTNTIYPPLWIRK	DRDDAVGVAVEFLKNSTEPQLAAKVNKHL-ESKGIEPYKNPTTFMNKVMKK-EPRVQKAGFG------TYTFV	1933062	Bacillus phage vB_BsuM-Goe2	TRUE	A0A1Z1DED9	NA	Goe2_c05600	A0A1Z1DED9		1933062	Bacillus phage vB_BsuM-Goe2	NA
afdb50	job_B	AF-A0A1Z4JES9-F1-model_v4 Uncharacterized protein	8.9	78	63	4	1	74	63	136	1	0.0001688	154	74	195	EFME--TQKLISMVKEALEKYQYPLTAKNIKVVIQKEHNVVLPTGSINSILYSNSEL--FEKIDKTNTIYPPLWIRKN	ELQEYLDEQWKARLNVVL-KPGKWYSYRQISDRLNETEGSHPNPAELRDRVGRLAKIGWLKEIRPGNY---KMFSIPK	1973484	Leptolyngbya boryana NIES-2135	TRUE	A0A1Z4JES9	NA	NIES2135_20820	A0A1Z4JES9		1973484	Leptolyngbya boryana NIES-2135	NA
afdb50	job_B	AF-A0A212KM52-F1-model_v4 Ferric uptake regulation protein	13	69	53	2	8	74	35	98	1	7.233e-06	210	74	159	LISMVKEALEKYQYPLTAKNIKVVIQKEHNVVLPTGSINSILYSNS--ELFEKIDKTNTIYPPLWIRKN	IRRLALETLWRAETPLGAYDLLPRLEAALGRKLTPSTVYRTLEFLVSQGFVSRIESRN-----AFCPCA	91750	uncultured Alphaproteobacteria bacterium	TRUE	A0A212KM52	NA	fur KL86APRO_30242	A0A212KM52	fur	91750	uncultured Alphaproteobacteria bacterium	NA
afdb50	job_B	AF-A0A212UI21-F1-model_v4 Uncharacterized protein	8.4	71	59	2	5	73	9	75	1	0.0003841	161	74	146	TQKLISMVKEALEKYQYPLTAKNIKVVIQKEHNVVLPTGSINSILYSN--SELFEKIDKTNTIYPPLWIRK	TLDLLRIATSLVTENIRHGSPSMLMRRINQDHGISIGFETARALLIDLYAAGIVAAVDRKT----HAYPVL	1938836	Streptomyces sp. 2114.4	TRUE	A0A212UI21	NA		A0A212UI21		NA		NA
BFVD	job_A	A0A218KCF5_unrelaxed_rank_001_alphafold2_ptm_model_3_seed_000	9.8	71	59	2	1	71	129	194	1	7.346e-06	170	73	194	FMETQKLISMVKEALEKYQYPLTAKNIKVVIQKEHNVVLPTGSINSILYSNSELFEKIDKTNTIYPPLWIR	PT-REKAYATIRTILKELDEPTHGTMLLELVNEQLGYTYKRSAFMNILSDGSKLGHYERESHG----IYKA	1675030	Bacillus phage PBC5	TRUE	A0A218KCF5	NA	PBC5_013	A0A218KCF5		1675030	Bacillus phage PBC5	NA
BFVD	job_A	A0A219YA26_unrelaxed_rank_001_alphafold2_ptm_model_1_seed_000	10.4	67	54	4	10	72	3	67	1	0.0001508	125	73	90	MVKEALEKY-QYPLTAKNIKVVIQKEHNVVLPTGSINSILYSN--SELFEKI-DKTNTIYPPLWIRK	LLVAFEAKGARGPVPAALMLKAINGQRSTPVAGSNFRAGLKTMVDHGLVLQFRHPTKL--SLAYQMT	1932903	Aeromonas phage 59.1	TRUE	A0A219YA26	NA		A0A219YA26		1932903	Aeromonas phage 59.1	NA
BFVD	job_A	A0A220T6A0_unrelaxed_rank_001_alphafold2_ptm_model_1_seed_000	10.3	77	56	5	2	73	7	75	1	9.027e-06	172	73	238	METQKLISMVKEALEKYQY-PLTAKNIKVVIQKEHNVVLPTGSINSILYSN--SELFEKIDKTNTIYPPLWIR--KN	ISYKNVVQQVKDYLNSLRGQKSTCFKISKFLG------IDQNCVYMALDKLKNENIICYYYEDE--DDVLYVYLPKF	1329402	Eptesipox virus	TRUE	A0A220T6A0	NA	EPTV-WA-037	A0A220T6A0		1329402	Eptesipox virus	NA
BFVD	job_B	A0A220T6M3_unrelaxed_rank_001_alphafold2_ptm_model_5_seed_000	9.7	72	56	4	5	74	13	77	1	4.017e-05	155	74	282	TQKLISMVKEALEKYQYPLTAKNIKVVIQKEHNVVLPTGSINSILYSNSE--LFEKIDKTNTIYPPLWIRKN	EHVCRQIVSYFIAFNNKSTTE----QTLADKLLI--PKSYITKAIDTLSKEQKVVRVNYYYPV-TPCWVLNE	1329402	Eptesipox virus	TRUE	A0A220T6M3	NA	EPTV-WA-163	A0A220T6M3		1329402	Eptesipox virus	NA
afdb50	job_A	AF-A0A222FN72-F1-model_v4 Uncharacterized protein	9.5	73	56	5	3	71	8	74	1	0.0003414	145	73	83	ETQK-LISMVKEALEKYQ-YPLTAKNIKVVIQKEHNVVLPTGSINSILYSN--SELFEKIDKTNTIYPPLWIR	DHSLYVARLIENYLQAHPDAMDSFEGIRRWWITEQKVHESAFSVKNALEILLDKGVVE--EVGGG----FFKC	1249553	Bacterioplanes sanyensis	TRUE	A0A222FN72	NA	CHH28_14570	A0A222FN72		1249553	Bacterioplanes sanyensis	NA
afdb50	job_B	AF-A0A229X3R1-F1-model_v4 DNA replication licensing factor MCM4	3.7	79	68	3	1	74	537	612	1	5.644e-05	179	74	616	EFMETQKLISMVKEALEK---YQYPLTAKNIKVVIQKEHNVVLPTGSINSILYSN--SELFEKIDKTNTIYPPLWIRKN	ERRSREALKRALLSVVDDLCSGGGAARWAEVFRILSENSSIEVDGAQFADAVRALEAEGAVSVVGE---GARRSIRRIG	746128	Aspergillus fumigatus	TRUE	A0A229X3R1	NA		A0A229X3R1		NA		NA
afdb50	job_A	AF-A0A231VLU7-F1-model_v4 WYL domain-containing protein	10.3	77	62	3	1	73	4	77	1	1.223e-06	213	73	334	FMETQKLISM--VKEALEKYQYPLTAKNIKVVIQKEHNVVLPTGSINSILYSNSEL--FEKIDKTNTIYPPLWIRKN	NGDSTQLERQWKILSILSWENNGMTINQIYQRLAKNFGEEVSTKTIKRDLDDLTMVFPIYEEGEGRG---TTYTLEK	1517	Thermoanaerobacterium thermosaccharolyticum	TRUE	A0A231VLU7	NA	CE561_02480	A0A231VLU7		1517	Thermoanaerobacterium thermosaccharolyticum (Clostridium thermosaccharolyticum)	NA
afdb50	job_B	AF-A0A239EIV2-F1-model_v4 Uncharacterized protein	22	77	48	4	5	74	4	75	1	0.0006203	126	74	89	TQKLISMVKEALE----KYQYPLTAKNIKVVIQKEHNVVLPTGSINSI---LYSNSELFEKIDKTNTIYPPLWIRKN	NQKLNAILRHLNYISNHRNKSILTASDVSRYFFKEFEVEIPVGEAKRLCQLLIDNNVV-ADVDTTD----ELCIGYS	447679	Ekhidna lutea	TRUE	A0A239EIV2	NA	SAMN05421640_0147	A0A239EIV2		447679	Ekhidna lutea	NA
afdb50	job_B	AF-A0A239EWT8-F1-model_v4 Transcriptional regulator, HxlR family	18.7	80	51	4	6	74	8	84	1	0.0003349	152	74	386	QKLIS---------MVKEALEKYQYPLTAKNIKVVIQKEHNVVLPTGSINSILYSNS--ELFEKIDKTNTIYPPLWIRKN	QSLFKETLTRVWHVPILKVLGSG--PARYADIRDGLVKLRESSPGDGTISTELRILRSKGLVEQLSQPNT-TKKLWALTD	52697	Actinoplanes regularis	TRUE	A0A239EWT8	NA	SAMN06264365_116157	A0A239EWT8		52697	Actinoplanes regularis	NA
afdb50	job_A	AF-A0A240EGW6-F1-model_v4 Zinc uptake regulation protein	14.7	68	51	2	8	73	26	88	1	5.936e-06	213	73	152	ISMVKEALEKYQYPLTAKNIKVVIQKEHNVVLPTGSINSILYSNS--ELFEKIDKTNTIYPPLWIRKN	RKLILKALVHADKALSAYDLVDYCKTHFDQNIQAMSVYRILEFLESEHFAHKLSVSN-----KYIFCS	1243014	Vibrio thalassae	TRUE	A0A240EGW6	NA	zur_1 VTH8203_01411	A0A240EGW6	zur_1	1243014	Vibrio thalassae	NA
afdb50	job_A	AF-A0A241WLR7-F1-model_v4 Uncharacterized protein	18.6	75	53	4	1	73	13	81	1	8.678e-07	211	73	128	FMETQKLISMVKEALEKYQYPLTAKNIKVVIQKEHNVVLPTGSINSILYSNSE--LFEKIDKTNTIYPPLWIRKN	NPTKARLA--IFNLLNTSLTRLTADEIYLRINKK--VSITIPSVYRILLELENFKLIHRTSYGKEK--ATYKIIN	1977874	Acinetobacter sp. ANC 3832	TRUE	A0A241WLR7	NA	B9T35_04820	A0A241WLR7		1977874	Acinetobacter sp. ANC 3832	NA
afdb50	job_B	AF-A0A244E2Q4-F1-model_v4 Uncharacterized protein	11.2	71	58	3	5	72	11	79	1	1.762e-05	182	74	90	TQKLISMVKEALEKYQY-PLTAKNIKVVIQKEHNVVLPTGSINSILYSN--SELFEKIDKTNTIYPPLWIR	IDSIERRVLDYLASHPHAADSAEGIRRWWLGSQGATATPEEIEQALARLVDGGLMRRVSL--ADGTRLYAS	1851577	Variovorax sp. JS1663	TRUE	A0A244E2Q4	NA	A8M77_31175	A0A244E2Q4		1851577	Variovorax sp. JS1663	NA
BFVD	job_A	A0A248SKC0_unrelaxed_rank_001_alphafold2_ptm_model_3_seed_000	13.7	80	55	4	1	72	20	93	1	5.978e-06	174	73	93	FMETQKLISMVKEALEKYQY--PLTAKNIKVVIQKEHNVVLPTGSINSILYSNS--ELFEKI----DKTNTIYPPLWIRK	STKGRKARNAVLKALNSEQGAQGVTAKDIARQGK------MSATAVRNRLNALERAGEVVKVGVRNTDGRGRPQAVYVKA	2015814	Salicola phage SCTP-2	TRUE	A0A248SKC0	NA	512 PBI_SCTP2_512	A0A248SKC0	512	2015814	Salicola phage SCTP-2	NA
BFVD	job_A	A0A249XZR5_unrelaxed_rank_001_alphafold2_ptm_model_1_seed_000	12.1	74	57	3	3	72	52	121	1	4.381e-05	154	73	130	ETQKLISMVKEALEKY---QYPLTAKNIKVVIQKEHNVVLPTGSINSILYSNSELFEKIDK-TNTIYPPLWIRK	ENKHIAALVIEFFHNDAEDGIAYDSGEIANGV----GIEVSPQKMSAIMRLVGDEVDKVGQATNNKDHVGYKKK	196894	unclassified Caudoviricetes	TRUE	A0A249XZR5	NA		A0A249XZR5		2025817	Enterococcus phage EF5	NA
BFVD	job_A	A0A249XZS1_unrelaxed_rank_001_alphafold2_ptm_model_2_seed_000	15	73	50	5	5	72	57	122	1	0.0005956	117	73	122	QKLISMVKEALEK---YQYPLTAKNIKVVIQKEHNVVLPTGSINSILYSN--SELFEKIDKTNTIYPPLWIRK	KEELDAMKDLLSKMFPNGEEFKNSQLSP-LCEELN--LTNRQTPSRLKALKEEGFLEDL----GGSPKKYKIK	196894	unclassified Caudoviricetes	TRUE	A0A249XZS1	NA		A0A249XZS1		2025817	Enterococcus phage EF5	NA
afdb50	job_B	AF-A0A255DGG4-F1-model_v4 Fe2+/Zn2+ uptake regulation protein	14.7	68	54	2	9	74	20	85	1	8.656e-07	225	74	146	ISMVKEALEKYQYPLTAKNIKVVIQKEHNVVLPTGSINSILYSN--SELFEKIDKTNTIYPPLWIRKN	QRAVLHVLGEIDRFRSAQQLYVLLHQQYSLPVGLTSVYRILHTLAEDGVAETQRA--ETGEHLYRIRN	1786	Mycolicibacterium sphagni	TRUE	A0A255DGG4	NA	CG716_23465	A0A255DGG4		1786	Mycolicibacterium sphagni	NA
afdb50	job_A	AF-A0A256HRT9-F1-model_v4 PadR family transcriptional regulator	8.5	70	58	3	6	73	7	72	1	3.305e-05	163	73	104	KLISMVKEALEKYQYPLTAKNIKVVIQKEHNVVLPTGSINSILYSN--SELFEKIDKTNTIYPPLWIRKN	FQRDLLFTTFGLEEPK--GVEVKEAVERYYGSDVLHGRLYPNLDALVEKGLVEKGSHDHRT--NKYMLTE	1480728	Halorubrum sp. Hd13	TRUE	A0A256HRT9	NA	DJ81_01860	A0A256HRT9		1480728	Halorubrum sp. Hd13	NA
afdb50	job_B	AF-A0A256IU33-F1-model_v4 PadR family transcriptional regulator	11.7	68	55	3	9	74	25	89	1	1.435e-05	201	74	107	ISMVKEALEKYQYPLTAKNIKVVIQKEHNVVLPTGSINSILYSN--SELFEKIDKTNTIYPPLWIRKN	QRDILRILDRE-DHRKGTAIRAGLEAYYGVDVNHGRLYPNLDQLVEKGLVEKSERNR--RTNDYALTD	337243	Halorubrum ezzemoulense	TRUE	A0A256IU33	NA	DJ80_16685	A0A256IU33		337243	Halorubrum ezzemoulense (Halorubrum chaoviator)	NA
afdb50	job_B	AF-A0A256KIC2-F1-model_v4 Transcriptional regulator	13.5	74	59	3	3	74	24	94	1	0.0002378	149	74	115	METQKLISMVKEALEKYQYPLTAKNIKVVIQKEHNVVLPTGSINSILYSNS--ELFEKIDKTNTIYPPLWIRKN	MFQIDALAVCAR-LEPSLDEVKGLAIKDGLEDVIGKPVNHGRLYPNLDQLATKGLIEKGKIDD--RSNSYRVTQ	337243	Halorubrum ezzemoulense	TRUE	A0A256KIC2	NA		A0A256KIC2		NA		NA
afdb50	job_A	AF-A0A256KIV3-F1-model_v4 PadR domain-containing protein	12	75	57	4	1	73	13	80	1	1.028e-05	192	73	102	FMETQKLISMVKEALEKYQYPLTAKNIKVVIQKEHNVVLPTGSINSILYSN--SELFEKIDKTNTIYPPLWIRKN	PARHRDL----LWILSHTG-PSESYTVKQTLESYYNKAVTDEVASTVLSDLTERDLVVKRSHDNFT--TKYHLTD	337243	Halorubrum ezzemoulense	TRUE	A0A256KIV3	NA		A0A256KIV3		NA		NA
afdb50	job_B	AF-A0A256YV12-F1-model_v4 Uncharacterized protein	11.8	76	60	3	1	74	50	120	1	9.27e-07	224	74	139	EFMETQKLISMVKEALEKYQYPLTAKNIKVVIQKEHNVVLPTGSINSILYSN--SELFEKIDKTNTIYPPLWIRKN	EGSKLEKLARVISKYFPVS--YFSSRDAVEAYISEYREPLTLSTASTYLARLAERGYLEKTGSGNM---IRYRIAR	2012513	Candidatus Bathyarchaeota archaeon ex4484_40	TRUE	A0A256YV12	NA	B6U84_05885	A0A256YV12		2012513	Candidatus Bathyarchaeota archaeon ex4484_40	NA
afdb50	job_A	AF-A0A256Z1Z6-F1-model_v4 PadR domain-containing protein	10.6	75	62	3	1	73	22	93	1	9.294e-07	239	73	190	FMETQKLISMVKEALEKYQYPLTAKNIKVVIQKEHNVVLPTGSINSILYSN--SELFEKIDKTNTIYPPLWIRKN	GPPRGILRYLTLLILRR--RPMAGSELTDEIKGYTGWKPSPGSMYPMLSDLEKEGLIKPL-QGEYPRLKRYTITE	2012513	Candidatus Bathyarchaeota archaeon ex4484_40	TRUE	A0A256Z1Z6	NA	B6U84_01245	A0A256Z1Z6		2012513	Candidatus Bathyarchaeota archaeon ex4484_40	NA
afdb50	job_A	AF-A0A257AEB8-F1-model_v4 Uncharacterized protein	11.1	81	62	4	1	73	42	120	1	4.51e-06	202	73	126	FME---TQKLISMVKEALE---KYQYPLTAKNIKVVIQKEHNVVLPTGSINSILYSN--SELFEKIDKTNTIYPPLWIRKN	SPPSFKEEKLGETIWRIIVENYGDGSWFTSRELLLSLERELGINVKLNTVATYLLRFYRRGLLERDKVSG--YGIKYRLKA	2012526	Thermofilum sp. ex4484_15	TRUE	A0A257AEB8	NA	B6U69_01545	A0A257AEB8		2012526	Thermofilum sp. ex4484_15	NA
afdb50	job_A	AF-A0A258DFC9-F1-model_v4 PadR family transcriptional regulator	15.7	76	56	4	2	73	9	80	1	8.369e-06	171	73	108	METQKLISMVKEALEKYQYPLTAKNIKVVIQKEHNVVLPTGSINSILYSNS--ELFEKIDKTNTIYPPL--WIRKN	LKKGVLALCVLALLS--HADSYAYEIASRLTKDIDMG--EGTIYPLMRRMQSDGLVETYLVESQSGPPRKYYRLTA	155892	Caulobacter vibrioides	TRUE	A0A258DFC9	NA	B7Z12_00445	A0A258DFC9		155892	Caulobacter vibrioides (Caulobacter crescentus)	NA
afdb50	job_A	AF-A0A258FXD1-F1-model_v4 Uncharacterized protein	12.1	74	58	5	3	73	251	320	1	3.54e-05	185	73	325	ETQKLISMVKEALEKYQYPLTAKNIKVVIQKEHNVV-LPTGSINSILYSN--SELFEKIDKTNTIYPPLWIRKN	QFTDRKDAILELIEA-DPGIIQSQIYQYFKQE-GIDIGGERAIKNTLDELIKSGQVEAIRGDKNA--LRFSINS	1970480	Candidatus Saccharibacteria bacterium 32-50-10	TRUE	A0A258FXD1	NA	B7Z00_03735	A0A258FXD1		1970480	Candidatus Saccharibacteria bacterium 32-50-10	NA
afdb50	job_B	AF-A0A259TYL8-F1-model_v4 SMC-Scp complex subunit ScpB	3.8	156	66	2	2	73	12	167	1	3.742e-05	147	74	284	FMETQKLISMVKEALEKYQYPLTAKNIKVVIQKEHNVVLPTGSINSILYSN-----------------------------------------------------------------------------------SELFEKID-KTNTIYPPLWIRK	DDHDARITQAVEALVFASDVPLRNDDLARAYSDVTGSDVTPEDISRAVERLNADYRAGGRAFRVEAFGGGYRLATVPELAPFVRSLFEREEERRLSRSLLETLAVIAYKQPATKPEVEHVRGVSSDYALRQLLERGFVDVVGRADSIGRPLLYGTT	716817	Rubricoccus marinus	TRUE	A0A259TYL8	NA	BSZ36_07270	A0A259TYL8		716817	Rubricoccus marinus	NA
afdb50	job_B	AF-A0A261BTG1-F1-model_v4 Uncharacterized protein	14.6	75	57	3	2	74	249	318	1	0.0002378	158	74	796	FMETQKLISMVKEALEKYQYPLTAKNIKVVIQKEHNVVLPTGSINSILYSN--SELFEKIDKTNTIYPPLWIRKN	LEHQKKLIHFLRKEFKSKTTPMPHEEIAEKYNLENRSNLPLEFFIEQIHKLARNDEFS-IDEN----GKIEKFVS	1503980	Caenorhabditis latens	TRUE	A0A261BTG1	NA	FL83_12614	A0A261BTG1		1503980	Caenorhabditis latens	NA
afdb50	job_B	AF-A0A285BI41-F1-model_v4 Proteasome accessory factor B	11.4	70	61	1	5	74	9	77	1	1.839e-06	229	74	334	TQKLISMVKEALEKYQYPLTAKNIKVVIQKEHNVVLPTGSINSILYSNSELFEKIDKTNTIYPPLWIRKN	QLERQWKILSILSWENKGVTINQIYNRIAKNFGEKVSPKTIKRDLDDLTMVFPIYEDGEGRG-TTYALEK	1550240	Thermoanaerobacterium sp. RBIITD	TRUE	A0A285BI41	NA	SAMN05660242_2281	A0A285BI41		1550240	Thermoanaerobacterium sp. RBIITD	NA
afdb50	job_B	AF-A0A285N9D0-F1-model_v4 Transcriptional regulator PadR-like family protein	15.4	71	56	2	5	73	67	135	1	7.233e-06	184	74	155	TQKLISMVKEALEKYQYPLTAKNIKVVIQKEHNVVLPTGSINSILYSNS--ELFEKIDKTNTIYPPLWIRK	QRDLLEAIASVEQSQDEPPYGLEIKNHIEDEYGEEIHHGRLYPNLDELVEIGLVEKGMLDQ--RTNSYELT	558529	Natronoarchaeum philippinense	TRUE	A0A285N9D0	NA	SAMN06269185_1044	A0A285N9D0		558529	Natronoarchaeum philippinense	NA
afdb50	job_B	AF-A0A285R948-F1-model_v4 Transcriptional regulator, PadR family	20.2	69	49	3	8	74	6	70	1	2.589e-06	218	74	99	LISMVKEALEKYQYPLTAKNIKVVIQKEHNVVLPTGSINSILYSNS--ELFEKIDKTNTIYPPLWIRKN	AQTLVLCAL--ADGPLHGYAINTAIEELTGERLGPGSLYGALARLESKRLIEPLD--GQGRQRPVQLTS	1938835	Streptomyces sp. 1331.2	TRUE	A0A285R948	NA	SAMN06272789_7254	A0A285R948		1938835	Streptomyces sp. 1331.2	NA
BFVD	job_A	A0A290G4Q3_unrelaxed_rank_001_alphafold2_ptm_model_1_seed_000	20	70	43	6	7	73	11	70	1	0.0006379	126	73	129	LISMVKEALEKYQY-PLTAKNIKVVIQKEHNVVLPTGSINSILYSN--SELFEKIDKTNTIYPPLWIRKN	DAEIVCEAIKNIGLEGATAVQL----TRQLN--MEKREVNKALYDLQRSAMVYS---SDDI-PPRWFMTT	10243	Cowpox virus	TRUE	A0A290G4Q3	NA		A0A290G4Q3		10243	Cowpox virus (CPV)	NA
afdb50	job_A	AF-A0A290T9C8-F1-model_v4 Fur family transcriptional regulator, zinc uptake regulator	18.8	69	48	3	5	71	23	85	1	1.264e-05	210	73	149	QKLISMVKEALEKYQYPLTAKNIKVVIQKEHNVVLPTGSINSILYSNS--ELFEKIDKTNTIYPPLWIR	QK-RMEIFHTLVLANRALSPYELAHFCENDFSLSIPVVSIYRTLDLLVSVNLVHKLDLVN-----KYIA	1117319	Pseudoalteromonas spongiae UST010723-006	TRUE	A0A290T9C8	NA		A0A290T9C8		NA		NA
afdb50	job_B	AF-A0A291RRQ2-F1-model_v4 Fe2+/Zn2+ uptake regulation protein	11.2	80	63	3	1	74	10	87	1	5.359e-07	222	74	152	EFMETQKL----ISMVKEALEKYQYPLTAKNIKVVIQKEHNVVLPTGSINSILYSNSE--LFEKIDKTNTIYPPLWIRKN	ERTRRRRATTVRQRALLDVLGRSDRFRSAQQLHAELRVTETVGIGLTSVYRILHRFAEQQVVQTQRAED--GESLYRLRT	455432	Nocardia terpenica	TRUE	A0A291RRQ2	NA	CRH09_31370	A0A291RRQ2		455432	Nocardia terpenica	NA
afdb50	job_B	AF-A0A2A2HT94-F1-model_v4 PadR domain-containing protein	22.9	87	48	6	3	74	14	96	1	0.0006643	121	74	130	METQK---LISMVKE-----ALEKY-QYPLTAKNIKVVIQKEHNVVLPTGSINSILYSNSE--LFEKIDKTNTIYP----PLWIRKN	FETQKESDIENLVKKHLGVIVLSILKTQPMCGQDIVKEIFRQYQVLISQSSVYQILYTLKEKNILEA----NNIKGDMRSKVYVPTN	1036679	Methanosarcina spelaei	TRUE	A0A2A2HT94	NA	ASJ81_20300	A0A2A2HT94		1036679	Methanosarcina spelaei	NA
afdb50	job_B	AF-A0A2A2JD90-F1-model_v4 HTH OST-type domain-containing protein	15.5	77	56	3	4	74	34	107	1	0.0009355	148	74	616	ETQKLISMVKEALEKYQYPLTAKNIKVVIQKEHNVVLPTGS-----INSILYSNSELFEK-IDKTNTIYPPLWIRKN	KLRSLKIEINSLLTAEQNPLTAQQINNKYFDAFGKQIDPRKYGFMTTDQLLAEMGDRVARTINKDNR---YVYLARM	2018661	Diploscapter pachys	TRUE	A0A2A2JD90	NA	WR25_20798	A0A2A2JD90		2018661	Diploscapter pachys	NA
afdb50	job_B	AF-A0A2A2XUG4-F1-model_v4 Uncharacterized protein	10	80	64	3	1	74	20	97	1	9.927e-07	220	74	148	EFMETQKLISMVKEALEKYQYPLTAKNIKVVIQKEHNVVLPTGSINSILYSNS--ELFEKIDKTNTIYPPLWIR----KN	EGLRITRTRRGIVQALFDSGRPMTLQEIQTAASAHEGAQPDYATVFRMILLLEKLHLVHRVNLQRSC--SYYEISDPRKH	1982325	Spartobacteria bacterium AMD-G4	TRUE	A0A2A2XUG4	NA	CAK90_07510	A0A2A2XUG4		1982325	Spartobacteria bacterium AMD-G4	NA
afdb50	job_B	AF-A0A2A3I959-F1-model_v4 Uncharacterized protein	9.7	72	61	2	5	74	19	88	1	0.0001199	166	74	92	TQKLISMVKEALEKYQYPLTAKNIKVVIQKEHNVVLPTGSINSILYSN--SELFEKIDKTNTIYPPLWIRKN	RQAIREYLLNTIRREQGEWTVGRAKPVFRRFWGSHTYRATIRRHLAQLAAEGHLDRHGDGTPR--RYYTYRT	1938860	Streptomyces sp. TLI_235	TRUE	A0A2A3I959	NA		A0A2A3I959		NA		NA
afdb50	job_B	AF-A0A2A4LR16-F1-model_v4 Fur family transcriptional regulator	13.2	68	52	2	8	73	38	100	1	5.89e-06	206	74	186	LISMVKEALEKYQYPLTAKNIKVVIQKEHNVVLPTGSINSILYSN--SELFEKIDKTNTIYPPLWIRK	IRETVLRLIWQSHRPLGAYDIIDQLSESGGKRVLPPTVYRSLDFLLNRGLVHRLATLN-----AYIGC	2026722	Cellvibrionales bacterium	TRUE	A0A2A4LR16	NA	COC20_07015	A0A2A4LR16		2026722	Cellvibrionales bacterium	NA
afdb50	job_A	AF-A0A2A4NFK7-F1-model_v4 Uncharacterized protein	13.3	75	62	3	1	73	21	94	1	1.028e-05	202	73	722	FMETQKLISMVK-EALEKYQYPLTAKNIKVVIQKEHNVVLPTGSINSILYSN-SELFEKIDKTNTIYPPLWIRKN	INPTIIKRKMIESVFLELENKTITIIQLVDYLKKFIELDFTEEEVIGIINSSKEGYFDIIP-IRELSKTKVKLTS	2030927	Bacteroidales bacterium	TRUE	A0A2A4NFK7	NA	COC06_03780	A0A2A4NFK7		2030927	Bacteroidales bacterium	NA
afdb50	job_B	AF-A0A2B4SAA3-F1-model_v4 Double-stranded RNA-specific adenosine deaminase	14.4	76	51	4	3	74	75	140	1	0.0005792	151	74	1086	METQKLISMVKEALEKYQYPLTAKNIKVVIQKEHNVV--LPTGSINSILYSN--SELFEKIDKTNTIYPPLWIRKN	REISTLQKQILKVIQSKPHPCTLSDI------LHSISISATEKRTIKCINLLEQEERIIRILQM----PPMWRIAE	50429	Stylophora pistillata	TRUE	A0A2B4SAA3	NA	ADAR AWC38_SpisGene9372	A0A2B4SAA3	ADAR	50429	Stylophora pistillata (Smooth cauliflower coral)	NA
afdb50	job_A	AF-A0A2C6C1T6-F1-model_v4 Uncharacterized protein	17.5	74	56	2	1	73	22	91	1	2.604e-06	235	73	595	FMETQKLISMVKEA-LEKYQYPLTAKNIKVVIQKEHNVVLPTGSINSILYSNSELFEKIDKTNTIYPPLWIRKN	VSKENTLKKIVKAIFLENDNISKTISEIISAIFENYTLNFSEDEIELVIEKNSKIFQITKPQ----PIKYNLIE	76857	Fusobacterium nucleatum subsp. polymorphum	TRUE	A0A2C6C1T6	NA	CBG56_08710	A0A2C6C1T6		76857	Fusobacterium nucleatum subsp. polymorphum (Fusobacterium polymorphum)	NA
afdb50	job_B	AF-A0A2D2D2B7-F1-model_v4 Ferric uptake regulation protein	13.2	68	52	2	8	73	14	76	1	9.513e-06	208	74	141	LISMVKEALEKYQYPLTAKNIKVVIQKEHNVVLPTGSINSILYSN--SELFEKIDKTNTIYPPLWIRK	ARRAALDILTKANRPVGAYEMIDLLAVENGKRPAPISVYRALGYLLDQGLAHRLASRN-----AFVVC	595536	Methylosinus trichosporium OB3b	TRUE	A0A2D2D2B7	NA	CQW49_15620	A0A2D2D2B7		595536	Methylosinus trichosporium OB3b	NA
afdb50	job_A	AF-A0A2D3PPW8-F1-model_v4 Uncharacterized protein	17.5	74	56	2	1	73	22	91	1	7.564e-07	250	73	644	FMETQKLISMVKEA-LEKYQYPLTAKNIKVVIQKEHNVVLPTGSINSILYSNSELFEKIDKTNTIYPPLWIRKN	VSKENTLKKIVKAIFLENDNISKTISEIISAIFENYTLNFSEDEIELVIEKNSKIFQITK----PQPIKYNLIE	2663009	Fusobacterium pseudoperiodonticum	TRUE	A0A2D3PPW8	NA	CTM98_02935	A0A2D3PPW8		2663009	Fusobacterium pseudoperiodonticum	NA
afdb50	job_A	AF-A0A2D3W2W1-F1-model_v4 Uncharacterized protein	13.2	68	55	2	8	73	25	90	1	7.564e-07	233	73	149	ISMVKEALEKYQYPLTAKNIKVVIQKEHNVVLPTGSINSILYSNS--ELFEKIDKTNTIYPPLWIRKN	RFYILKLLYETKDFLDADEIQLLLKKIYNEKISLSSVYKELNILRNLNLLSTLQIEEQK--QKYKIDT	2015905	Sulfurospirillum sp. UBA12182	TRUE	A0A2D3W2W1	NA	CFH82_10295	A0A2D3W2W1		2015905	Sulfurospirillum sp. UBA12182	NA
afdb50	job_B	AF-A0A2D3WIZ3-F1-model_v4 Transcriptional repressor	19.1	68	52	2	8	73	62	128	1	2.589e-06	216	74	184	LISMVKEALEKYQYPLTAKNIKVVIQKEHNVVLPTGSINSILYSNS--ELFEKIDKTNTIYPPLWIRK	QRETLLKVLFKTQKHLSAEEIQTLLKNEHRVGVSLATVYKQLLLLEMLDLASVV-VTFPKKTKRYRLK	366522	Sulfurospirillum cavolei	TRUE	A0A2D3WIZ3	NA	CFH80_01650	A0A2D3WIZ3		366522	Sulfurospirillum cavolei	NA
afdb50	job_B	AF-A0A2D5HZC3-F1-model_v4 Transcriptional regulator	11.3	79	62	3	2	74	8	84	1	2.97e-06	213	74	145	FMETQ----KLISMVKEALEKYQYPLTAKNIKVVIQKEHNVVLPTGSINSILYSNS--ELFEKIDKTNTIYPPLWIRKN	LKNNGIRPTKMRLFIYKYLKRKFYAVTLREIESAFIKKSEHTGDRTTIYRNVKLLQKKGIIHQIDDGTAV--AKYAYSG	1871037	Flavobacteriaceae bacterium	TRUE	A0A2D5HZC3	NA		A0A2D5HZC3		NA		NA
afdb50	job_A	AF-A0A2D5RRW0-F1-model_v4 EH_Signature domain-containing protein	16.4	73	52	4	3	73	363	428	1	1.45e-05	212	73	433	ETQKLISMVKEALEKYQYPLTAKNIKVVIQKEHNVVLPTGSINSILYSN--SELFEKIDKTNTIYPPLWIRKN	ENSMLEDCLINALKVYPQ-LLSKDLAKVLSTDFNFTAGHETVHKKLNKMRLENKVSR-DEDF-----KWKLVD	1869214	Rheinheimera sp.	TRUE	A0A2D5RRW0	NA	CML20_03670	A0A2D5RRW0		1869214	Rheinheimera sp	NA
afdb50	job_A	AF-A0A2D5S2E9-F1-model_v4 Uncharacterized protein	7.8	76	64	3	2	73	7	80	1	0.0004493	129	73	112	METQK--LISMVKEALEKYQYPLTAKNIKVVIQKEHNVVLPTGSINSILYSN--SELFEKIDKTNTIYPPLWIRKN	SKNQKDALFILALLESNGHVDFVGAEKVRQMVESPRPSLVDPSNFRKGLHTLHSRGSIDLVRKRD--LSLMVKLTR	1869214	Rheinheimera sp.	TRUE	A0A2D5S2E9	NA	CML20_22885	A0A2D5S2E9		1869214	Rheinheimera sp	NA
afdb50	job_B	AF-A0A2D6AIQ2-F1-model_v4 Uncharacterized protein	12	75	63	2	1	74	260	332	1	1.435e-05	188	74	334	EFMETQKLISMVKEALEKYQYPLTAKNIKVVIQKEHNVVLPTGSINSIL-YSNSELFEKIDKTNTIYPPLWIRKN	DAMELVAIKQSIWKYLEKFPSGCRKQEIIQALKSKSLGNFSGVAVEYVLDYCGKNFWTKTVGPR--NSNVYRYIP	2026740	Flammeovirgaceae bacterium	TRUE	A0A2D6AIQ2	NA	CMB80_01200	A0A2D6AIQ2		2026740	Flammeovirgaceae bacterium	NA
afdb50	job_B	AF-A0A2D6QBI5-F1-model_v4 Transcriptional repressor	8.2	73	59	3	8	74	24	94	1	1.091e-05	184	74	119	LISMVKEALEKYQYPLTAKNIKVVIQKEHNVVLPTGSINSILYSNS--ELFEKIDKTNTIYPPLWIR----KN	QRLRVLERVFGTHEHFSAETLFGWLRADDGPSVSRATVYRTLELLASGGFVTVLDTGRGE--MLYEHSLGHTH	2026803	Candidatus Woesearchaeota archaeon	TRUE	A0A2D6QBI5	NA	CMO84_03420	A0A2D6QBI5		2026803	Candidatus Woesearchaeota archaeon	NA
afdb50	job_A	AF-A0A2D6YDT1-F1-model_v4 Uncharacterized protein	20	75	50	3	1	73	22	88	1	9.601e-06	210	73	152	FMETQKLISMVKEALEKYQYPLTAKNIKVVIQKEHNVVLPTGSINSILYSNS--ELFEKIDKTNTIYPPLWIRKN	FSQK---RKVIFNILLETNQPLSAYEITERYQNKTNGKIAPMSVYRIMDLFITLNLVHKINSLN-----KFIACA	2026754	Legionellales bacterium	TRUE	A0A2D6YDT1	NA	CMF42_03505	A0A2D6YDT1		2026754	Legionellales bacterium	NA
afdb50	job_A	AF-A0A2D7NVM2-F1-model_v4 PadR family transcriptional regulator	13.5	74	57	2	7	73	9	82	1	8.678e-07	233	73	108	LISMVKEALEKYQYPLTAKNIKVVIQKEHNVVLPTGSINSILYSNS--ELFEK-----IDKTNTIYPPLWIRKN	LEELILLAIGAIQYSVYAQSIQDELLSHAKRKIDITAIHTVLRRLEIKGLIDSELGGISKNRGGRSKRLVKLTA	2026740	Flammeovirgaceae bacterium	TRUE	A0A2D7NVM2	NA	CMB82_05140	A0A2D7NVM2		2026740	Flammeovirgaceae bacterium	NA
afdb50	job_B	AF-A0A2D7VPK8-F1-model_v4 Transcriptional repressor	19.1	68	48	2	8	73	26	88	1	1.219e-06	241	74	150	LISMVKEALEKYQYPLTAKNIKVVIQKEHNVVLPTGSINSILYSNS--ELFEKIDKTNTIYPPLWIRK	KRKRVLNLLIDAQAPLSAYEIKDMFTTRYSEDVKPMTIYRALEFLTETDLVHKLNLNN-----KFVAC	1871037	Flavobacteriaceae bacterium	TRUE	A0A2D7VPK8	NA	CMC15_00030	A0A2D7VPK8		1871037	Flavobacteriaceae bacterium	NA
afdb50	job_B	AF-A0A2D8A937-F1-model_v4 Uncharacterized protein	5.4	74	62	3	3	74	18	85	1	0.0002727	151	74	205	METQKLISMVKEALEKYQYPLTAKNIKVVIQKEHNVVLPTGSINSILYSNS--ELFEKIDKTNTIYPPLWIRKN	LGYEAIWKSVRAV-----KRFTNNSLIIHIGKTSTWGINDWTVKAYVRALHKAGFIKITGEGKH-RANIYELVK	2024845	Oleibacter sp.	TRUE	A0A2D8A937	NA	CMI13_04240	A0A2D8A937		2030822	Thalassolituus sp	NA
afdb50	job_A	AF-A0A2D9EZZ2-F1-model_v4 Uncharacterized protein	8.5	82	65	4	2	73	1	82	1	6.156e-07	232	73	145	METQ-----KLISMVKEALEKYQYPLTAKNIKVVIQKEHNVVLPTGSINSILYSN--SELFEK--IDKTNTIYPP-LWIRKN	MNKETIFPHGTHMIVMMAMYGLGEKCAAMEVRKAVVNATGTELSRPHVHKTMNELANRGFVEKGPAGIPGDDRRRFAYALTE	1898112	Rhodospirillaceae bacterium	TRUE	A0A2D9EZZ2	NA	CMM61_03410	A0A2D9EZZ2		1898112	Rhodospirillaceae bacterium	NA
afdb50	job_B	AF-A0A2E0Z3P2-F1-model_v4 Uncharacterized protein	21.9	73	51	2	4	74	107	175	1	5.644e-05	200	74	199	ETQKLISMVKEALEKYQYPLTAKNIKVVIQKEHNVVLPTGSINSILYSN--SELFEKIDKTNTIYPPLWIRKN	ESDELELDIYEALEKAGGTLPVDKILIQVFRDTKKVLQRDKLASKLYRMASKGRIEAS----TEHRGVYSLPA	2024834	Halioglobus sp.	TRUE	A0A2E0Z3P2	NA	CME59_20910	A0A2E0Z3P2		2024834	Halioglobus sp	NA
afdb50	job_B	AF-A0A2E1ALT2-F1-model_v4 Transcriptional repressor	9.6	83	63	4	2	74	41	121	1	8.083e-07	214	74	179	FMETQK--------LISMVKEALEKYQYPLTAKNIKVVIQKEHNVVLPTGSINSILYSNS--ELFEKIDKTNTIYPPLWIRKN	YVRRLQNAGYKLTNARLTVLDVLTKSDGHVTSTEVIDAVAEEDSS-IGRASVFRTLDLFTRLGIVRPTVIE-SSAAPSYVLLE	2024896	Anaerolineaceae bacterium	TRUE	A0A2E1ALT2	NA	CL607_27780	A0A2E1ALT2		2024896	Anaerolineaceae bacterium	NA
afdb50	job_B	AF-A0A2E1Q6E1-F1-model_v4 Uncharacterized protein	12.1	82	56	3	2	73	50	125	1	1.251e-05	197	74	191	FMETQK--------LISMVKEALEKYQYPLTAKNIKVVIQKEHNVVLPTGSINSILYSNS--ELFEKIDKTNTIYPPLWIRK	FQNLLKDFNLKLTRPRQQLFEVLVDSERAMTPTEIYEVLEGQMGESVDKVSVYRNLSQFEELGLVHPLAE------GTYKVC	2026715	Bdellovibrionaceae bacterium	TRUE	A0A2E1Q6E1	NA	CL676_11545	A0A2E1Q6E1		2026715	Pseudobdellovibrionaceae bacterium	NA
afdb50	job_B	AF-A0A2E1U903-F1-model_v4 Helicase ATP-binding domain-containing protein	26.3	72	43	4	6	74	6	70	1	4.922e-05	186	74	294	QKLISMVKEALEKYQYPLTAKNIKVVIQKE---HNVVLPTGSINSILYSNSELFEKIDKTNTIYPPLWIRKN	SHLIDTIDSAIRRNPG-ASAKEIARFCRDELDDHTIR--KSTVNPILYSHSDLWTC----SGGTPPKWRAKT	2026778	Phycisphaerae bacterium	TRUE	A0A2E1U903	NA	CMJ30_06520	A0A2E1U903		2026778	Phycisphaerae bacterium	NA
afdb50	job_B	AF-A0A2E3JPH0-F1-model_v4 Uncharacterized protein	14.8	81	60	4	1	74	6	84	1	1.673e-07	231	74	137	EFMETQ----KLISMVKEALEKYQY-PLTAKNIKVVIQKEHNVVLPTGSINSILYSNS--ELFEKIDKTNTIYPPLWIRKN	ELKKNDYRITKARVAVCNILENSGHFHLTAEEIFDRVKTKSKVRVDRATVYRTLDALEELNLITHAHRPHDS--GYYFINK	1883427	Actinomycetia bacterium	TRUE	A0A2E3JPH0	NA	CL515_00280	A0A2E3JPH0		2900548	Actinomycetota bacterium	NA
afdb50	job_B	AF-A0A2E3VKU3-F1-model_v4 HTH cro/C1-type domain-containing protein	18.4	76	53	4	3	73	88	159	1	0.0008736	146	74	159	METQKLISMVKEALEK--YQYPLTAKNIKVVIQKEHNVVLPTGSINSILYS--NSELFEKI-DKTNTIYPPLWIRK	KEKPRLTARLSEYIENGFFNTPRYTGEVVNKIKDDFEFESSSSNVSAILRRFVNDGFLSIIKDKRR----NLYFKK	192149	Muricauda sp.	TRUE	A0A2E3VKU3	NA		A0A2E3VKU3		NA		NA
afdb50	job_A	AF-A0A2E4JS65-F1-model_v4 Uncharacterized protein	12	75	59	3	2	73	1	71	1	2.189e-05	203	73	102	METQKLISMVKEALEKY-QYPLTAKNIKVVIQKEHNVVLPTGSINSILYSN--SELFEKIDKTNTIYPPLWIRKN	MDTAIMVKTIYEIIKEDIDEVFNADLIYKKVKEKRNADLTENAILQSFDLLTKMRIIEMTSEP----VKEFRLTD	2026795	Thaumarchaeota archaeon	TRUE	A0A2E4JS65	NA	CMO16_05670 CMO16_06565	A0A2E4JS65		2026795	Nitrososphaerota archaeon (Thaumarchaeota archaeon)	NA
afdb50	job_A	AF-A0A2E6PZZ0-F1-model_v4 Uncharacterized protein	12.5	72	56	4	3	71	9	76	1	8.964e-06	185	73	89	ETQKLISMVKEALEKYQYPLTAKNIKVVIQKEHNVVLPTGSINSILYSNSELFE---KIDKTNTIYPPLWIR	EYRRIVALIRGRVDKS--SCNTRDIITYMRKEFGHETKPYELEKALVRCER-IHRVGSVDLDGEEV-TVWIS	2026739	Euryarchaeota archaeon	TRUE	A0A2E6PZZ0	NA	CMB42_04410	A0A2E6PZZ0		2026739	Methanobacteriota archaeon	NA
afdb50	job_A	AF-A0A2E6W802-F1-model_v4 Uncharacterized protein	17.7	96	52	5	2	73	1	93	1	0.0002261	155	73	94	METQKLISMVKEALEKYQYPLTAKNIKVVIQK---EHNVVLPTGSINSILYSNSELFEK---IDKTNTIYP------------------PLWIRKN	MVKTRIRNYILKILQESRVPLTTGEIHDIVNKKYRWH--GPTMNQVGNTLARTKG-IEKAGFIDNTNQVRPSLKDGVVGLNYGKTRVRQTTWVATE	2026754	Legionellales bacterium	TRUE	A0A2E6W802	NA	CMF52_06160	A0A2E6W802		2026754	Legionellales bacterium	NA
afdb50	job_A	AF-A0A2E7CMW1-F1-model_v4 Uncharacterized protein	13	69	54	2	5	73	106	168	1	0.0001497	191	73	201	QKLISMVKEALEKYQYPLTAKNIKVVIQKEHNVVLPTGSINSILYSNSELFEKIDKTNTIYPPLWIRKN	ERRRKMVAEIFFLNG-DLTPKDLNPLVDAVLGEHMEPHHLRAVLRRFEDTFAVRPQHG-----MWGLTE	1977087	Proteobacteria bacterium	TRUE	A0A2E7CMW1	NA	CMK59_11820	A0A2E7CMW1		1977087	Pseudomonadota bacterium	NA
afdb50	job_A	AF-A0A2E8DZP9-F1-model_v4 Uncharacterized protein	9.7	72	64	1	1	72	28	98	1	6.568e-05	184	73	169	FMETQKLISMVKEALEKYQYPLTAKNIKVVIQKEHNVVLPTGSINSILYSNSELFEKIDKTNTIYPPLWIRK	LPLTESLVFDIVDYLLAHEGYGYSTEISEKMVQLKPRRYTSREVIGVLRNRP-MFKHAQSKDRRGGIRWRLD	2026781	Candidatus Poribacteria bacterium	TRUE	A0A2E8DZP9	NA	CMK18_23210	A0A2E8DZP9		2026781	Poribacteria bacterium	NA
afdb50	job_B	AF-A0A2E8K246-F1-model_v4 AAA domain-containing protein	5.1	77	64	4	1	71	203	276	1	0.0001199	176	74	747	EFMETQKLISMVKEALEK---YQY-PLTAKNIKVVIQKEHNVVLPTGSINSILYSNS--ELFEKIDKTNTIYPPLWI	DINNKGRMNGAVLTAVQDVASEGHVYAGTGQIVKMVGKMLANTPSPSAVAEAIKDLVASKQLNV---NRAFGGVSVY	2026779	Planctomycetaceae bacterium	TRUE	A0A2E8K246	NA	CMJ67_10135	A0A2E8K246		2026779	Planctomycetaceae bacterium	NA
afdb50	job_A	AF-A0A2E9IQC2-F1-model_v4 Uncharacterized protein	12.1	74	59	2	6	73	101	174	1	8.369e-06	199	73	193	KLISMVKEAL----EKYQYPLTAKNIKVVIQKEHNVVLPTGSINSILYSN--SELFEKIDKTNTIYPPLWIRKN	KTRIAVFKEIGRDHSFDTKQLTATQIRKNLRDNSDYSIGLNHVLAATKFLMNHQLIQVVDYTLKRDLKIFGISE	2026784	Puniceicoccaceae bacterium	TRUE	A0A2E9IQC2	NA	CML13_06765	A0A2E9IQC2		2026784	Puniceicoccaceae bacterium	NA
afdb50	job_B	AF-A0A2F0AIS5-F1-model_v4 Transcriptional repressor	20.5	68	47	2	8	73	23	85	1	6.755e-06	219	74	144	LISMVKEALEKYQYPLTAKNIKVVIQKEHNVVLPTGSINSILYSNS--ELFEKIDKTNTIYPPLWIRK	SRILVIKTLSKSQNPKSAYDLLKEINDTEKTNLNISTIYRVLEFWINLGLIHKISAIN-----KFLVC	2026776	Pelagibacterales bacterium	TRUE	A0A2F0AIS5	NA	CMJ08_03550	A0A2F0AIS5		2026776	Candidatus Pelagibacterales bacterium	NA
afdb50	job_B	AF-A0A2G1WYE5-F1-model_v4 TIR domain-containing protein	6.4	78	64	3	3	73	2	77	1	7.423e-05	166	74	330	METQKLISMVKEAL-----EKYQYPLTAKNIKVVIQKEHNVVLPTGSINSILYSN--SELFEKIDKTNTIYPPLWIRK	ARRNEIIETVLEVVYETWEDNPFGTFEGDSVGDEVRNRLDDDIDHKTMHHVMQDMDSEFLIEHTGAMG--SLGMVSAR	1383842	Halorubrum sp. C191	TRUE	A0A2G1WYE5	NA	Z052_00890	A0A2G1WYE5		1383842	Halorubrum sp. C191	NA
afdb50	job_A	AF-A0A2G1YNL8-F1-model_v4 Uncharacterized protein	12.6	79	59	3	3	73	10	86	1	3.427e-06	202	73	136	ETQKL------ISMVKEALEKYQYPLTAKNIKVVIQKEHNVVLPTGSINSILYSNSE--LFEKIDKTNTIYPPLWIRKN	IKNKRANHSRSREAIYNVLLNNEECLNVAQITKELSITYPKKLSLNSLYRHLNFFIECKLVIVIQDDHKR--AYYHLRD	2022749	Sulfurimonas sp.	TRUE	A0A2G1YNL8	NA	COB99_06070	A0A2G1YNL8		2022749	Sulfurimonas sp	NA
afdb50	job_B	AF-A0A2G2LPE7-F1-model_v4 Transcriptional repressor	10.8	92	57	4	3	74	4	90	1	2.108e-06	203	74	153	METQKLISM------------------VKEALEKYQYPLTAKNIKVVIQKEHNVVLPTGSINSILYSN--SELFEKIDKTNTIYPPLWIRKN	KNRQQALQLVKQLCQQRGLKLTTKRSNILQLMLTEKKGLSTYDIVDSYLAQYHQKISPVSVYRMLGFLIVEKLVHKI-SSN----SQYIVCS	2024840	Methylophaga sp.	TRUE	A0A2G2LPE7	NA	COA83_07570	A0A2G2LPE7		2024840	Methylophaga sp	NA
afdb50	job_B	AF-A0A2G3PUS9-F1-model_v4 WYL domain-containing protein	10.9	73	60	2	5	72	2	74	1	9.116e-05	167	74	320	TQKLISMVKEALEK---YQYPLTAKNIKVVIQKEHNVVLPTGSINSILYSNSE--LFEKIDKTNTIYPPLWIR	KSQRIFLILDIFRRKTNANTGIKIKEIQDILEIEENLQVSRMTITNDILFLQESMKQPILKKMGAHNTAYYYF	1898203	Lachnospiraceae bacterium	TRUE	A0A2G3PUS9	NA	CS063_14905	A0A2G3PUS9		1898203	Lachnospiraceae bacterium	NA
afdb50	job_B	AF-A0A2G4K8M6-F1-model_v4 Uncharacterized protein	16.4	67	47	2	8	72	67	126	1	3.742e-05	206	74	157	LISMVKEALEKYQYPLTAKNIKVVIQKEHNVVLPTGSINSILYSNS--ELFEKIDKTNTIYPPLWIR	LKEMAIEAIVASPDGLEAADVIRWINEKYGLNVARESMSPQLSRLGQDGTLMRI-------GLVWKT	2048900	Caulobacter sp. BP25	TRUE	A0A2G4K8M6	NA	CSW59_13385	A0A2G4K8M6		2048900	Caulobacter sp. BP25	NA
afdb50	job_A	AF-A0A2G5J1X9-F1-model_v4 Uncharacterized protein	15.6	83	60	2	1	73	351	433	1	9.637e-08	248	73	440	FMETQK--------LISMVKEALEKYQYPLTAKNIKVVIQKEHNVVLPTGSINSILYSNS--ELFEKIDKTNTIYPPLWIRKN	TMPDQGGQEVKLKPAEWKLLQALQQAKGYETIERLVDRVKKEHGHGLVRETCARGLKTLTELGYAAHQEGLRTGFPGSWVVTE	1958787	Streptomyces sp. HG99	TRUE	A0A2G5J1X9	NA	B1C81_05480	A0A2G5J1X9		1958787	Streptomyces sp. HG99	NA
afdb50	job_B	AF-A0A2G5PG88-F1-model_v4 Fur family transcriptional regulator	10.4	67	56	2	8	72	2	66	1	8.656e-07	237	74	75	LISMVKEALEKYQYPLTAKNIKVVIQKEHNVVLPTGSINSILYSN--SELFEKIDKTNTIYPPLWIR	LRQTLLSYLADARRSLTTAQLREHTEEHFRQPIVIETVYRSLTVLGRRGDVKR--RNTSGRHTHWVR	28045	Mycobacterium celatum	TRUE	A0A2G5PG88	NA	CQY23_17190	A0A2G5PG88		28045	Mycobacterium celatum	NA
afdb50	job_B	AF-A0A2G6DDP2-F1-model_v4 Ferric uptake regulation protein	15.2	85	57	3	2	72	8	91	1	1.717e-06	207	74	148	FMETQKLI------------SMVKEALEKYQYPLTAKNIKVVIQKEHNVVLPTGSINSILYSNSEL--FEKIDKTNTIYPPLWIR	FLHRIRLLGKRTGFAITHKRELILRVLFEAKEPLDAKQISIRLKEKHLLKISITLVYKMLNILEELYILHAISLPPN-NTKYYSI	1977087	Proteobacteria bacterium	TRUE	A0A2G6DDP2	NA	fur CR967_02700	A0A2G6DDP2	fur	1977087	Pseudomonadota bacterium	NA
afdb50	job_B	AF-A0A2G9M4J9-F1-model_v4 Uncharacterized protein	8.1	74	65	3	3	74	89	161	1	0.0001284	153	74	177	METQKLISMVKEALEKYQ-YPLTAKNIKVVIQKEHNVVLPTGSINSILYSNSELFEKI-DKTNTIYPPLWIRKN	KVLERSLYLLRIVREKLKIDGLSPSQIASILTDKFRIKTTKEAVSMSLM-KTHYVDRIPTVNRGARTYQYKLMQ	1974465	Candidatus Woesearchaeota archaeon CG10_big_fil_rev_8_21_14_0_10_45_16	TRUE	A0A2G9M4J9	NA	COV20_06060	A0A2G9M4J9		1974465	Candidatus Woesearchaeota archaeon CG10_big_fil_rev_8_21_14_0_10_45_16	NA
afdb50	job_A	AF-A0A2G9PX45-F1-model_v4 Uncharacterized protein	13.1	76	57	6	2	71	1	73	1	1.223e-06	213	73	85	METQK-LISMVKEALEKYQYPLTAKNIKVVIQKEHN-VVLPTGSINSILYSN--SELF--EKIDKTNTIYPPLWIR	MNMQDILEEKILKVIQDAGEPLETKEIQQLL-ENFNLKNITRTKVFYRLTNLRGEGQIKGKFVGPGKGV--WIWWI	1974443	Candidatus Pacearchaeota archaeon CG10_big_fil_rev_8_21_14_0_10_34_12	TRUE	A0A2G9PX45	NA	COU59_02710	A0A2G9PX45		1974443	Candidatus Pacearchaeota archaeon CG10_big_fil_rev_8_21_14_0_10_34_12	NA
afdb50	job_A	AF-A0A2G9ZT68-F1-model_v4 Uncharacterized protein	4	74	64	3	1	72	35	103	1	0.0001138	163	73	309	FMETQKLISMVKEALEKYQYPLTAKNIKVVIQKEHNVVLPTGSINSILYSNS--ELFEKIDKTNTIYPPLWIRK	TGVHGFAKKRIWDLISFSPKRLTPADLERSLRTRSR--VESRVIRRAVRELVAQGRIQYSYRLGC---SFLEQS	1973984	Desulfobacterales bacterium CG23_combo_of_CG06-09_8_20_14_all_52_9	TRUE	A0A2G9ZT68	NA	COX20_06070	A0A2G9ZT68		1973984	Desulfobacterales bacterium CG23_combo_of_CG06-09_8_20_14_all_52_9	NA
afdb50	job_A	AF-A0A2H0BYD3-F1-model_v4 Uncharacterized protein	29.5	71	40	5	6	73	21	84	1	0.0003657	135	73	138	KLISMVKEALEKYQYPLTAKNIKVVIQKEHNVVLPTGSIN---SILYSNSELFEKIDKTNTIYPPLWIRKN	KLIS---EIFTKVKYPLTAQEIQ-SLLKNENINIDLTSVYRTINLLVS-AGLIDKIDWGDGR--KRYEIVR	1974861	Candidatus Roizmanbacteria bacterium CG22_combo_CG10-13_8_21_14_all_35_9	TRUE	A0A2H0BYD3	NA	COW98_02820	A0A2H0BYD3		1974861	Candidatus Roizmanbacteria bacterium CG22_combo_CG10-13_8_21_14_all_35_9	NA
afdb50	job_A	AF-A0A2H0UM47-F1-model_v4 Uncharacterized protein	12	75	59	3	1	73	7	76	1	0.0001219	149	73	159	FMETQKLISMVKEALEKYQYPLTAKNIKVVIQKEHNVVLPTGSINSILYSNS--ELFEKIDKTNTIYPPLWIRKN	FSTQEEVTIQLLEAFVD---GGRKMEVIDEVTRTSG--QPCNLIRDIARELETTKLIKRKKQANGGAYYLLTTTE	1974587	Candidatus Harrisonbacteria bacterium CG10_big_fil_rev_8_21_14_0_10_49_15	TRUE	A0A2H0UM47	NA	COU11_00385	A0A2H0UM47		1974587	Candidatus Harrisonbacteria bacterium CG10_big_fil_rev_8_21_14_0_10_49_15	NA
afdb50	job_A	AF-A0A2H0YRG1-F1-model_v4 Uncharacterized protein	14.7	68	54	2	6	71	20	85	1	1.403e-06	231	73	141	KLISMVKEALEKYQYPLTAKNIKVVIQKEHNVVLPTGSINSILYSN--SELFEKIDKTNTIYPPLWIR	KTREAMIELFTEVQKPISANLVLTKLQKNFSFSVHKVTIYRELDFLEEEKILQSVDFGDLK--KRYEL	2014245	Candidatus Kerfeldbacteria bacterium CG08_land_8_20_14_0_20_42_7	TRUE	A0A2H0YRG1	NA	COT25_04945	A0A2H0YRG1		2014245	Candidatus Kerfeldbacteria bacterium CG08_land_8_20_14_0_20_42_7	NA
BFVD	job_A	A0A2H4ETY1_unrelaxed_rank_001_alphafold2_ptm_model_2_seed_000	10.6	75	61	3	3	73	28	100	1	9.325e-05	135	73	122	ETQKLISMVKEALEKYQ--YPLTAKNIKVVIQKEHNVVLPTGSINSILYSNS--ELFEKIDKTNTIYPPLWIRKN	RTQRDALMLLVVLERRGVPMPFPGPRVLDMVNSDRWTPVARQNFQAGMKTLEAHGLVTISREYG--QPLKLTLTD	1873997	Aeromonas phage Ahp2	TRUE	A0A2H4ETY1	NA	Ahp2_41	A0A2H4ETY1		1873997	Aeromonas phage Ahp2	NA
BFVD	job_A	A0A2H4IZ08_unrelaxed_rank_001_alphafold2_ptm_model_1_seed_000	15.1	79	54	4	2	73	1	73	1	1.675e-05	151	73	537	METQKLISMVKEALEK---YQYPL--TAKNIKVVIQKEHNVVLPTGSINSILYSNSE--LFEKIDKTNTIYPPLWIRKN	MGSVKTKRKLLDYLESNSKDNIFTISTKKKIAESVG------VSVSTINNNLKKLEEENKIAVATKKGHNGGIVITLIK	2100421	uncultured Caudovirales phage	TRUE	A0A2H4IZ08	NA	7AX1_168	A0A2H4IZ08		2100421	uncultured Caudovirales phage	NA
BFVD	job_A	A0A2H4PAU0_unrelaxed_rank_001_alphafold2_ptm_model_3_seed_000	6.7	74	58	3	1	72	93	157	1	2.204e-05	173	73	317	FMETQKLISMVKEALEKYQYPLTAKNIKVVIQKEHNVVLPTGSINSILYSN--SELFEKIDKTNTIYPPLWIRK	KFGRGLLQKEILNLLKRTKAGFSLSDIARKL------RSLPTSTWITITRLVEDGKIVYVGKQ---RNRIYAHP	2047766	Aphanizomenon phage vB_AphaS-CL131	TRUE	A0A2H4PAU0	NA	Cl131_gp084	A0A2H4PAU0		2047766	Aphanizomenon phage vB_AphaS-CL131	NA
BFVD	job_A	A0A2H4PAV4_unrelaxed_rank_001_alphafold2_ptm_model_2_seed_000	8	75	58	4	1	72	1	67	1	4.381e-05	155	73	89	FMETQKLISMVKEALEKYQYPLTAKNIKVVIQKEHNVVLPTGSINSILYSN--SELFEKI-DKTNTIYPPLWIRK	MSKNKLTKDKILSQLSK--GDMFAIEIKQSLR------ITNIELWEAIKELREAGEISQYFRMTPPSATLYFCLP	2047766	Aphanizomenon phage vB_AphaS-CL131	TRUE	A0A2H4PAV4	NA	Cl131_gp089	A0A2H4PAV4		2047766	Aphanizomenon phage vB_AphaS-CL131	NA
BFVD	job_A	A0A2H4PI15_unrelaxed_rank_001_alphafold2_ptm_model_1_seed_000	11.3	79	60	5	3	73	209	285	0.999	0.0007839	97	73	305	ETQKLISMVKEA--LEKYQYPLTAKNIKVVI---QKEHN-VVLPTGSINSILYSNSELFEKID--KTNTIYPPLWIRKN	EAHALARQVIATGAYGVSDGVLSSACLTKAMKLVCMSEGVDMPKTSTLNKLLSDL--GYTYHTLVKWRGTPHRVWVVGK	2053693	Pseudomonas phage Psp6	TRUE	A0A2H4PI15	NA	Psp6_00037	A0A2H4PI15		2053693	Pseudomonas phage Psp6	NA
BFVD	job_A	A0A2H4UW37_unrelaxed_rank_001_alphafold2_ptm_model_1_seed_000	18.4	65	45	4	6	65	59	120	1	0.0009632	104	73	165	KLISMVKEALEKYQYPLTAKNIKVVIQKEHNVVLPTGSINSILYSNSELF--EKIDK---TNTIY	ELLSFVKNSLNQNP-FQTQIELRDKLNKNFDRDESVCIIKKILKII--GYSKKKVSRKLYNNDLK	2024608	Bodo saltans virus	TRUE	A0A2H4UW37	NA	BMW23_1119	A0A2H4UW37		2024608	Bodo saltans virus	NA
afdb50	job_A	AF-A0A2H4ZY76-F1-model_v4 PadR family transcriptional regulator	10	70	57	4	6	73	7	72	1	1.353e-05	188	73	91	KLISMVKEALEKYQYPLTAKNIKVVIQKEHNVVLPTGSINSILYSN--SELFEKIDKTNTIYPPLWIRKN	FQRDL-LYVIAGR-EEPHGLAIKEELEAYYEKEIHHGRLYPNLDTLVDKGLVEKGQRDRRT--NFYTLTR	1932004	Haloarcula taiwanensis	TRUE	A0A2H4ZY76	NA	BVU17_07830	A0A2H4ZY76		1932004	Haloarcula taiwanensis	NA
afdb50	job_B	AF-A0A2H5A497-F1-model_v4 Uncharacterized protein	11.4	70	54	3	11	74	20	87	1	2.021e-05	202	74	114	MVKEALEKYQY----PLTAKNIKVVIQKEHNVVLPTGSINSILYSNS--ELFEKIDKTNTIYPPLWIRKN	DVLKAFDYETTPEEPMLTATEITDALAEHFDIEVSSQTVRRRLGEMEDAGIVASKKFGASA--VGWTALV	1932004	Haloarcula taiwanensis	TRUE	A0A2H5A497	NA	BVU17_18580	A0A2H5A497		1932004	Haloarcula taiwanensis	NA
afdb50	job_B	AF-A0A2H5UYE6-F1-model_v4 Uncharacterized protein	13.1	76	59	3	3	74	74	146	1	9.27e-07	228	74	159	METQKLISMVKEALEKY--QYPLTAKNIKVVIQKEHNVVLPTGSINSILYSNSE--LFEKIDKTNTIYPPLWIRKN	QRQGNRLSKLMAVLEKHFPFSQFSTRDVVEAYRYEYREPIPVSTVSTYLSRLAERGFLERTGMGNM---ARYRLLH	2035437	archaeon HR01	TRUE	A0A2H5UYE6	NA	HRbin01_01155	A0A2H5UYE6		2035437	archaeon HR01	NA
afdb50	job_B	AF-A0A2H5XHA5-F1-model_v4 Segregation and condensation protein B	10.3	154	55	3	3	73	5	158	1	1.019e-05	147	74	208	METQKLISMVKEALEKYQYPLTAKNIKVVIQKEHNVVLPTGSIN--------------------------------------------------------------------------------SILYSNS--ELFEKIDKTNTIY-PPLWIRK	EENQALMQAVEAVLFVADEPLSASQLVALWREAFDVSITEADVEAAIAALNATYEATGRVFRIYTWAGGYRLATIPSITPLLQLYKKPEKVKLTQPLLETLAIIAYRQPITKPEIDHLRGVDAEHALNRLQELELIQVVGRSDTIGRPLLYGTT	2035413	bacterium HR18	TRUE	A0A2H5XHA5	NA		A0A2H5XHA5		NA		NA
afdb50	job_B	AF-A0A2H6A7N4-F1-model_v4 Heat-inducible transcription repressor HrcA	9.5	73	58	4	3	73	5	71	1	0.0001808	136	74	235	METQKLISMVKEALEKYQYPLTAKNIKVVIQKEHNVVLPTGSINSILYSN--SELFEKIDKTNTIYPPLWIRK	RQMFILENIIENYV-KNCKPVASKHLEKVFKRNFGLEISAPLIRKEMQTLGEKGFIS---QPHTSGGR--VPT	2035429	bacterium HR34	TRUE	A0A2H6A7N4	NA	hrcA HRbin34_00251	A0A2H6A7N4	hrcA	2035429	bacterium HR34	NA
afdb50	job_A	AF-A0A2H6JTQ9-F1-model_v4 Transcriptional regulator PadR-like family protein	11.1	72	57	3	4	73	12	78	1	4.85e-08	262	73	100	TQKLISMVKEALEKYQYPLTAKNIKVVIQKEHNVVLPTGSINSILYSNS--ELFEKIDKTNTIYPPLWIRKN	REILWIYILKLLR--HREMYAYEIRKELQENFGFSPAVVTSYVVLYRLEKEGYVKSIPRGDK---KYYRITE	2005738	archaeon BMS3Bbin15	TRUE	A0A2H6JTQ9	NA	BMS3Bbin15_00283	A0A2H6JTQ9		2005738	archaeon BMS3Bbin15	NA
afdb50	job_A	AF-A0A2H9N8L6-F1-model_v4 PadR domain-containing protein	13.6	73	56	3	2	72	13	80	1	3.685e-08	258	73	95	METQKLISMVKEALEKYQYPLTAKNIKVVIQKEHNVVLPTGSINSILYSNS--ELFEKIDKTNTIYPPLWIRK	LLKDFMDVLIMAKLRNN--DMSGYDVIAYIHKKFNILISSGTVYSLLYSMERDGLIKGKRNNRK---RTYTLT	1974384	Candidatus Bathyarchaeota archaeon CG_4_8_14_3_um_filter_42_8	TRUE	A0A2H9N8L6	NA	COZ60_03665	A0A2H9N8L6		1974384	Candidatus Bathyarchaeota archaeon CG_4_8_14_3_um_filter_42_8	NA
afdb50	job_A	AF-A0A2H9NT32-F1-model_v4 PadR domain-containing protein	10.9	73	59	4	2	72	8	76	1	2.604e-06	228	73	170	METQKLISMVKEALEKYQYPLTAKNIKVVIQKEHNVVLPTGSINSILYSNS--ELFEKIDKTNTIYPPLWIRK	IPRGFLRAYILKII--EERPRHGYEIMKSIHEISGWKPSPGAVYPTLKHLKEMGFIQE-EKT-IENRRCYKIT	1974379	Candidatus Aenigmarchaeota archaeon CG_4_10_14_3_um_filter_37_21	TRUE	A0A2H9NT32	NA	COZ04_01705	A0A2H9NT32		1974379	Candidatus Aenigmarchaeota archaeon CG_4_10_14_3_um_filter_37_21	NA
afdb50	job_A	AF-A0A2H9QF17-F1-model_v4 Uncharacterized protein	16.6	72	45	5	7	71	51	114	1	0.0001219	157	73	157	LISMVKEAL-----EKYQYPLTAKNIKVVIQKEHNVVLPTGSINSILYSNS--ELFEKIDKTNTIYPPLWIR	TVLDVLDALFYLNLSK-NSNPTVSEIQSYIKKKHSKNISEKLLHYHLNRMKETDLLI---RKNQ----MYLF	1974402	Candidatus Diapherotrites archaeon CG_4_10_14_0_2_um_filter_31_5	TRUE	A0A2H9QF17	NA	COX63_02480	A0A2H9QF17		1974402	Candidatus Diapherotrites archaeon CG_4_10_14_0_2_um_filter_31_5	NA
afdb50	job_A	AF-A0A2H9QWZ2-F1-model_v4 PadR domain-containing protein	15	73	57	3	3	73	14	83	1	2.521e-07	246	73	100	ETQKLISMVKEALEKYQYPLTAKNIKVVIQKEHNVVLPTGSINSILYSNS--ELFEKIDKTNTIYPPLWIRKN	VRKNLENIILYFLKE--QTMCGYDITKAVFQRFHVVVSPGAVYPILYSLKENGILET-EVKGGERTKIYSFTK	1975559	Euryarchaeota archaeon CG_4_9_14_3_um_filter_38_12	TRUE	A0A2H9QWZ2	NA	CO114_00910	A0A2H9QWZ2		1975559	Euryarchaeota archaeon CG_4_9_14_3_um_filter_38_12	NA
afdb50	job_B	AF-A0A2I0P3P4-F1-model_v4 PadR domain-containing protein	14.4	76	57	3	1	74	104	173	1	2.589e-06	203	74	202	EFMETQKLISMVKEALEKYQYPLTAKNIKVVIQKEHNVVLPTGSINSILYSN--SELFEKIDKTNTIYPPLWIRKN	DDIVKKSLEPVVLSLL---DKPVSGYDIVHEIYSRYKVHIPQARVYTLLHDLMENGHLEIRVSG---KSKLYCPTE	2013820	Methanomicrobiales archaeon HGW-Methanomicrobiales-4	TRUE	A0A2I0P3P4	NA	CVV33_00620	A0A2I0P3P4		2013820	Methanomicrobiales archaeon HGW-Methanomicrobiales-4	NA
afdb50	job_B	AF-A0A2I1BS67-F1-model_v4 DNA helicase	6.3	79	66	3	1	74	522	597	1	2.846e-05	189	74	601	EFMETQKLISMVKEALEK---YQYPLTAKNIKVVIQKEHNVVLPTGSINSILYSN--SELFEKIDKTNTIYPPLWIRKN	ERRSREALKRALLSVVDDLCSSSGAARWAEVFKVLSENSSTEVDGGQFADAVRALETEGAVSVVGE---GARRSIRRIG	1392255	Aspergillus novofumigatus IBT 16806	TRUE	A0A2I1BS67	NA	P174DRAFT_446588	A0A2I1BS67		1392255	Aspergillus novofumigatus (strain IBT 16806)	NA
afdb50	job_A	AF-A0A2I1DJ70-F1-model_v4 Fur family transcriptional regulator	13	69	56	2	7	73	31	97	1	2.431e-06	224	73	152	LISMVKEALEKYQYPLTAKNIKVVIQKEHNVVLPTGSINSILYSNS--ELFEKIDKTNTIYPPLWIRKN	LRVAVYKTLLEAEQPLSHPEVQQRLENSMESPVDRVSLYRNLEWLVDIGLAHRITADDRV--WRFSARR	187490	Acidithiobacillus sp. SH	TRUE	A0A2I1DJ70	NA	B1757_12660	A0A2I1DJ70		187490	Acidithiobacillus marinus	NA
afdb50	job_B	AF-A0A2I1K521-F1-model_v4 CopY/TcrY family copper transport repressor	20.5	68	45	4	7	72	8	68	1	0.0006643	132	74	146	KLISMVKEALEKYQYPLTAKNIKVVIQKEHNVVLPTGSINSILYSNS--ELFEKIDKTNTIYPPLWIR	AEWQVMRLIWS--QPRLTSREIIDQLQQTTS--WKEGTIKSLMNRLMQKKLIDSIDKTR---PYQYVT	137730	Falseniella ignava	TRUE	A0A2I1K521	NA	CYJ57_00775	A0A2I1K521		137730	Falseniella ignava	NA
BFVD	job_A	A0A2I7QTR6_unrelaxed_rank_001_alphafold2_ptm_model_2_seed_000	4	74	54	5	7	69	41	108	0.998	0.0003944	93	73	221	LISMVKEALEK--YQY-------PLTAKNIKVVIQKEHNVVLPTGSINSILYSNSEL--FEKIDKTNTIYPPLW	TEKHILVTLSSWFNKDDKGLFSCWVSYQSV----VQSTG--CGRSTVQRAIATLEKLNYIHSEQRYDNSKVYTW	1881308	Vibrio phage 1.063.O._10N.261.45.C7	TRUE	A0A2I7QTR6	NA	NVP1063O_122	A0A2I7QTR6		1881308	Vibrio phage 1.063.O._10N.261.45.C7	NA
BFVD	job_A	A0A2I7RHU8_unrelaxed_rank_001_alphafold2_ptm_model_3_seed_000	12.8	70	56	3	1	70	75	139	0.999	0.0008993	97	73	152	FMETQKLISMVKEALEKYQYPLTAKNIKVVIQKEHNVVLPTGSINSILYSNSELFEKIDKTNTIYPPLWI	P-GYQQLER---WIAENNLNGYSTKEVKAAMTQDTK-FFGPQTIAAAMKANGYSIRVVVLDNGKQGRRWY	1881392	Vibrio phage 1.185.O._10N.286.49.C2	TRUE	A0A2I7RHU8	NA	NVP1185O_48	A0A2I7RHU8		1881392	Vibrio phage 1.185.O._10N.286.49.C2	NA
BFVD	job_A	A0A2I7RRU6_unrelaxed_rank_001_alphafold2_ptm_model_1_seed_000	14.2	91	58	7	2	73	1	90	1	0.0007318	103	73	107	METQ----KL------ISMVKEALEKYQ-YPLTAKNIKVVIQKEH------NVVLPTGS-INSILYSNSELFEKIDKTNTIYP-PLWIRKN	MSNQSIKNKIMSTKEGVELAKDILLRFDEGSRTCEGIKTFTHRNKNRIELKKVIYNPSEWVFEWLWD-FNFIEPICKNKAPQTRTTFRMTA	1881350	Vibrio phage 1.223.O._10N.261.48.A9	TRUE	A0A2I7RRU6	NA	NVP1223O_66	A0A2I7RRU6		1881350	Vibrio phage 1.223.O._10N.261.48.A9	NA
BFVD	job_A	A0A2I7RSZ7_unrelaxed_rank_001_alphafold2_ptm_model_1_seed_000	10.6	75	56	5	2	72	1	68	1	3.328e-05	144	73	158	METQKLISMVKEALEKYQYPLTAKNIKVVIQKEHNVVLPTGSINSILYSNS--ELF--EKIDKTNTIYPPLWIRK	MN--DLQRQILFLAS---KPITGYDLTKQIA--GTVKNSHQQVYRDAGRLEKNGLLSSKKVPQDGKPDRKEYTVT	1881454	Vibrio phage 1.232.O._10N.261.51.E11	TRUE	A0A2I7RSZ7	NA	NVP1232O_51	A0A2I7RSZ7		1881454	Vibrio phage 1.232.O._10N.261.51.E11	NA
BFVD	job_A	A0A2I7RZ53_unrelaxed_rank_001_alphafold2_ptm_model_1_seed_000	6.8	73	59	3	6	72	5	74	1	4.692e-05	160	73	89	KLISMVKEAL----EKYQYPLTAKNIKVVIQKEHNVVLPTGSINSILYSN--SELFEKIDKTNTIYPPLWIRK	KVQKQIILVLAACFVSGIRSVDTISLRLAVERKEGTNLDRANFRKSYLKLVDNELIQRRE---CRKEVYLNIT	1881445	Vibrio phage 1.257.O._10N.286.46.A4	TRUE	A0A2I7RZ53	NA	NVP1257O_25	A0A2I7RZ53		1881445	Vibrio phage 1.257.O._10N.286.46.A4	NA
BFVD	job_A	A0A2I7S6V6_unrelaxed_rank_001_alphafold2_ptm_model_2_seed_000	10.9	82	58	3	4	73	412	490	1	2.058e-05	161	73	490	TQKLISMVKEALEKYQYPLTAKNIKVVIQKEHNVVLP----------TGSINSILYSN--SELFEKIDKTNTIYPPLWIRKN	DDAEDQCVYDYVEQQKRPVNSAKIKQELARSKKKDSPFQFYTKHGEKPKKIEAALERMVKNGKITC---NSSRTPAVYLVMQ	196894	unclassified Caudoviricetes	TRUE	A0A2I7S6V6	NA	NVP1287O_52	A0A2I7S6V6		1881281	Vibrio phage 1.287.O._10N.286.55.C7	NA
BFVD	job_A	A0A2I7S6Y7_unrelaxed_rank_001_alphafold2_ptm_model_1_seed_000	8.7	80	62	4	4	72	43	122	1	1.363e-05	159	73	133	TQKLISMVKEALEK-YQYPLTAKNIKVVI------QKEHNVVLP--TGSINSILYSNS--ELFEKIDKTNTIYPPLWIRK	DRALGREVVKFIKEYRKRSCNVGVMKNLISRRVKIVEMFLDDRTLIVKKISQCIKDLEKTGYIEVIERGRGNNDCYVRLT	196894	unclassified Caudoviricetes	TRUE	A0A2I7S6Y7	NA	NVP1287O_56	A0A2I7S6Y7		1881281	Vibrio phage 1.287.O._10N.286.55.C7	NA
BFVD	job_A	A0A2I7S9L4_unrelaxed_rank_001_alphafold2_ptm_model_3_seed_000	11.5	78	57	6	1	73	10	80	1	0.0001853	127	73	118	FME-TQKLISMVKEA---LEKYQYP-LTAKNIKVVIQKEHNVVLPTGSINSILYSNSELFEKIDKTNTIYPPLWIRKN	SMGPSSQISEMVKLVLITMTANGVTELDPVELAQQIKQKFHIDVSSAVLIDVANDL-PIVQSAD-----ENTI-ILGN	1881285	Vibrio phage 2.275.O._10N.286.54.E11	TRUE	A0A2I7S9L4	NA	NVP2275O_026	A0A2I7S9L4		1881285	Vibrio phage 2.275.O._10N.286.54.E11	NA
afdb50	job_B	AF-A0A2I8VMP2-F1-model_v4 Multidrug DMT transporter permease	7.2	69	58	3	8	74	8	72	1	3.263e-05	185	74	105	LISMVKEALEKYQYPLTAKNIKVVIQKEHNVVLPTGSINSILYSN--SELFEKIDKTNTIYPPLWIRKN	LRRDICVIVAELDDP-TGQQAKAALERHYDDRIRPKTFHGALDALVRDGFLSR---RQDGLADRYALTD	755307	Salinigranum rubrum	TRUE	A0A2I8VMP2	NA	C2R22_12490	A0A2I8VMP2		755307	Salinigranum rubrum	NA
afdb50	job_A	AF-A0A2K1NYE5-F1-model_v4 Fur family transcriptional regulator	12.6	71	54	3	1	69	3	67	1	3.54e-05	173	73	139	FMETQKLISMVKEALEKYQYPLTAKNIKVVIQKEHNVVLPTGSINSILYSNS--ELFEKIDKTNTIYPPLW	VTPN---RFKVAFELFNCEEHPSIDELHQKLVKNNENRISFTSVYNILKLFENAGLVKEILIDNK---IHY	1122955	Petrotoga olearia DSM 13574	TRUE	A0A2K1NYE5	NA	X929_08195	A0A2K1NYE5		1122955	Petrotoga olearia DSM 13574	NA
afdb50	job_B	AF-A0A2K2VLK9-F1-model_v4 Uncharacterized protein	16.6	84	59	3	1	74	13	95	1	1.138e-06	233	74	143	EFMETQK--------LISMVKEALEKYQYPLTAKNIKVVIQKEHNVVLPTGSINSILYSNS--ELFEKIDKTNTIYPPLWIRKN	EYKKNIKRLGFNTTYHRDLVLKALFYSSSYINAKQIKEKIKVEYRVDMRLSLVLKILLFLEKINIVSIVAIP-EQKDKKYRLLH	2022749	Sulfurimonas sp.	TRUE	A0A2K2VLK9	NA	C0627_04920	A0A2K2VLK9		2022749	Sulfurimonas sp	NA
pdb100	job_A	7pkt-assembly1.cif.gz_K Large subunit of the Chlamydomonas reinhardtii mitoribosome	17.5	80	56	5	4	73	52	131	1	8.379e-06	180	73	195	TQKLISMVKEALEKYQYPLTAKNIKVVIQKEHNVVL-PTGSINSILYSN--SELF--EKIDK--TNTIYP---PLWIRKN	RRQHAAMCLEALKRADRPLTAEQVHEAVNSTAKPVLSTLAYTKKLLEHLRRTRFVYGRKNPDSMLSPGHPDHPRLYEALP	3055	Chlamydomonas reinhardtii	TRUE	A0A2K3CX36	7pkt	CHLRE_14g608970v5	A0A2K3CX36		3055	Chlamydomonas reinhardtii (Chlamydomonas smithii)	NA
afdb50	job_B	AF-A0A2K9LML3-F1-model_v4 Uncharacterized protein	16.2	80	53	3	1	72	85	158	1	5.5e-06	208	74	175	EFME------TQKLISMVKEALEKYQYPLTAKNIKVVIQKEHNVVLPTGSINSILYSNS--ELFEKIDKTNTIYPPLWIR	DFREEISITEGDKQDAQIIELMRIANRPLDLNEILIACWRKYNVQHKRNQLTARLYRLSKRGEIHPVNK------GTYAL	1917421	Ketobacter alkanivorans	TRUE	A0A2K9LML3	NA	Kalk_14615	A0A2K9LML3		1917421	Ketobacter alkanivorans	NA
afdb50	job_A	AF-A0A2M7JQI5-F1-model_v4 Uncharacterized protein	18.8	69	52	1	4	72	379	443	1	7.295e-06	233	73	759	TQKLISMVKEALEKYQYPLTAKNIKVVIQKEHNVVLPTGSINSILYSNSELFEKIDKTNTIYPPLWIRK	NSNLRHGIYNLLRVRYHYLHVKEIQRNLLETLSEQVELSTIQAILSHNDHLFVHATNSRG----IWGLK	1973962	Deltaproteobacteria bacterium CG_4_8_14_3_um_filter_45_9	TRUE	A0A2M7JQI5	NA	COZ69_13675	A0A2M7JQI5		1973962	Deltaproteobacteria bacterium CG_4_8_14_3_um_filter_45_9	NA
afdb50	job_A	AF-A0A2M8DB59-F1-model_v4 Uncharacterized protein	16	81	57	5	1	73	42	119	1	1.781e-05	180	73	149	FMET-----QKLISMVKEALEKYQYPLTAKNIKVVIQKEHNVVL-PTGSINSILYSN--SELFEKIDKTNTIYPPLWIRKN	PGSNVIQGLAGLEQGVKKVLKDEVRPLTANEAHALLSS-YGVHIDDINKAYLIYQALRAKGEIANIPVKN--RQICFVKTN	1974840	Candidatus Roizmanbacteria bacterium CG_4_9_14_0_8_um_filter_34_12	TRUE	A0A2M8DB59	NA	CO083_05900	A0A2M8DB59		1974840	Candidatus Roizmanbacteria bacterium CG_4_9_14_0_8_um_filter_34_12	NA
afdb50	job_B	AF-A0A2M9G0T2-F1-model_v4 Uncharacterized protein	7.7	77	60	5	5	74	5	77	1	0.0001045	174	74	101	TQK---LISMVKEALEKYQY-PLTAKNIKVVIQKEHNVVLPTGSINSILYSNS--ELFEKIDKTNTIYPPLW-IRKN	ASIRAMVRREILRLLAADAGYSQNHAIIRRALEVSTAQSLTESDVKAHLSWMEDRDLVTTE----IVGPYVLAKLTD	2056226	Minwuia thermotolerans	TRUE	A0A2M9G0T2	NA	CVT23_04945 CVT23_05995 CVT23_12000	A0A2M9G0T2		2056226	Minwuia thermotolerans	NA
afdb50	job_B	AF-A0A2M9IHN5-F1-model_v4 Transcriptional regulator	12.3	73	54	5	5	73	35	101	1	6.755e-06	165	74	145	TQKLISMVKEALEKYQYPLTAKNIKVVIQKEHNVVLPTGSINSILYSNS--ELFEKIDKTNTIYPPL--WIRK	RWGVL-VLIELLE---RPHRFSELRRAVGRVSGAGVSEKMLTQTLKTLERDGLVHRDAKP--VIPPRVDYSLT	2020325	Streptomyces sp. CB01373	TRUE	A0A2M9IHN5	NA	CG719_17870	A0A2M9IHN5		2020325	Streptomyces sp. CB01373	NA
afdb50	job_A	AF-A0A2N0LLW7-F1-model_v4 Uncharacterized protein	8.8	68	56	3	7	71	15	79	1	4.831e-06	216	73	90	LISMVKEAL-EKYQYPLTAKNIKVVIQKEHNVVLPTGSINSILYSN--SELFEKIDKTNTIYPPLWIR	LTVPIVGILTSRPDLGFSAHEIQQLLLETDGRNAPIAEVERALEILVERDRVQMGAIGD---QQWYTV	1926615	SAR202 cluster bacterium Io17-Chloro-G6	TRUE	A0A2N0LLW7	NA	BZY87_07410	A0A2N0LLW7		1926615	SAR202 cluster bacterium Io17-Chloro-G6	NA
afdb50	job_A	AF-A0A2N1C8J7-F1-model_v4 Transcriptional repressor	12.9	93	56	3	1	73	1	88	1	2.27e-06	198	73	150	FMETQKLISM------------------VKEALEKYQYPLTAKNIKVVIQKEHNVVLPTGSINSILYSNS--ELFEKIDKTNTIYPPLWIRKN	MVDIQACINQAEKTCRLQGLILTTKRKLILTALLQVKKAVSAYELVELLETQFKESLAPMSIYRILAFLEKCHLVHKLN-----IANKYVACA	888425	Colwellia sp. 75C3	TRUE	A0A2N1C8J7	NA	CXF85_02280	A0A2N1C8J7		888425	Colwellia sp. 75C3	NA
afdb50	job_A	AF-A0A2N1SL48-F1-model_v4 Transcriptional repressor	16.6	72	52	3	6	73	3	70	1	5.366e-07	217	73	147	KLISMVKEALEKYQYPLTAKNIKVVIQKEHNVVLPTGSINSILYSNS--ELFEK--IDKTNTIYPPLWIRKN	KARKAVLEVLRTAERPLSASEISSLVSHC----CDPVTIYRTLHYLEDKGLADSFVLHCTEHGTERYFTLLA	2013834	Spirochaetae bacterium HGW-Spirochaetae-2	TRUE	A0A2N1SL48	NA	CVV46_11305	A0A2N1SL48		2013834	Spirochaetae bacterium HGW-Spirochaetae-2	NA
afdb50	job_A	AF-A0A2N2UT22-F1-model_v4 Ferric uptake regulation protein	14.4	69	53	3	7	72	36	101	1	1.353e-05	191	73	165	LISMVKEALEKYQYPLTAKNIKVVIQKEHNVVLPTGSINSILYSNS--ELFEKI-DKTNTIYPPLWIRK	ARVAVLELLTATPRPLRHGEIEIRLAQDALPRPDRVTLYRVLDALVAAGLVLKAFDAE---GVWRFSAP	2013702	Betaproteobacteria bacterium HGW-Betaproteobacteria-11	TRUE	A0A2N2UT22	NA	CVU17_11020	A0A2N2UT22		2013702	Betaproteobacteria bacterium HGW-Betaproteobacteria-11	NA
afdb50	job_B	AF-A0A2N2W460-F1-model_v4 SEFIR domain-containing protein	14.8	74	58	3	1	73	180	249	1	9.116e-05	174	74	656	EFMETQKLISMVKEALEKYQYPLTAKNIKVVIQKEH-NVVLPTGSINSILYSNSELFEKIDKTNTIYPPLWIRK	NYKLFIRVCHAVFVAVERNTIMTEFEDIIISVKRKLSNDKVPNEYIKMALVAID-ACELIEKNKI---QYYQIV	2013698	Bacteroidetes bacterium HGW-Bacteroidetes-8	TRUE	A0A2N2W460	NA	CVU13_07680	A0A2N2W460		2013698	Bacteroidetes bacterium HGW-Bacteroidetes-8	NA
afdb50	job_B	AF-A0A2N3A8L8-F1-model_v4 DNA repair helicase	25	72	48	3	3	73	1	67	1	0.0006643	154	74	538	METQKLISMVKEA-LEKYQYPLTAKNIKVVIQKEHNVVLPTGSINSILYSNSELFEKIDKTNTIYPPLWIRK	MENRMILLQALAAILES-KPSMDKYQLQKQLKFNGSGDFTTSNINSVLYGNHTVFVRNDRTL----PLWSLR	2013677	Bacteroidetes bacterium HGW-Bacteroidetes-1	TRUE	A0A2N3A8L8	NA	CVT92_13340	A0A2N3A8L8		2013677	Bacteroidetes bacterium HGW-Bacteroidetes-1	NA
afdb50	job_B	AF-A0A2N3DVE0-F1-model_v4 Ferric uptake regulation protein	13.8	72	54	3	5	74	26	91	1	0.0008736	162	74	193	TQKLISMVKEALEKYQYPLTAKNIKVVIQKEHNVVLPTGSINSILYSN--SELFEKIDKTNTIYPPLWIRKN	AAEFDALVIGLLRQSNAPLTAYEIARR-ARAHQCRISPTQVYRALHRLMAENAVERVELLA-----AYLPRH	2013659	Alphaproteobacteria bacterium HGW-Alphaproteobacteria-13	TRUE	A0A2N3DVE0	NA	CVT74_06640	A0A2N3DVE0		2013659	Alphaproteobacteria bacterium HGW-Alphaproteobacteria-13	NA
afdb50	job_A	AF-A0A2N3L8P3-F1-model_v4 Uncharacterized protein	9.4	74	63	2	1	73	46	116	1	4.659e-05	164	73	170	FMETQKLISMVKEALE-KYQYPLTAKNIKVVIQKEHNVVLPTGSINSILYSNSELFEKIDKTNTIYPPLWIRKN	VSLRVVTMAVMSVLAEECCEDGVTAAELSFLLTTCLGMPISPTRIEQEMDGLSGLVWTGQWGGE---TLYVMEK	744227	Thalassospira lohafexi	TRUE	A0A2N3L8P3	NA	COO92_03870	A0A2N3L8P3		744227	Thalassospira lohafexi	NA
afdb50	job_A	AF-A0A2N5DE70-F1-model_v4 Uncharacterized protein	14.7	68	49	2	8	73	72	132	1	7.295e-06	220	73	137	ISMVKEALEKYQYPLTAKNIKVVIQKEHNVVLPTGSINSILYSNS--ELFEKIDKTNTIYPPLWIRKN	RDMILMVLGREEAAMTAPEIVRQLERRWNRALPLAAVLLELQGLEADHRVRHDGAG-------WTALD	2055137	Caulobacter zeae	TRUE	A0A2N5DE70	NA	SGCZBJ_13845	A0A2N5DE70		2055137	Caulobacter zeae	NA
afdb50	job_A	AF-A0A2N5KHZ9-F1-model_v4 Transcriptional repressor	20.8	67	46	4	8	71	21	83	1	0.0005914	153	73	146	ISMVKEALEKYQYPLTAKNIKVVIQKEHNVVLPTGSINSILYSNS--ELFEKIDKTNTIYPPL-WIR	RMLILDVLRQHEQHLTAEAIHEAVKPQHPK-LDLATVYRTLHWLHGVGLLRKIDVGKE---RLEWQY	2026724	Chloroflexi bacterium	TRUE	A0A2N5KHZ9	NA	CYG59_01645	A0A2N5KHZ9		2026724	Chloroflexota bacterium	NA
afdb50	job_B	AF-A0A2N5KNQ7-F1-model_v4 Uncharacterized protein	9.3	75	60	3	4	72	515	587	1	1.34e-05	161	74	736	ETQKLISMVKEALEK----YQYPLTAKNIKVVIQKEHNVVLPTGSINSILYSNS--ELFEKIDKTNTIYPPLWIR	GDVVFRDAMDHVLELVPTEEAKALTRDALIDALNEEFGVS--RSTAGRAIKALKERGDLACVGAGKKGDPYRFYS	1883427	Actinomycetia bacterium	TRUE	A0A2N5KNQ7	NA	CYG60_13250	A0A2N5KNQ7		2900548	Actinomycetota bacterium	NA
afdb50	job_A	AF-A0A2P0QLS0-F1-model_v4 Orc1/cdc6 family replication initiation protein	9.5	73	61	3	1	71	52	121	1	0.0001305	143	73	138	FMETQKLISMVKEALEKYQYPLTAKNIKVVIQKEHNVVLPTGSINSILYSNS--ELFEKIDKTNTIYPPLWIR	NKEERKILQAFAEF-NLEGKEMHAGGVYNIVHDTIG--IGYTRFYEILKKMEAVRLIDLFYREGRGKTTVITL	115547	uncultured archaeon	TRUE	A0A2P0QLS0	NA		A0A2P0QLS0		115547	Uncultured archaeon	NA
afdb50	job_A	AF-A0A2P4T7M1-F1-model_v4 Uncharacterized protein	18.6	75	58	2	1	73	86	159	1	0.0001138	158	73	436	FMETQKLISMVKEALEKYQYPLTAKNIKVVIQKEHNVVLPTGSINSILYSNSEL--FEKIDKTNTIYPPLWIRKN	VPNISEIQNRIKEILSKYRNGVWLSKIAQVYEEMYREELSTTVLRQ-LEHWPHVCTVDKVRTGDQTYKILYPSKR	9083	Bambusicola thoracicus	TRUE	A0A2P4T7M1	NA	CIB84_003918	A0A2P4T7M1		9083	Bambusicola thoracicus (Chinese bamboo-partridge) (Perdix thoracica)	NA
afdb50	job_A	AF-A0A2P8CVV0-F1-model_v4 Helix-turn-helix protein	12.8	70	54	3	7	71	108	175	1	1.553e-05	180	73	183	LISMVKEALEKY---QYPLTAKNIKVVIQKEHNVVLPTGSINSILYSN--SELFEKIDKTNTIYPPLWIR	LKQLVQTRLSRSLFLQEPRRVSEIMRYIEAQYNLRFTSSALSQALINAVNAGILQRSKTGFK--NYGYQS	1434707	Taibaiella chishuiensis	TRUE	A0A2P8CVV0	NA	B0I18_113115	A0A2P8CVV0		1434707	Taibaiella chishuiensis	NA
afdb50	job_A	AF-A0A2P8CVW1-F1-model_v4 Helix-turn-helix protein	11.1	72	57	3	7	73	94	163	1	3.54e-05	174	73	175	LISMVKEALEKYQ---YPLTAKNIKVVIQKEHNVVLPTGSINSILYSN--SELFEKIDKTNTIYPPLWIRKN	LKHLITSRLAKSEFMEEPRRVKDIMKYIRFQYDLRYTSSALSQALINAVKAGILQRVKVGFK--NYGYQVVA	1434707	Taibaiella chishuiensis	TRUE	A0A2P8CVW1	NA	B0I18_113116	A0A2P8CVW1		1434707	Taibaiella chishuiensis	NA
afdb50	job_A	AF-A0A2P9IQN1-F1-model_v4 Transcriptional regulator, PadR family	10.2	68	55	3	8	73	2	65	1	5.175e-06	222	73	95	ISMVKEALEKYQYPLTAKNIKVVIQKEHNVVLPTGSINSILYSNS--ELFEKIDKTNTIYPPLWIRKN	ALLVLISLAE--GQKHGYRMISDIEEFSGTSLEPGTLYGALMRLEERGWIEPVA--SAERRKPYRITD	1955414	Actinomadura parvosata subsp. kistnae	TRUE	A0A2P9IQN1	NA		A0A2P9IQN1		NA		NA
afdb50	job_A	AF-A0A2R3Z8F1-F1-model_v4 Transcriptional repressor	17.3	75	55	3	1	73	15	84	1	2.431e-06	218	73	137	FMETQKLISMVKEALEKYQYPLTAKNIKVVIQKEHNVVLPTGSINSILYSNS--ELFEKIDKTNTIYPPLWIRKN	PTET---RSTIYKYLKRKFYAITLREIEKALIKKNNYTGDRTTIYRTIKLFQEKGIVHQIDDGTAI--AKYALSD	2126553	Gramella fulva	TRUE	A0A2R3Z8F1	NA	C7S20_15525	A0A2R3Z8F1		2126553	Christiangramia fulva	NA
BFVD	job_A	A0A2R4A1V3_unrelaxed_rank_001_alphafold2_ptm_model_4_seed_000	9.3	75	58	5	1	72	132	199	1	4.09e-05	143	73	274	FMETQKLISMVKEALEKY-QYPLTAKNIKVVIQKEHNVVLPTGSINSILYSNS--ELFEKIDKTNTIYPPLWIRK	PTA--RQTELGHLILAEFDTNPFKSADFAKA----QGYKGSTRATANYLNAMANKGLLENLGA-SGRGSQTWQLT	2126721	Microbacterium phage Triscuit	TRUE	A0A2R4A1V3	NA	105 PBI_TRISCUIT_105	A0A2R4A1V3	105	2126721	Microbacterium phage Triscuit	NA
afdb50	job_A	AF-A0A2R4X4L6-F1-model_v4 PadR domain-containing protein	10.1	69	57	3	7	73	23	88	1	1.264e-05	198	73	176	LISMVKEALEKYQYPLTAKNIKVVIQKEHNVVLPTGSINSILYSN--SELFEKIDKTNTIYPPLWIRKN	LKRDILYVISGLDDP-KGLEIKDELSTYYDEEINHGRLYPNLDDLAEAGFVDKFKVNGRS--NGYRLTT	1679096	Halococcoides cellulosivorans	TRUE	A0A2R4X4L6	NA	HARCEL1_12895	A0A2R4X4L6		1679096	Halococcoides cellulosivorans	NA
afdb50	job_A	AF-A0A2R6FJC5-F1-model_v4 DNA-binding protein	10.1	69	57	3	7	73	10	75	1	7.295e-06	210	73	100	LISMVKEALEKYQYPLTAKNIKVVIQKEHNVVLPTGSINSILYSNS--ELFEKIDKTNTIYPPLWIRKN	LQLELLCFIADK-YEPDVSALQDEYEGWHDTDIAYQSVYQALERLDDLDFVEKKPIDGRS--NCYMLTT	1919171	Halobacteriales archaeon QS_1_69_70	TRUE	A0A2R6FJC5	NA	BRC85_05275	A0A2R6FJC5		1919171	Halobacteriales archaeon QS_1_69_70	NA
afdb50	job_A	AF-A0A2R6FL59-F1-model_v4 PadR family transcriptional regulator	9.4	74	62	2	2	73	57	127	1	3.2e-06	216	73	159	METQKLISMVKEALEKYQYPLTAKNIKVVIQKEHNVVLPTGSINSILYSN--SELFEKIDKTNTIYPPLWIRKN	LVKESLDELLVVLVAVRDGGAHGEGLMGDMADVFDVRLSPGTVYPRLHELEEEGILEVHELVRT---KEYRIAD	1919171	Halobacteriales archaeon QS_1_69_70	TRUE	A0A2R6FL59	NA	BRC85_04100	A0A2R6FL59		1919171	Halobacteriales archaeon QS_1_69_70	NA
afdb50	job_A	AF-A0A2R6FLD6-F1-model_v4 PadR family transcriptional regulator	12	75	59	3	2	73	58	128	1	1.18e-05	199	73	160	METQKLISMVKEALEKYQYPLTAKNIKVVIQKEHNVVLPTGSINSILYSNS--ELFEKIDKTNTIYPPL-WIRKN	LVTQSLEELLLMLVGLRTNDASGKGIMEDLDRFLGVQPSPGTVYPTLHDLEERGLLDVHE----LVQTKEYLIDD	1919171	Halobacteriales archaeon QS_1_69_70	TRUE	A0A2R6FLD6	NA	BRC85_02965	A0A2R6FLD6		1919171	Halobacteriales archaeon QS_1_69_70	NA
afdb50	job_A	AF-A0A2R6I930-F1-model_v4 PadR family transcriptional regulator	13.2	68	54	3	8	73	24	88	1	1.553e-05	191	73	106	ISMVKEALEKYQYPLTAKNIKVVIQKEHNVVLPTGSINSILYSNS--ELFEKIDKTNTIYPPLWIRKN	QRDLLYAIAGLDQP-SGQTIKEVLEDRTGNEITHGRLYPNLDTLVDRNLVAKGQIDRRT--NYYDATE	1919181	Halobacteriales archaeon QS_5_70_17	TRUE	A0A2R6I930	NA	BRC94_05485	A0A2R6I930		1919181	Halobacteriales archaeon QS_5_70_17	NA
afdb50	job_A	AF-A0A2R6LX75-F1-model_v4 Multidrug DMT transporter permease	9.7	72	59	4	4	73	19	86	1	3.671e-06	214	73	106	TQKLISMVKEALEKYQYPLTAKNIKVVIQKEHNVVLPTGSINSILYSN--SELFEKIDKTNTIYPPLWIRKN	RSGLKRDVLYLVAAGDEP-TGQAVKRDLEAHYDERVPPKRFYGALDGLVDTGHLAV-ETDG--VHDRYRLTD	1919204	Halobacteriales archaeon SW_7_68_16	TRUE	A0A2R6LX75	NA	BRD17_01210	A0A2R6LX75		1919204	Halobacteriales archaeon SW_7_68_16	NA
afdb50	job_A	AF-A0A2R6T6N2-F1-model_v4 Uncharacterized protein	18	72	55	4	3	73	184	252	1	8.645e-05	164	73	253	ETQKLISMVKEALEKYQYPLTAKNIKVVIQKEHNVVLPTGSINSILYSNSEL-FEKIDKTNTIYPPLWIRKN	ESEQAIQYVREALNDLEEP-TPTEVSEWIKKNKEVELAPNAVGLYAKR-IGYHSDHEQKDG-RRKRILKPVD	2137776	archaeon SCG-AAA382B04	TRUE	A0A2R6T6N2	NA	C9439_04185	A0A2R6T6N2		2137776	archaeon SCG-AAA382B04	NA
afdb50	job_A	AF-A0A2R7WBN8-F1-model_v4 Uncharacterized protein	13.5	74	60	3	1	72	348	419	1	9.294e-07	223	73	437	FMETQKLISMVKEALEKYQYPLTAKNIKVVIQKEHNVVLPTGSINSILYSNSELF--EKIDKTNTIYPPLWIRK	TEEEARLVGLISLFLHVHPFGAGLDYVWSYLQKIDH-SIKPAEVESLMLRFPNLFQQELSGIGANM-ERRWMIT	7536	Oncopeltus fasciatus	TRUE	A0A2R7WBN8	NA		A0A2R7WBN8		NA		NA
afdb50	job_B	AF-A0A2R7WFR5-F1-model_v4 Uncharacterized protein	12.9	77	61	3	3	73	81	157	1	7.423e-05	165	74	266	METQKLISMVKEALEK--YQYPLTAKNIKVVIQKEHNVVLPTGSINSILYSNS--ELFEKIDKTNTIYPPLW--IRK	KPDSEVECALLEALSEVSPNLPVLSMNVVALLVRKLGKNVPHESVLNFLQKFATQKLISVEETFQAGQKNLEITSAE	7536	Oncopeltus fasciatus	TRUE	A0A2R7WFR5	NA		A0A2R7WFR5		NA		NA
afdb50	job_B	AF-A0A2R7WG15-F1-model_v4 CDT1 domain-containing protein	15	80	57	4	3	74	500	576	1	7.423e-05	149	74	594	METQKL---ISMVKEALEKYQY-PLTAKNIKVVIQKEHNVVLPTGSINSILYSNSEL----FEKIDKTNTIYPPLWIRKN	LEYSRLPELTRIVRNIFVGEKKNILPKTIVLSKISDSFREVLTPGDIEHHLKLLVNCSSGWLTIIDC---RKEKFFKITK	7536	Oncopeltus fasciatus	TRUE	A0A2R7WG15	NA		A0A2R7WG15		NA		NA
BFVD	job_B	A0A2S1GM10_unrelaxed_rank_001_alphafold2_ptm_model_1_seed_000	15.3	78	47	6	3	73	8	73	1	0.0003134	121	74	207	METQK-----LISMVKEALEKYQYPLTAKNIKVVIQKEHNVVLPTGSINSILYSN--SELFEKIDKTNTIYPPLWIRK	IKASKDSVSENAANVLIVIAK-QNFISSAEVREKLEE----TLSASSVNSNIGVLIKKGLIEK------SGE-GLIIT	2163633	Erwinia phage Cronus	TRUE	A0A2S1GM10	NA		A0A2S1GM10		2163633	Erwinia phage Cronus	NA
afdb-swissprot	job_B	AF-A0A2S1WBY6-F1-model_v4 Probable scoulerine-9-O-methyltransferase OMT2B	8.8	79	60	5	3	73	26	100	1	0.000538	121	74	356	METQKLISMVK----EALEKYQYP-LTAKNIKVVIQKEHNVVLPTGSINSILYSNS--ELFEKIDKTNTIYPP-LWIRK	VDTSVLRCAIQLGIFDAIHNSGKPMITLTELSSIVSSPSSSSIEPCNLYRLVRYLSQMDLISIGE----CLNEATVSLT	3469	Papaver somniferum	TRUE	A0A2S1WBY6	NA	OMT2B	A0A2S1WBY6	OMT2B	3469	Papaver somniferum (Opium poppy)	NA
afdb-swissprot	job_B	AF-A0A2S1WC15-F1-model_v4 Probable scoulerine-9-O-methyltransferase OMT3B	16.6	78	51	4	2	73	22	91	1	0.0005024	123	74	339	FMETQKLISMVK----EALEKYQYPLTAKNIKVVIQKEHNVVLPTGSINSILYSNSE--LFEKIDKTNTIYPPLWIRK	FAESLVLKCAVQLEIAETLHNNVKPMSLSELASKLPAQ---PVNEDRLYRILHFLVHMKLFNKDATT-----QKYSLA	3469	Papaver somniferum	TRUE	A0A2S1WC15	NA	OMT3B	A0A2S1WC15	OMT3B	3469	Papaver somniferum (Opium poppy)	NA
afdb50	job_A	AF-A0A2S2P6S4-F1-model_v4 Ecto-NOX disulfide-thiol exchanger 2	24	75	50	4	1	73	119	188	1	0.0008337	154	73	190	FMETQ-KLISMVKEALEKYQYPLTAKNIKVVIQK-EHNVVLPTGSINSILYSNSELFEKIDKTNTIYPPLWIRKN	FSDHQIKLLGHIAIYLSIHPFGTSVESVVSYIKNIDKNV--TSQQIENLLVTNQILFENFQNDDT---SLWKLVN	13262	Schizaphis graminum	TRUE	A0A2S2P6S4	NA	ENOX2 g.128856	A0A2S2P6S4	ENOX2	13262	Schizaphis graminum (Green bug aphid)	NA
afdb50	job_B	AF-A0A2S3Y5D6-F1-model_v4 Uncharacterized protein	12.6	71	58	2	5	73	5	73	1	4.292e-05	177	74	80	TQKLISMVKEALEKYQYPLTAKNIKVVIQKEHNVVLPTGSINSILYSN--SELFEKIDKTNTIYPPLWIRK	TDARLVVLRELARDYQGEITTRMVQQLYVSRFGPGDWRGKARQDLAQLVGEGLLICDDTDPGR--RTFRLN	1933029	Streptomyces sp. ZL-24	TRUE	A0A2S3Y5D6	NA	BV881_12410	A0A2S3Y5D6		1933029	Streptomyces sp. ZL-24	NA
afdb50	job_B	AF-A0A2S5B7Q1-F1-model_v4 DNA helicase	5.5	72	62	2	5	74	983	1050	1	8.513e-05	173	74	1186	TQKLISMVKEALEKYQYPLTAKNIKVVIQKEHNVVLPTGSINSILYSN--SELFEKIDKTNTIYPPLWIRKN	RGDLRREVVTLLGSRDKGFKWNDLVKSLESQSSLPIDHGELTEVIKGLESEGSVRVSG----SAHARMDTER	741276	Rhodotorula taiwanensis	TRUE	A0A2S5B7Q1	NA	BMF94_4194	A0A2S5B7Q1		741276	Rhodotorula taiwanensis	NA
afdb50	job_B	AF-A0A2S5D7P9-F1-model_v4 Transcriptional repressor of nif and glnA operons	15.7	76	57	2	1	74	5	75	1	1.251e-05	219	74	340	EFMETQKLISMVKEALEKYQYPLTAKNIKVVIQKEHNVVLPTGSINSILYSNS--ELFEKIDKTNTIYPPLWIRKN	DGREVEREKLAILRVLASCQTPLGSKIIARRLKNEYGIELSERAVRYHLIMLDDRGMTCKISRRDG-----RSITQ	61435	Dehalococcoides mccartyi	TRUE	A0A2S5D7P9	NA		A0A2S5D7P9		NA		NA
afdb50	job_B	AF-A0A2S6AL69-F1-model_v4 Uncharacterized protein	24.6	73	46	4	2	73	17	81	1	1.762e-05	201	74	771	FMETQKLIS-MVKEALEKYQYPLTAKNIKVVIQKEHNVVLPTGSINSILYSNSELFEKIDKTNTIYPPLWIRK	GQVRDLLARRMVEALMR--EPYLSASQIRERIGVEG---ASRSLVNSVLYARTDLFEMLGD---EHPPIWAVR	37330	Nocardia nova	TRUE	A0A2S6AL69	NA	C5E45_23000	A0A2S6AL69		37330	Nocardia nova	NA
afdb50	job_A	AF-A0A2S6TM54-F1-model_v4 Ferric uptake regulation protein	14.4	69	52	2	7	73	43	106	1	3.792e-05	190	73	168	LISMVKEALEKYQYPLTAKNIKVVIQKEHNVVLPTGSINSILYSNS--ELFEKIDKTNTIYPPLWIRKN	LRRQVLELIWTSHQPVGAYSVLELMNAEGEGNVAPMTVYRAIDFLIENGLVHRIASRN-----AYVGCN	2013075	Alphaproteobacteria bacterium MarineAlpha4_Bin2	TRUE	A0A2S6TM54	NA	zur CFH10_01187	A0A2S6TM54	zur	2013075	Alphaproteobacteria bacterium MarineAlpha4_Bin2	NA
afdb50	job_B	AF-A0A2S8K5K3-F1-model_v4 Uncharacterized protein	10.8	74	57	4	2	72	9	76	1	0.0001375	166	74	215	FMETQKLISMVKEALEKYQYPLTAKNIKVVIQKEHNVVLPTGSINSILYSN--SELFEKIDKTNTIYP-PLWIR	MANMRMIKSVILETVADSEIKLTPRELEKILLQ--RQPSERCNIKTAIRDLVSKGDLAYTY----IYGCSFLER	2100161	Desulfobacteraceae bacterium SEEP-SAG9	TRUE	A0A2S8K5K3	NA		A0A2S8K5K3		NA		NA
afdb50	job_B	AF-A0A2S9K137-F1-model_v4 Uncharacterized protein	12.5	88	62	5	2	74	17	104	1	5.271e-05	170	74	111	FMETQ-----KLISMVKEALE----KYQYPLTAKNIKVVIQKEHNVVLPTGSINSILYSN--SELFEKID---KTNTIYPPL-WIRKN	FKAMSAAQLSRQEQLVMNAVRLGHARRRRDLTNNEICLLMEEQLGRRVSANQISGRITSLVAGRHLARGERRACTVTGGSALPVYAVA	263067	Malikia granosa	TRUE	A0A2S9K137	NA	C6P64_15880	A0A2S9K137		263067	Malikia granosa	NA
afdb50	job_A	AF-A0A2T0FJM1-F1-model_v4 Cell division cycle protein cdt1	13.6	73	55	3	1	69	1	69	1	0.0001062	144	73	238	FMETQKLISMVKEAL----EKYQYPLTAKNIKVVIQKEHNVVLPTGSINSILYSNSELFEKIDKTNTIYPPLW	MSLIQK-FSAVEAVMQFHHSTSARPLPLEEVIARVLKLSGLRIAQQTVEEILEVYPDAYKLEQART---NWLL	45607	Wickerhamiella sorbophila	TRUE	A0A2T0FJM1	NA	B9G98_02785	A0A2T0FJM1		45607	Wickerhamiella sorbophila	NA
afdb50	job_B	AF-A0A2T0SUY3-F1-model_v4 AAA domain-containing protein	14.4	69	56	2	8	74	318	385	1	1.362e-07	259	74	402	LISMVKEALEKYQYPLTAKNIKVVIQKEHNVVLPTGSINSILYSN--SELFEKIDKTNTIYPPLWIRKN	AAAKLLAALDAQDKPVPLSVLVDHVVATHGHPLKRPTCSTELNKLRARGLADHTGAGAGRE-RLWYRVR	1137988	Geodermatophilus tzadiensis	TRUE	A0A2T0SUY3	NA	LY71_12438	A0A2T0SUY3		1137988	Geodermatophilus tzadiensis	NA
afdb50	job_B	AF-A0A2T2RW75-F1-model_v4 Uncharacterized protein	13.3	75	61	3	4	74	4	78	1	8.656e-07	239	74	569	ETQKLISMVKEALEKYQYPLTAKNIKVVIQKEHNVVLPTGSINSILYSN--SELFEKI-DKTNTIYPP-LWIRKN	TREGLKNHIKDVLRESGSGLKADSVHERLGETYDVNASKRTIQQVLKEMVEDGHLDRQRRREGQGRPPYYYFIPE	1919145	Cyanobacteria bacterium SW_9_47_5	TRUE	A0A2T2RW75	NA	BRC56_02340	A0A2T2RW75		1919145	Cyanobacteria bacterium SW_9_47_5	NA
afdb50	job_A	AF-A0A2T5QP02-F1-model_v4 Uncharacterized protein	12.1	74	59	3	2	73	34	103	1	0.0006334	153	73	122	METQKLISMVKEALEKYQYPLTAKNIKVVIQKEHNVVLPTGSINSILYSNS--ELFEKIDKTNTIYPPLWIRKN	TESDKKEMYLTKLIDKCGGIISLDKLLIAIYKDSGEIYERNKLMARLYRMSLKGLIY-THPSKKG---QYSLSK	48296	Acinetobacter pittii	TRUE	A0A2T5QP02	NA		A0A2T5QP02		NA		NA
afdb50	job_A	AF-A0A2U0RVU9-F1-model_v4 PadR domain-containing protein	19.1	73	54	2	3	73	58	127	1	7.322e-08	260	73	152	ETQKLISMVKEALEKYQYPLTAKNIKVVIQKEHNVVLPTGSINSILYSNS--ELFEKIDKTNTIYPPLWIRKN	VKSLLDVIILVELRERTTFLGGYDVLNLVQQEYGVLISSGTIYSVLYSMERKGLIEGNVARSK---REYVLTK	2026714	Candidatus Bathyarchaeota archaeon	TRUE	A0A2U0RVU9	NA	CW691_11190	A0A2U0RVU9		2026714	Candidatus Bathyarchaeota archaeon	NA
afdb50	job_A	AF-A0A2U0S431-F1-model_v4 PadR domain-containing protein	21.3	75	52	4	3	73	25	96	1	0.0005155	154	73	101	ETQKLISMVKEALEKYQYPLTAKNIKVVIQKEHNVVLPTGSINSILYSNS--ELFEKIDKTNTIYPPL--WIRKN	IRGLRYFLVLHILK--HQPMHGYRIITVIRKNFGIYLGPSSIYPLLRDLERWNYLES-EWTTKDYHPKRVFKLSN	2026714	Candidatus Bathyarchaeota archaeon	TRUE	A0A2U0S431	NA	CW691_02655	A0A2U0S431		2026714	Candidatus Bathyarchaeota archaeon	NA
afdb50	job_B	AF-A0A2U1B4M9-F1-model_v4 HTH cro/C1-type domain-containing protein	11.2	71	56	3	8	73	99	167	1	0.0006203	148	74	167	LISMVKEALEK---YQYPLTAKNIKVVIQKEHNVVLPTGSINSILYSN--SELFEKIDKTNTIYPPLWIRK	PTGIINALLEEGKFFSVPQTIRETTDYCNEYYKESRPVTDYTAILERAVEKGGLKKVEL--DSGNVQYQQV	1765052	Pontibacter virosus	TRUE	A0A2U1B4M9	NA	C8E01_1012	A0A2U1B4M9		1765052	Pontibacter virosus	NA
afdb50	job_B	AF-A0A2U1SVE9-F1-model_v4 Ferric uptake regulation protein	13.2	68	52	2	8	73	18	80	1	6.755e-06	213	74	147	LISMVKEALEKYQYPLTAKNIKVVIQKEHNVVLPTGSINSILYSN--SELFEKIDKTNTIYPPLWIRK	ARRAALDVLIKANRPVGAYEMIDLLADEKGKRPAPISVYRALGYLLDQGLAHRLASRN-----AFVVC	428	Methylosinus sporium	TRUE	A0A2U1SVE9	NA	C5689_00165	A0A2U1SVE9		428	Methylosinus sporium	NA
afdb50	job_B	AF-A0A2U3CKC8-F1-model_v4 Uncharacterized protein	15.2	72	54	3	4	73	82	148	1	2.108e-06	221	74	160	ETQKLISMVKEALEKYQYPLTAKNIKVVIQKEHNVVLPTGSINSILYSN--SELFEKIDKTNTIYPPLWIRK	KKERILSIVSN--RANPNFLTAREIQELYTHYLKEEIGISTIQTNLNRLVDSGFVERQ---EGVNPLEYRIN	2012493	Candidatus Heimdallarchaeota archaeon B3_Heim	TRUE	A0A2U3CKC8	NA	CEE45_01420	A0A2U3CKC8		2012493	Heimdallarchaeota archaeon (strain B3-JM-08)	NA
BFVD	job_A	A0A2U7U9L9_unrelaxed_rank_001_alphafold2_ptm_model_2_seed_000	8.5	82	59	4	4	73	414	491	1	1.46e-05	156	73	491	TQKLISMVKEAL--------EKYQYPLTAKNIKVVIQKEHNVVLPTGSINSILYSN--SELFEKIDK--TNTIYPPLWIRKN	LANVLAKVVRVIRPTASYSCLSDDGWMDLSQIKHALKR----VAADAEIQCALDHLCDCGMVTKQRPSSVRGYKYDWYRYTP	2107709	Pandoravirus quercus	TRUE	A0A2U7U9L9	NA	pqer_cds_670	A0A2U7U9L9		2107709	Pandoravirus quercus	NA
BFVD	job_B	A0A2U7U9W6_unrelaxed_rank_001_alphafold2_ptm_model_3_seed_000	9.1	98	61	6	2	74	330	424	1	0.0004414	119	74	424	FMETQKLISMVKEALEKY--QYPLTAKNIKVV------------IQKEHN--------VVLPTGSINSILYSN--SELFEKI-DKTNTIYPPLWIRKN	LARIDRAQTVVWQSIKRAGKNQFVTLADLLRRVEGAGSTPMPCAACEPLIANERCPECQPLAHGEIIQAIQHHCDSGCMTEARDPT---LGVVYARLD	2107709	Pandoravirus quercus	TRUE	A0A2U7U9W6	NA	pqer_cds_748	A0A2U7U9W6		2107709	Pandoravirus quercus	NA
BFVD	job_A	A0A2U7UC63_unrelaxed_rank_001_alphafold2_ptm_model_3_seed_000	11.5	69	57	1	1	65	264	332	1	0.0002798	106	73	710	FMETQKLISMVKEALEKYQYPLTAKNIKVVIQKEHNVVLPTGSINSILYSNSELFE----KIDKTNTIY	PEERRRFASALIAALVERPYGLTFAEVARLATRLSGVRCTGQDARLLIRDIPRDTVVVRRMMTPWFVPR	2107708	Pandoravirus neocaledonia	TRUE	A0A2U7UC63	NA	pneo_cds_375	A0A2U7UC63		2107708	Pandoravirus neocaledonia	NA
BFVD	job_A	A0A2U8UIY3_unrelaxed_rank_001_alphafold2_ptm_model_1_seed_000	9.3	75	58	3	6	71	6	79	1	0.0002997	118	73	83	KLISMVKEALEKYQYPLTAKNIKVVIQKEHNVVLPTGSINSILYSN--SELFEKID-------KTNTIYPPLWIR	EAARVALDECIAAGRPFTAEEVRDRI-PAHVRPEHHNQLPGVISRAARARRIERVSDRTASRQTRHGGLLRVWVA	2182360	Gordonia phage Jace	TRUE	A0A2U8UIY3	NA	34 PBI_JACE_34	A0A2U8UIY3	34	2182360	Gordonia phage Jace	NA
afdb50	job_A	AF-A0A2U9IQD7-F1-model_v4 PadR family transcriptional regulator	14.4	76	58	4	1	73	1	72	1	9.955e-07	234	73	118	FME-TQKLISMVKEALEKYQYPLTAKNIKVVIQKEHNVVLPTGSINSILYSN--SELFEKIDKTNTIYPPLWIRKN	MMVIRGLLQIFIAYVIYRY-GDMYGYEIKKKVEEIHGKKIPHGLLYVTLKRMVKGNILEIYEKDGK---KYYKLTE	619593	Acidianus sulfidivorans JP7	TRUE	A0A2U9IQD7	NA	DFR86_02350	A0A2U9IQD7		619593	Acidianus sulfidivorans JP7	NA
afdb50	job_B	AF-A0A2V3ZWG8-F1-model_v4 Uncharacterized protein	13.9	79	62	2	1	74	13	90	1	6.044e-05	141	74	91	EFMETQKLISMVKEALEKYQYP-----LTAKNIKVVIQKEHNVVLPTGSINSILYSNSELFEKIDKTNTIYPPLWIRKN	DGIDLSPYINVICMFYGPSIMPKGCILMTTKQIAEKVQELFPMEVPLLSVHKALKESGFHLTIVRSPGDF-SFYWMLKE	2184082	Marinifilum breve	TRUE	A0A2V3ZWG8	NA	DF185_19950	A0A2V3ZWG8		2184082	Marinifilum breve	NA
afdb50	job_B	AF-A0A2V4B2B7-F1-model_v4 Uncharacterized protein	13	69	55	2	8	74	4	69	1	2.108e-06	233	74	79	LISMVKEALEKYQYPLTAKNIKVVIQKEHNVVLPTGSINSILYSN--SELFEKIDKTNTIYPPLWIRKN	LEGEVLEALWAGAGPLSVRDVLDRLYAARSRPLAYTTVMTVLARLADEGAVQRQRAGRG---YAYQAIG	588067	Prauserella muralis	TRUE	A0A2V4B2B7	NA	BAY60_18435	A0A2V4B2B7		588067	Prauserella muralis	NA
afdb50	job_B	AF-A0A2V4H998-F1-model_v4 Uncharacterized protein	16	75	60	2	1	72	13	87	1	4.075e-07	261	74	107	EFMETQKLISMVKEALEK-YQYPLTAKNIKVVIQKEHNVVLPTGSINSILYSN--SELFEKIDKTNTIYPPLWIR	DPDQNEVLVSRIIEVLSRYSNRWLSVRSICIQIGREYGEEPTARSVLLILEALAADGYVAMRQEKGNSRNLNWFN	2094122	Thermoplasma sp. Kam2015	TRUE	A0A2V4H998	NA	DMB44_05415	A0A2V4H998		2094122	Thermoplasma sp. Kam2015	NA
afdb50	job_B	AF-A0A2V4Q4J2-F1-model_v4 Uncharacterized protein	9	77	60	4	5	72	12	87	1	6.932e-05	151	74	146	TQKLISMVKEAL----EKYQYPLTAKNIKVVIQKEHNVVLPTGSINSILYSN--SELF---EKIDKTNTIYPPLWIR	KQRVDLAVLSIVGRLCFSKPQKLTFGQIYRELVRAYSSAPAIHVCVATVDTLVREGLLISTRVLEPDHSF-PYTQHI	321	Pseudomonas syringae pv. syringae	TRUE	A0A2V4Q4J2	NA		A0A2V4Q4J2		NA		NA
afdb50	job_B	AF-A0A2V8III7-F1-model_v4 Uncharacterized protein	12.5	80	63	3	1	73	61	140	1	1.969e-06	232	74	165	EFMETQKLISMVKEALEKYQYPLTAKNIKVVIQKEHNVVLPTGSINSILYSNSE--LFE--KID---KTNTIYPPLWIRK	EAQSQAQLEQLVLRAVHLLGGEADTANIAHKASELTGKPITTRAVDESLVRLEGRQLVESRVAHPAQEPEGQLKRYSKIT	1978231	Acidobacteria bacterium	TRUE	A0A2V8III7	NA	DMG19_13845	A0A2V8III7		1978231	Acidobacteriota bacterium	NA
afdb50	job_B	AF-A0A2V8K040-F1-model_v4 Uncharacterized protein	10.2	68	56	2	8	73	294	358	1	9.762e-05	183	74	378	LISMVKEALEKYQYPLTAKNIKVVIQKEHNVVLPTGSINSILYSNS--ELFEKIDKTNTIYPPLWIRK	FDRLVLSAVYELRGEGQLSDINDKVTRATRVRVLPVSTSVSLSRLEKLGLVAPSYAVRE---TYFKIT	1978231	Acidobacteria bacterium	TRUE	A0A2V8K040	NA	DMG17_32730	A0A2V8K040		1978231	Acidobacteriota bacterium	NA
afdb50	job_B	AF-A0A2V8KVC4-F1-model_v4 Uncharacterized protein	12.5	80	63	3	1	73	94	173	1	1.168e-05	211	74	198	EFMETQKLISMVKEALEKYQYPLTAKNIKVVIQKEHNVVLPTGSINSILYSNSE--LFEK-IDKTNTIY----PPLWIRK	EAQSQAQLEQLVLKAVHLLRGEADTANIAHKVSELTGKPITTRTVDESLVRLEGRQLVESRVAHPAQEPEGQLKRYSKIT	1978231	Acidobacteria bacterium	TRUE	A0A2V8KVC4	NA	DMG17_11470	A0A2V8KVC4		1978231	Acidobacteriota bacterium	NA
afdb50	job_B	AF-A0A2V8U2Z6-F1-model_v4 Uncharacterized protein	8.2	73	63	3	5	74	95	166	1	4.292e-05	168	74	191	TQKLISMVKEAL--EKYQYPLTAKNIKVVIQKEHNVVLPTGSINSILY-SNSELFEKIDKTNTIYPPLWIRKN	LPRVLLPMYMVYEHMSNAHGLTSGQISK-VTTQLGVPVKQPNVSKILAGAAAKYIIGDAVRKNGQAVRYKLSR	1978231	Acidobacteria bacterium	TRUE	A0A2V8U2Z6	NA	DMG59_14215	A0A2V8U2Z6		1978231	Acidobacteriota bacterium	NA
afdb50	job_B	AF-A0A2V9EGQ6-F1-model_v4 Uncharacterized protein	7.1	84	66	4	1	74	64	145	1	4.596e-05	168	74	157	EFM-------ETQKLISMVKEALEKYQY-PLTAKNIKVVIQKEHNVVLPTGSINSILYSN--SELFEKIDKTNTIYPPLWIRKN	EWKHIIAKPDNRSQVQRGILNYLTQHPHAKDTLQGIIEWWLVDSRQTPGVADVQEALDELVQRGWILVTKRSPSS--TLYGLDE	1978231	Acidobacteria bacterium	TRUE	A0A2V9EGQ6	NA	DMG52_14960	A0A2V9EGQ6		1978231	Acidobacteriota bacterium	NA
afdb50	job_B	AF-A0A2W1LDN2-F1-model_v4 Transcriptional repressor	8.9	67	58	2	8	72	46	111	1	1.645e-05	197	74	180	LISMVKEALEKYQYPLTAKNIKVVIQKEHNVVLPTGSINSILYSNS--ELFEKIDKTNTIYPPLWIR	QRQLILEHLYNHLTHPSAEELYQSIFQVNPHYVSMTTIYNTLRTLKKHGMVKEFYLQRDGV-SRYDI	1803190	Paenibacillus sambharensis	TRUE	A0A2W1LDN2	NA	DNH61_24310	A0A2W1LDN2		1803190	Paenibacillus sambharensis	NA
afdb50	job_A	AF-A0A2W4I1E1-F1-model_v4 Transcriptional repressor	17.1	70	54	2	6	73	22	89	1	2.197e-07	252	73	153	KLISMVKEALEKYQYPLTAKNIKVVIQKEHNVVLPTGSINSILYSNS--ELFEKIDKTNTIYPPLWIRKN	KGAKKVLEVLERTDELSSAQDIHSALRNEEDSPPGLTTVYRSLESLVQLGLVQSVDFGDGE--RRYEMVK	2052166	Candidatus Melainabacteria bacterium	TRUE	A0A2W4I1E1	NA	DKT66_16825	A0A2W4I1E1		2052166	Candidatus Melainabacteria bacterium	NA
afdb50	job_A	AF-A0A2W4I3A2-F1-model_v4 Transcriptional repressor	10.3	77	60	4	1	73	16	87	1	5.175e-06	189	73	141	FMETQKLISMVKEALEKYQYPLTAKNIKVVIQKEHNVVLPTGSINSILYSNS--ELFEKIDKTNTIYPPLWIR--KN	PTPQ---RMVIAEYLLGTHSHPTADEVFQAVKTKLPVSLSRATVYNTLNALVAAGVVQEV--TTEAGRVRYDANMSD	2052166	Candidatus Melainabacteria bacterium	TRUE	A0A2W4I3A2	NA	DKT66_20760	A0A2W4I3A2		2052166	Candidatus Melainabacteria bacterium	NA
afdb50	job_A	AF-A0A2W4NAU8-F1-model_v4 Uncharacterized protein	14.4	69	51	2	7	73	597	659	1	1.264e-05	208	73	659	LISMVKEALEKYQYPLTAKNIKVVIQKEHNVVLPTGSINSILYSN--SELFEKIDKTNTIYPPLWIRKN	LPDRVLAVLQAAEGSLSVEQIHAAVDTDGGKPVRRGSIRNALSKLAADDRARIVDRG------KYEAVR	2026724	Chloroflexi bacterium	TRUE	A0A2W4NAU8	NA	DIU80_17260	A0A2W4NAU8		2026724	Chloroflexota bacterium	NA
afdb50	job_B	AF-A0A2W5A9J8-F1-model_v4 Ferric uptake regulation protein	16.4	73	54	2	2	72	9	76	1	5.136e-06	219	74	136	FMETQKLISMVKEALEKYQYPLTAKNIKVVIQKEHNVVLPTGSINSILYSNS--ELFEKIDKTNTIYPPLWIR	ARHAHHEHSSVFRELARHDRPASAYDIADNLSAARGKRVAPNSVYRILDLFVAANLANRIESAN-----AYLA	543877	Pelagerythrobacter marensis	TRUE	A0A2W5A9J8	NA		A0A2W5A9J8		NA		NA
afdb50	job_A	AF-A0A2W5H0A6-F1-model_v4 HTH cro/C1-type domain-containing protein	18.4	76	53	4	1	72	106	176	1	5.725e-05	166	73	176	FMETQKLISMV--KEALEKYQYPLTAKNIKVVIQKEHNVVLPTGSINSILYSN--SELFEKIDKTNTIYPPLWIRK	VTIKMIIEELVNNKDFF---ELPRKTKEIQDYIQKEYQKSASSSIISQALDNAFKDKIIQR--KRNGLRNYIYYKK	151895	Pseudopedobacter saltans	TRUE	A0A2W5H0A6	NA	DI598_03115	A0A2W5H0A6		151895	Pseudopedobacter saltans	NA
afdb50	job_A	AF-A0A2W6CEA5-F1-model_v4 Uncharacterized protein	13.5	74	57	3	2	73	29	97	1	1.724e-06	231	73	147	METQKLISMVKEALEKYQYPLTAKNIKVVIQKEHNVVLPTGSINSILYSN--SELFEKIDKTNTIYPPLWIRKN	LAMGELEAAVMGVLWDTGHWQTAGEVHDRISPVHP--VAYTTVMTILVRLWQKGRLERRRSGR---AFSYQPVM	2201156	Acidimicrobiales bacterium	TRUE	A0A2W6CEA5	NA	DLM54_09515	A0A2W6CEA5		2201156	Acidimicrobiales bacterium	NA
afdb50	job_B	AF-A0A2W8GQZ6-F1-model_v4 Uncharacterized protein	6.9	72	63	2	5	74	11	80	1	6.932e-05	160	74	140	TQKLISMVKEALEKYQYPLTAKNIKVVIQKEHNVVLPTGSINSILYSNS--ELFEKIDKTNTIYPPLWIRKN	QRRVLIVLAALDEKRPGPVLTRDLERVLERSGEAPVYGPNLRASCRRLEDAGWLRTLRAQN--LQLAVELTD	562	Escherichia coli	TRUE	A0A2W8GQZ6	NA	DIV22_11895	A0A2W8GQZ6		562	Escherichia coli	NA
pdb100	job_B	7viv-assembly1.cif.gz_A Crystal structure of the I73R from African Swine Fever Virus	100	71	0	0	4	74	2	72	1	7.907e-13	482	74	72	ETQKLISMVKEALEKYQYPLTAKNIKVVIQKEHNVVLPTGSINSILYSNSELFEKIDKTNTIYPPLWIRKN	ETQKLISMVKEALEKYQYPLTAKNIKVVIQKEHNVVLPTGSINSILYSNSELFEKIDKTNTIYPPLWIRKN	10497	African swine fever virus	TRUE	A0A2X0RU36	7viv	I73R CDS I73R ASFV-Georgia_4-163 ASFV_Kyiv_2016_131_00219	A0A2X0RU36	I73R CDS	10497	African swine fever virus (ASFV)	NA
pdb100	job_B	7vwv-assembly2.cif.gz_B The crystal structure of African swine fever virus I73R	100	74	0	0	1	74	1	74	1	4.341e-15	568	74	74	EFMETQKLISMVKEALEKYQYPLTAKNIKVVIQKEHNVVLPTGSINSILYSNSELFEKIDKTNTIYPPLWIRKN	EFMETQKLISMVKEALEKYQYPLTAKNIKVVIQKEHNVVLPTGSINSILYSNSELFEKIDKTNTIYPPLWIRKN	10497	African swine fever virus	TRUE	A0A2X0RU36	7vwv	I73R CDS I73R ASFV-Georgia_4-163 ASFV_Kyiv_2016_131_00219	A0A2X0RU36	I73R CDS	10497	African swine fever virus (ASFV)	NA
afdb50	job_B	AF-A0A2Z6DZM1-F1-model_v4 Ferric uptake regulation protein	10.4	67	56	2	8	72	19	83	1	3.405e-06	215	74	135	LISMVKEALEKYQYPLTAKNIKVVIQKEHNVVLPTGSINSILYSN--SELFEKIDKTNTIYPPLWIR	ARWWALAILREAKQPLTPDELFAATTAATPKAPDRVTVYRALDWLVAKGLVRRIAASDRA--ARFEV	297	Hydrogenophilus thermoluteolus	TRUE	A0A2Z6DZM1	NA	fur HPTL_1748	A0A2Z6DZM1	fur	297	Hydrogenophilus thermoluteolus (Pseudomonas hydrogenothermophila)	NA
afdb50	job_A	AF-A0A316EFL1-F1-model_v4 Putative DNA-binding transcriptional regulator YafY	5.2	76	60	4	2	73	5	72	1	0.0002422	152	73	313	METQKLISMVKEALEKYQYPLTAKNIKVVIQKEHNVVLPTGSINSILYSNSE----LFEKIDKTNTIYPPLWIRKN	LKKFQRIFLIHQKL-RTKFHYDWEALANACESKLDIKVSQRTIEYDISALKNTFFAPVK---KRKG----KYFYDD	591202	Arcicella aurantiaca	TRUE	A0A316EFL1	NA	LV89_00978	A0A316EFL1		591202	Arcicella aurantiaca	NA
afdb50	job_B	AF-A0A316F066-F1-model_v4 Virulence-associated protein E	17.1	76	52	5	8	74	319	392	1	0.0007113	128	74	399	LISMVKEAL----EKYQ--YPLTAKNIKVVIQKEHNVVLPTGSINSILYSNSELFEKI-DKTNTIYPPL--WIRKN	ETELLLELYEAVPRNSPESEELTSSIILHNIESHFNTKLSSKKLGDALSKLK--FIRFGKKINGSVRYLFVVKPKD	591202	Arcicella aurantiaca	TRUE	A0A316F066	NA	LV89_00509	A0A316F066		591202	Arcicella aurantiaca	NA
afdb50	job_B	AF-A0A316PG79-F1-model_v4 Uncharacterized protein	12.6	79	60	3	1	72	74	150	1	2.481e-05	174	74	221	EFMETQK-----LISMVKEALEKYQYPLTAKNIKVVIQKEHNVVLPTGSINSILYSN--SELFEKIDKTNTIYPPLWIR	EYLVNNGLKKSQERYVVLEAAGKMNGLFTAAELHTYLVNNMNFHLSPATVYSSIKLLLQCGILVGHFLSSKS--VMFEY	2049047	Prevotellaceae bacterium	TRUE	A0A316PG79	NA	DBY24_00390	A0A316PG79		2049047	Prevotellaceae bacterium	NA
afdb50	job_A	AF-A0A318WQ66-F1-model_v4 AAA domain-containing protein	7	71	62	2	3	71	460	528	1	0.0006334	138	73	542	ETQKLISMVKEALEKYQYPLTAKNIKVVIQKEHNVVLPTGSINSILY--SNSELFEKIDKTNTIYPPLWIR	AAQGHAEKVADIVRNSTKTLNVSTVRNALAEQGVT--NRDEQQGAIRAAESRGLIYLEENPRDKRSKLVRL	1550242	Geodermatophilus sp. DSM 44511	TRUE	A0A318WQ66	NA		A0A318WQ66		NA		NA
afdb50	job_A	AF-A0A328ZVC5-F1-model_v4 Ferric uptake regulation protein	19.1	68	48	2	8	73	11	73	1	3.671e-06	228	73	138	ISMVKEALEKYQYPLTAKNIKVVIQKEHNVVLPTGSINSILYSN--SELFEKIDKTNTIYPPLWIRKN	RKNVLIVLLNSKIPLSAYEIAEKYKAQFQESLPVMSVYRMLDFLIKEKLVHKLETSG-----HYISCA	200123	Nitrosomonas sp. Nm143	TRUE	A0A328ZVC5	NA		A0A328ZVC5		NA		NA
afdb50	job_A	AF-A0A336M7K2-F1-model_v4 CSON005823 protein	15.9	69	55	1	4	72	318	383	1	2.881e-05	197	73	778	TQKLISMVKEALEKYQYPLTAKNIKVVIQKEHNVVLPTGSINSILYSNSELFEKIDKTNTIYPPLWIRK	TFDLAVKMFHFVSEHKQGVFLDDIPVYFRKTHHFNISTNLIRVIIVTHESMFEIDYTGD---REIVVAS	179676	Culicoides sonorensis	TRUE	A0A336M7K2	NA	CSON005823	A0A336M7K2	CSON005823	179676	Culicoides sonorensis (Biting midge)	NA
BFVD	job_A	A0A345BPS4_unrelaxed_rank_001_alphafold2_ptm_model_3_seed_000	13.1	76	56	6	1	72	59	128	1	1.273e-05	158	73	134	FMETQKLISMVKEALEKYQYPLTAKNIKVVI-QKEHNVVLPTGSINSILYSN--SELFEKI-DKTNTIYPPLWIRK	PDG---LYDAVNNLLT--DEFQTVDDILNQVDRTCFP-NVTKNKVVSRLKKIVDEGRAEKKEKSVEGSRLMHYKRI	2170413	Caudoviricetes sp.	TRUE	A0A345BPS4	NA		A0A345BPS4		2832643	Caudoviricetes sp	NA
BFVD	job_A	A0A345BPT3_unrelaxed_rank_001_alphafold2_ptm_model_3_seed_000	16	81	49	8	2	72	6	77	1	6.615e-05	134	73	90	M-ETQKLISMVKEALEK-YQYPLTAKNIKVVIQKEHNVVLPTGSINSILYSN--SELFEK----IDKTNTI-YP-PLWIRK	MKES---TRQVFDYVKSMEGQNITANDISDATG------IPVRSVTGSVTSFCKKGLMERKAGEAELPDGTHKPIKLIFIT	2170413	Caudoviricetes sp.	TRUE	A0A345BPT3	NA		A0A345BPT3		2832643	Caudoviricetes sp	NA
BFVD	job_A	A0A345MV64_unrelaxed_rank_001_alphafold2_ptm_model_3_seed_000	7.2	83	59	4	1	73	2	76	1	0.000173	143	73	78	FMETQKLISMVKEALEKYQ--------YPLTAKNIKVVIQKEHNVVLPTGSINSILYSNS--ELFEKIDKTNTIYPPLWIRKN	SRTERKNGNAVWAAAQAVGATRDGWAAGMFTVGEVAAQAD------LSRPTVRKYIDMCVEKGVMLACEFRGG--IGVYKFKD	2219103	Inoviridae sp.	TRUE	A0A345MV64	NA		A0A345MV64		2219103	Inoviridae sp	NA
BFVD	job_A	A0A345MVH7_unrelaxed_rank_001_alphafold2_ptm_model_2_seed_000	5.4	74	54	5	7	72	18	83	1	0.0006833	109	73	176	LISMVKEALEKYQY------PLTAKNIKVVIQKEHNVVLPTGSINSILYSNS--ELFEKIDKTNTIYPPLWIRK	PAKLVLILLAHHLNAGTGKCCPSVTTL----AEEAG--MKRQTVIDALKTLEAGGWITSRKTAG--KATNYVLD	2202644	Microviridae sp.	TRUE	A0A345MVH7	NA		A0A345MVH7		2202644	Microviridae sp	NA
BFVD	job_A	A0A345MYC2_unrelaxed_rank_001_alphafold2_ptm_model_4_seed_000	8.1	74	57	6	6	71	86	156	1	0.0002277	108	73	203	KLISMVKEALEKYQYPLTAKNI---KVVIQKEHNVVLPTGSINSILYSNS--ELFEKI--DKTNTI-YPPLWIR	AVALDLLAICLRELNWETG-EIVRSRFALADELGV--SAQVVSRIMGELVKCGAVSRCFEDPDGHRARSVRYFF	2202644	Microviridae sp.	TRUE	A0A345MYC2	NA		A0A345MYC2		2202644	Microviridae sp	NA
BFVD	job_A	A0A345N1Y0_unrelaxed_rank_001_alphafold2_ptm_model_2_seed_000	6.7	74	56	4	1	72	1	63	1	0.0004847	115	73	99	FMETQKLISMVKEALEKYQYPLTAKNIKVVIQKEHNVVLPTGSINSILYSNS--ELFEKIDKTNTIYPPLWIRK	MFYSLLVLQAIAEL---GGVGVSMTAI-EKVCVGHQYMISRYKLRAILKDLQSVGMV-------GRNKNHFFLR	2202564	Caudoviricetes sp.	TRUE	A0A345N1Y0	NA		A0A345N1Y0		NA		NA
afdb50	job_B	AF-A0A345Y9T1-F1-model_v4 Uncharacterized protein	11.5	69	56	3	7	72	6	72	1	8.513e-05	167	74	83	KLISMVKEALEKYQYP-LTAKNIKVVIQKEHNVVLPTGSINSILYSN--SELFEKIDKTNTIYPPLWIR	SLVFQILHLMGRGTSPTLEERSLIRSVSESTGREYSPDDIERHLGYMLEHGLIKRSQIGNGR--PRLQL	2290923	Crenobacter cavernae	TRUE	A0A345Y9T1	NA	DWG20_15330	A0A345Y9T1		2290923	Crenobacter cavernae	NA
BFVD	job_A	A0A346FE35_unrelaxed_rank_001_alphafold2_ptm_model_2_seed_000	10.6	75	60	5	2	72	1	72	1	7.085e-05	132	73	185	METQKLISMVKEALEKYQYPLTAKNIKVVIQKEHNVVLPTGSINSILYSN--SELFEKI--DKTNTIYPPLWIRK	MSAE-LETKVINIL-ELDGIATMHQLRNKTGLLAGYD-KDGLLPETIKHLIKNGIVERVYTCFGRRRRLLGYRIK	1150757	Enterobacteria phage mEp021	TRUE	A0A346FE35	NA	mEp021_08	A0A346FE35		1150757	Enterobacteria phage mEp021	NA
afdb50	job_A	AF-A0A348WLY9-F1-model_v4 Chromosome segregation protein ParM	12	75	60	3	2	72	4	76	1	5.936e-06	176	73	96	METQKLISMVKE--ALEKYQYPLTAKNIKVVIQKEHNVVLPTGSINSILYSNS--ELFEKIDKTNTIYPPLWIRK	SKTQKDVLLVLYHILSKGVLRPIPSADLLAMINSSRDKALAASNFRVSCHTLADNGLIQLTRGSG--LQLQWQLT	190892	Idiomarina baltica	TRUE	A0A348WLY9	NA	DCR58_02060	A0A348WLY9		190892	Idiomarina baltica	NA
afdb50	job_A	AF-A0A349QN05-F1-model_v4 Uncharacterized protein	9	66	55	2	8	71	8	70	1	3.932e-06	221	73	105	ISMVKEALEKYQYPLTAKNIKVVIQKEHNVVLPTGSINSILYSN--SELFEKIDKTNTIYPPLWIR	EEIIMSIIWRTETELTMAEIKEQAEAKYKKVWKPQTASTLLARLRNKQYIYMYHRGR---QCFYGP	2049040	Roseburia sp.	TRUE	A0A349QN05	NA	DCS73_02725	A0A349QN05		2049040	Roseburia sp	NA
afdb50	job_A	AF-A0A350IKP5-F1-model_v4 WYL domain-containing protein	12.5	80	58	4	1	73	8	82	1	1.264e-05	165	73	335	FMETQKLISMVK----EALEKYQYPLTAKNIKVVIQKEHNVVLPTGSINSILYSNSE---LFEKIDKTNTIYPPLWIRKN	TIIGTDQARRVIWMYNRFLEG--NSYASAEMYEEIIKTFKVNISLRTVQRDLRILHEMIPNMEQVNVGR---QVYWQLSK	1898104	Bacteroidetes bacterium	TRUE	A0A350IKP5	NA	DCW42_04220	A0A350IKP5		1898104	Bacteroidota bacterium	NA
afdb50	job_B	AF-A0A354HR47-F1-model_v4 WYL domain-containing protein	9.7	72	64	1	3	74	18	88	1	8.883e-06	198	74	327	METQKLISMVKEALEKYQYPLTAKNIKVVIQKEHNVVLPTGSINSILYSNSELFEKIDKTNTIYPPLWIRKN	INALVRQQFLLRALASSKNGRSAEDLHRELLQSLTEEVSLRTIYRDIDVLSEIFPITEEERG-QKTYYMMLD	1879010	Firmicutes bacterium	TRUE	A0A354HR47	NA	DDY38_02770	A0A354HR47		1879010	Bacillota bacterium (Firmicutes bacterium)	NA
afdb50	job_A	AF-A0A355UY76-F1-model_v4 WYL domain-containing protein	15.7	76	57	4	1	73	92	163	1	2.7e-07	265	73	416	FMETQ-KLISMVKEALEKYQYPLTAKNIKVVIQKEHNVVLPTGSINSILYSN--SELFEKIDKTNTIYPPLWIRKN	FTDNDIELHFFITDVLKNS-APLTVDEITDKIFSQYDVYFEPQTIRIKLKEYASEGIVRIIKNKK---AHMFELCT	41978	Ruminococcus sp.	TRUE	A0A355UY76	NA	DD392_07420 DIW26_01860	A0A355UY76		41978	Ruminococcus sp	NA
afdb50	job_A	AF-A0A355YLK5-F1-model_v4 WYL domain-containing protein	7.8	76	63	4	1	73	89	160	1	1.264e-05	206	73	413	FMETQ-KLISMVKEALEKYQYPLTAKNIKVVIQKEHNVVLPTGSINSILYSN--SELFEKIDKTNTIYPPLWIRKN	FTANDIVLHFLFLDLFRA-GGSYTADEMADRLLSDYQVLFESQLVRKKANEYVKEGILMSRKEGRK---LLYFAVP	1898203	Lachnospiraceae bacterium	TRUE	A0A355YLK5	NA	DD414_06880	A0A355YLK5		1898203	Lachnospiraceae bacterium	NA
afdb50	job_A	AF-A0A356P518-F1-model_v4 WYL domain-containing protein	5.5	72	59	2	3	72	74	138	1	3.305e-05	192	73	230	ETQKLISMVKEALEKYQYPLTAKNIKVVIQKEHNVVLPTGSINSILYSNS--ELFEKIDKTNTIYPPLWIRK	ASTLRQMEILRILTSTPQGLTLTELYKRFNRRDAEEVSSKTLERAMKDLEKKNLIKRRGE-------AYLVC	157907	Desulfosporosinus sp.	TRUE	A0A356P518	NA	DD730_00605	A0A356P518		157907	Desulfosporosinus sp	NA
afdb50	job_B	AF-A0A357HZG3-F1-model_v4 Transcriptional repressor	18.4	76	55	4	2	74	3	74	1	0.0008736	160	74	127	FMETQKLISMVKEALEKYQYPLTAKNIKVVIQKEHNVVLPTGSINSILYSNS---ELFEKIDKTNTIYPPLWIRKN	MIRKTRQREVLKQVLEEANRPLTPNEIHELAQQSYPA-IGLRTVYRHLNELSDTME-IAGIDYPG--LPVHYEKVD	2026771	Opitutae bacterium	TRUE	A0A357HZG3	NA	DEA90_05600	A0A357HZG3		2026771	Opitutia bacterium	NA
afdb50	job_A	AF-A0A358SRC9-F1-model_v4 PadR family transcriptional regulator	10.5	76	60	4	1	72	4	75	1	5.009e-07	244	73	92	FME--TQKLISMVKEALEKYQYPLTAKNIKVVIQKEHNVVLPTGSINSILYSNS--ELFEKIDKTNTIYPPLWIRK	NSIRGSSDRSVLILTSLADS--PKHGYALIKDIEEFAGVSLGAGTLYGALARLEKAGLVTALPEQDR--RRPYQIT	1883427	Actinomycetia bacterium	TRUE	A0A358SRC9	NA	DEH11_16225	A0A358SRC9		1883427	Actinomycetes bacterium	NA
afdb50	job_A	AF-A0A359HBD5-F1-model_v4 HTH HARE-type domain-containing protein	17.5	74	52	2	2	72	32	99	1	4.51e-06	219	73	99	METQKLISMVKEALEKYQYPLTAKNIKVVIQKEHNVVLPTGSINSILYSNSE---LFEKIDKTNTIYPPLWIRK	TPRTYKLRIVETILKKAGKPLHISDIIKIAERDYDVTLDRDSVASYLAKKISQGKQFTRTA------PNTFALS	41211	Desulfotomaculum sp.	TRUE	A0A359HBD5	NA	DEH07_12240	A0A359HBD5		41211	Desulfotomaculum sp	NA
afdb50	job_B	AF-A0A363D2A6-F1-model_v4 Uncharacterized protein	20.4	83	54	3	2	74	64	144	1	0.0006203	157	74	146	FMETQKLISMVKEALEKYQYPLTAKNIKVVIQKEHNVVLP--------TGSINSILYSN--SELFEKIDKTNTIYPPLWIRKN	FFNNGEAKVLVLEVLKNSSLPISTDKISDIIAVNRNLAFENKTDKSNFQKSILLALNTCLSNNLVEKVSKDGLS--IVWKIKE	1912877	Arcobacter caeni	TRUE	A0A363D2A6	NA	B0174_03970	A0A363D2A6		1912877	Arcobacter caeni	NA
afdb50	job_A	AF-A0A363NQ34-F1-model_v4 Uncharacterized protein	21.5	79	53	4	4	73	122	200	1	0.000893	132	73	206	TQKLISMVKEALEKYQYPLTAKNIKVVIQKEHNVVLPTGSINSILYSN--SELFE--KIDKTNTIYP----P-LWIRKN	QRELIAYVVYASDYFSEPRTLEQMVDDFQENYNINFSTERIYSLLRKYVGREVLQRKPLPRTKCKGPISRRPFLYFKSA	2152717	Sphingobacterium athyrii	TRUE	A0A363NQ34	NA	DCO56_18155	A0A363NQ34		2152717	Sphingobacterium athyrii	NA
afdb50	job_A	AF-A0A365T348-F1-model_v4 PadR domain-containing protein	9.3	75	61	4	1	73	21	90	1	8.369e-06	176	73	122	FMETQKLISMVKEALEKYQYPLTAKNIKVVIQKEHNVVLPTGSINSILYSNS--ELFEKIDKTNTIYPPLWIRKN	TGFKRDLLLTVARLS-GSNPY--GKVVKEKLEDQYGESINHGRLYQNLDELDEIGFVRKVPIDGRT--NAYRLTD	29295	halophilic archaeon	TRUE	A0A365T348	NA	DMJ13_27070	A0A365T348		29295	halophilic archaeon	NA
afdb50	job_A	AF-A0A365T6S9-F1-model_v4 PadR family transcriptional regulator	10	70	57	4	6	73	7	72	1	8.964e-06	193	73	96	KLISMVKEALEKYQYPLTAKNIKVVIQKEHNVVLPTGSINSILYSN--SELFEKIDKTNTIYPPLWIRKN	FQRDL-LYVIAGR-ESPKGLTLKDDLEEYYEKEIHHGRLYPNLDTLVEKGLVEKGQKDRRT--NSYSLTR	29295	halophilic archaeon	TRUE	A0A365T6S9	NA	DMJ13_21765	A0A365T6S9		29295	halophilic archaeon	NA
afdb50	job_B	AF-A0A366E199-F1-model_v4 Fur family ferric uptake transcriptional regulator/Fur family peroxide stress response transcriptional regulator	9.8	71	60	2	4	72	7	75	1	3.405e-06	224	74	144	ETQKLISMVKEALEKYQYPLTAKNIKVVIQKEHNVVLPTGSINSILYSN--SELFEKIDKTNTIYPPLWIR	GAGVRRNAILAVLGENGRALTAEDVFRGVRSAGVVRIGRATVYRNLGRMVEEGMVMAMWDGDGV--RRFRR	208602	Nocardia puris	TRUE	A0A366E199	NA	DFR74_10194	A0A366E199		208602	Nocardia puris	NA
afdb50	job_B	AF-A0A366HQW0-F1-model_v4 Uncharacterized protein	12.8	70	55	3	8	73	82	149	1	6.932e-05	172	74	149	LISMVKEALEKY--QYPLTAKNIKVVIQKEHNVVLPTGSINSILYSN--SELFEKIDKTNTIYPPLWIRK	ATGALNALLSKGYLKNRRTIADITEACQSKLGVTIKITNMSGPLGRFVQEGRLQRAK--NKSDKFEYWVK	748857	Roseimicrobium gellanilyticum	TRUE	A0A366HQW0	NA	DES53_103196	A0A366HQW0		748857	Roseimicrobium gellanilyticum	NA
afdb50	job_B	AF-A0A366ZTV4-F1-model_v4 PadR family transcriptional regulator	13	69	54	3	8	74	17	81	1	1.063e-06	229	74	108	LISMVKEALEKYQYPLTAKNIKVVIQKEHNVVLPTGSINSILYSN--SELFEKIDKTNTIYPPLWIRKN	PGLLVLLSLSD--GPKHGYAITADVEEQTGIRLGPGTLYGSLTKLVDRGLITAVDSEDRR--RPYEITE	2250575	Geodermatophilus sp. TF02-6	TRUE	A0A366ZTV4	NA	DQ238_12065	A0A366ZTV4		2250575	Geodermatophilus sp. TF02-6	NA
afdb50	job_A	AF-A0A367VQ92-F1-model_v4 Uncharacterized protein	12.5	80	60	3	1	73	40	116	1	5.345e-05	170	73	178	FMETQK--LISMVKEALEK-----YQYPLTAKNIKVVIQKEHNVVLPTGSINSILYSNSELFEKIDKTNTIYPPLWIRKN	GLETSKVSLRVVTMAVMSVLAEECCEDGVTAAELSFLLTTCLGMPISPARIEKEMEGLSGLVWTGEWGGE---TLYVMEK	502049	Thalassospira profundimaris	TRUE	A0A367VQ92	NA		A0A367VQ92		NA		NA
afdb50	job_A	AF-A0A368JLD8-F1-model_v4 Uncharacterized protein	11.2	80	56	5	1	72	178	250	1	8.071e-05	158	73	787	FMET----QKLISM--VKEALEKYQYPLTAKNIKVVIQKEHNVVLPTGSINSILYSNS--ELFEKIDKTNTIYPPLWIRK	FNPNVDGKRKRLFDHTVLSLVVAERKPISKVQLKERFKNHFGKEIEIGEIDATITRLKKDNYIEV---ENE----SILPT	2315727	Larkinella punicea	TRUE	A0A368JLD8	NA	DUE52_19310	A0A368JLD8		2315727	Larkinella punicea	NA
afdb50	job_B	AF-A0A370GIA7-F1-model_v4 Uncharacterized protein	13.5	74	60	2	3	74	16	87	1	1.497e-06	232	74	114	METQKLISMVKEALEKYQYPLTAKNIKVVIQKEHNVVLPTGSINSILYSNS--ELFEKIDKTNTIYPPLWIRKN	RTSIDRVRAVLDLLEVDGEPHTPQQLYDAIHVDSRIDINPLTIHRILHRLDKHRRVERLH--SDSGELMYRILD	279262	Nocardia mexicana	TRUE	A0A370GIA7	NA	DFR68_1202	A0A370GIA7		279262	Nocardia mexicana	NA
afdb50	job_A	AF-A0A370H9W2-F1-model_v4 Uncharacterized protein	20.5	73	51	3	2	71	338	406	1	0.0002261	173	73	410	METQKLISMVKEALEK-YQYPLTAKNIKVVIQKEHNVVLPTGSINSILYSN--SELFEKIDKTNTIYPPLWIR	LPPGGLRGMVEDALRDNPGRSFTTTVLKHMLDQEYQRNISSGAISNALDKLTEQGVARRISDT----PRTWAL	279262	Nocardia mexicana	TRUE	A0A370H9W2	NA	DFR68_103708	A0A370H9W2		279262	Nocardia mexicana	NA
afdb50	job_A	AF-A0A370S780-F1-model_v4 Uncharacterized protein	9	77	63	4	1	73	17	90	1	0.0001062	145	73	108	FMETQKLISMVK--EALEKYQYPLTAKNIKVVIQKEHNVVLPTGSINSILYSNS--ELFEKIDKTNTIYPPLWIRKN	SAIQKDVLFLLASIEA-RGNDLPVPVAKLLRMINSVRTEPVFATNFRASCHTLSARQLVREYRNER--HHLALILTE	47917	Serratia fonticola	TRUE	A0A370S780	NA		A0A370S780		NA		NA
afdb50	job_A	AF-A0A371KZD3-F1-model_v4 DNA-binding protein	8.1	74	64	2	1	72	100	171	1	2.69e-05	176	73	204	FMETQKLISMVKEALEKYQYPLTAKNIKVVIQKEHNVVLPTGSINSILYSNS--ELFEKIDKTNTIYPPLWIRK	TGFQQQLVKAVIEFENEERESPYGVQVKRSLSEWYGHEVTNAQIYPNIDDLVEMDVLDREPLDRRT--NAVQST	2077201	Haloferax sp. Atlit-19N	TRUE	A0A371KZD3	NA	C5B86_19360	A0A371KZD3		2077201	Haloferax sp. Atlit-19N	NA
afdb50	job_A	AF-A0A371MX65-F1-model_v4 DNA-binding protein	6.7	74	65	2	1	72	100	171	1	1.781e-05	180	73	204	FMETQKLISMVKEALEKYQYPLTAKNIKVVIQKEHNVVLPTGSINSILYSNS--ELFEKIDKTNTIYPPLWIRK	TGFQQQLVKAVIEFENEEGKSPYGVQVKRSLSEWYGHEVSNAQVYPNIDDLVEMGVLDREPLDKRT--NAVQST	2077205	Haloferax sp. Atlit-6N	TRUE	A0A371MX65	NA	DEQ92_10255 DEQ92_10430	A0A371MX65		2077205	Haloferax sp. Atlit-6N	NA
afdb50	job_A	AF-A0A372P0Z8-F1-model_v4 Uncharacterized protein	14.4	69	53	4	6	71	39	104	1	2.189e-05	174	73	110	KLISMVKEALEKYQYPLTAKNIKVV-IQKEHNVVLPTGSINSILYSN--SELFEKIDKTNTIYPPLWIR	DKIVLIYKELEEINDYISAEDFRILFISKQLP-NISIGTFYKYLQWLADIGMVHRQKHHHK--PDLFRA	2303333	Mucilaginibacter conchicola	TRUE	A0A372P0Z8	NA	D0C36_08750	A0A372P0Z8		2303333	Mucilaginibacter conchicola	NA
afdb50	job_B	AF-A0A373BKB0-F1-model_v4 Uncharacterized protein	8.8	68	59	2	7	72	6	72	1	2.846e-05	199	74	126	KLISMVKEALEKYQYPLTAKNIKVVIQKEHNVVLPTGSINSILYSN--SELFEKIDKTNTIYPPLWIR	KAELLVMKSIWEMGDGKTLQEIVDYTNTHSNKEWKPQTVSTFLAKLVKKKYLSSKQA-GIGRTHEYEA	2306574	Clostridiales bacterium AM23-16LB	TRUE	A0A373BKB0	NA		A0A373BKB0		NA		NA
afdb50	job_A	AF-A0A373YYQ6-F1-model_v4 ATP-binding protein	16.4	73	53	2	5	69	127	199	1	3.305e-05	164	73	253	QKLISMVKEALEKYQYPLTAKNIKVVIQKEHNVVLPTGSINSILYSNSE--LFEKIDKTNTI------YPPLW	DVLTELTDDLCSSVGSLTNAKKIADTLESVKNIKASTSTIAKYLEYLIESFMFSEAKRYDVKGKKYFEYPLKY	2292998	Clostridium sp. AF15-6B	TRUE	A0A373YYQ6	NA		A0A373YYQ6		NA		NA
afdb50	job_A	AF-A0A374DSF9-F1-model_v4 Uncharacterized protein	8.4	71	64	1	4	73	235	305	1	0.0001398	165	73	321	TQKLISMVKEAL-EKYQYPLTAKNIKVVIQKEHNVVLPTGSINSILYSNSELFEKIDKTNTIYPPLWIRKN	KEKMMLILYIITNEGKGEWFTTTDVLCLMTDIFGESATKDQVNGVFKREKRWFKSEHVDGNNKLVRRRLLN	2293206	Ruminococcus sp. AM34-10LB	TRUE	A0A374DSF9	NA		A0A374DSF9		NA		NA
afdb50	job_A	AF-A0A374EKL4-F1-model_v4 Uncharacterized protein	15.7	76	56	4	1	73	89	159	1	1.223e-06	241	73	165	FMETQ-KLISMVKEALEKYQYPLTAKNIKVVIQKEHNVVLPTGSINSILYSN--SELFEKIDKTNTIYPPLWIRKN	FTDNDIRLHFILMDALE--DNAMSVSEIADYISANYGMVIDVQIIRIKLKEYVKEGLVSEVKSGR---NILYTKPV	2293202	Ruminococcus sp. AM31-15AC	TRUE	A0A374EKL4	NA	DW793_06675	A0A374EKL4		2293202	Ruminococcus sp. AM31-15AC	NA
afdb50	job_B	AF-A0A382I306-F1-model_v4 Uncharacterized protein	13	69	59	1	5	73	14	81	1	6.044e-05	186	74	142	TQKLISMVKEALEKYQYPLTAKNIKVVIQKEHNVVLPTGSINSILYSNSELFEKIDKTNTIYPPLWIRK	TETLVFDIVEYLLAHAGYGYSTEISSFMVSHKPRRYTSREVVGILRNRP-MFRHAQSKDRKGGIRWRLD	408172	marine metagenome	TRUE	A0A382I306	NA	METZ01_LOCUS246894	A0A382I306		408172	marine metagenome	NA
BFVD	job_A	A0A385A124_unrelaxed_rank_001_alphafold2_ptm_model_2_seed_000	6.8	73	62	3	3	72	38	107	1	2.809e-06	199	73	121	ETQKLISMVKEALE-KYQYPLTAKNIKVVIQKEHNVVLPTGSINSILYSNSE--LFEKIDKTNTIYPPLWIRK	KVTLSRFLYLTILDRFQDTGVYVYELMAWYQSYTGEKLAYQTVIAMLNRMAKENEVVKSK---DGKYTVYRLS	2283011	Vibrio phage BONAISHI	TRUE	A0A385A124	NA		A0A385A124		2283011	Vibrio phage BONAISHI	NA
BFVD	job_A	A0A385A1A7_unrelaxed_rank_001_alphafold2_ptm_model_1_seed_000	8.5	82	62	5	1	72	1	79	1	9.325e-05	111	73	174	FMETQK----LISMVKEA---LEKYQYPLTAKNIKVVIQKEHNVVLPTGSINSILYSNSEL---FEKIDKTNTIYPPLWIRK	MLNKQTPVKHPGDLAFALQRLL--SIKSLTGYEA-CKILDNLAKGWSHQQIYRCFTKYKGIYWDFTLVPQEGKPDKKVYWAL	2283011	Vibrio phage BONAISHI	TRUE	A0A385A1A7	NA		A0A385A1A7		2283011	Vibrio phage BONAISHI	NA
BFVD	job_A	A0A385A1H7_unrelaxed_rank_001_alphafold2_ptm_model_3_seed_000	13.5	74	58	5	2	73	1	70	1	6.859e-06	168	73	166	METQKLIS-MVKEALEKYQYPLTAKNIKVVIQKEHNVVLPTGSINSILYSNSELFEKI-DKTNTIYPPLWIRKN	MSKLNVIQFCITRCLDV--KPMTLNQLHSILTL-FNDIWSKQTIRQWLNK-TSDVECNESYAKASPTYYYKHGN	2283011	Vibrio phage BONAISHI	TRUE	A0A385A1H7	NA		A0A385A1H7		2283011	Vibrio phage BONAISHI	NA
afdb50	job_B	AF-A0A385BNX5-F1-model_v4 HTH cro/C1-type domain-containing protein	19.7	76	54	3	3	74	98	170	1	0.0008736	145	74	172	METQKLISMVKEALEK--YQYPLTAKNIKVVIQKEHNVVLPTGSINSILYSNSE--LFEKIDKTNTIYPPLWIRKN	KEKSRLTARVKLYLADNYFSKDRTAHDILRELEENYQIKSSTAAISVILNRMVEMGILKASKKKNI---HYYSTRK	2027857	Mariniflexile sp. TRM1-10	TRUE	A0A385BNX5	NA	CJ739_1760	A0A385BNX5		2027857	Mariniflexile sp. TRM1-10	NA
BFVD	job_A	A0A385EB85_unrelaxed_rank_001_alphafold2_ptm_model_2_seed_000	14.4	90	52	8	2	72	57	140	1	3.108e-05	129	73	140	ME----TQKL-----ISMVKEAL---EKYQYPLTAKNIKVVIQKEHNVVLPTGSINSILYSN--SELFEKI--DKTN-TIYPPL--WIRK	MSLAEKVQRRAQAPASQATLGALEGLQERHGWVFVHQLVEVLG------YNPDKVRASLHALKHAGLAESKVSDVLNEGARQPLVMWRTR	2283271	Caulobacter phage CcrPW	TRUE	A0A385EB85	NA	CcrPW_gp371c	A0A385EB85		2283271	Caulobacter phage CcrPW	NA
BFVD	job_A	A0A385EDD8_unrelaxed_rank_001_alphafold2_ptm_model_2_seed_000	10.9	73	56	5	3	72	65	131	1	0.0001853	135	73	131	ETQKLISMVKEALEK-YQYPLTAKNIKVVIQKEHNVVLPTGSINSILYSN--SELFEKIDKTNTIYPPLWIRK	SDAGRVLRVLYMLSDKEAGPWTLTQVRQF--ADMK-RLTADEVLHGLEILVEDKIVLLQP---SSRTLKWDLK	2283272	Caulobacter phage CcrSC	TRUE	A0A385EDD8	NA	CcrSC_gp299	A0A385EDD8		2283272	Caulobacter phage CcrSC	NA
afdb50	job_A	AF-A0A385SP24-F1-model_v4 Helix-turn-helix domain-containing protein	11.2	71	56	3	7	73	97	164	1	9.259e-05	166	73	168	LISMVKEALE--KYQYPLTAKNIKVVIQKEHNVVLPTGSINSILYSNS--ELFEKIDKTNTIYPPLWIRKN	TTGHIQKLFSEGYFVDPKSVKNVIEYVFEVTGTKLVSKDTSGALLVFAKNKLLRIIRREG---RNLYQSIK	2321403	Chryseolinea soli	TRUE	A0A385SP24	NA	D4L85_16275	A0A385SP24		2321403	Chryseolinea soli	NA
BFVD	job_A	A0A386K8X0_unrelaxed_rank_001_alphafold2_ptm_model_3_seed_000	14.1	78	58	5	2	71	15	91	1	0.0002277	107	73	120	METQKLISM--VKEA---LEKYQYPLTAKNIKVVIQKEHNVVLPTGSINSILYSNS--ELFEKIDKTNTIYPPL-WIR	THSSFRLYCALVVLLKGRIEKTATEVSVPVLKRTVPGVKGKPLSDGSLRESLRELQAEGLIEVTG-PKWSKVSLQVRL	2315618	Streptomyces phage JustBecause	TRUE	A0A386K8X0	NA	43 SEA_JUSTBECAUSE_43	A0A386K8X0	43	2315618	Streptomyces phage JustBecause	NA
BFVD	job_A	A0A386KP13_unrelaxed_rank_001_alphafold2_ptm_model_3_seed_000	16.2	74	54	3	2	73	114	181	1	1.675e-05	150	73	183	METQKLISMVKEAL--EKYQYPLTAKNIKVVIQKEHNVVLPTGSINSILYSNSELFEKIDKTNTIYPPLWIRKN	IDDSEFVAVVLNVLPFESGENPMPFVEVAQRVQRRSG--YTDDEIRAMLVALQEAGETVLQYG----RGWSRKE	2315705	Microbacterium phage ValentiniPuff	TRUE	A0A386KP13	NA	37 SEA_VALENTINIPUFF_37	A0A386KP13	37	2315705	Microbacterium phage ValentiniPuff	NA
afdb50	job_B	AF-A0A396HMX4-F1-model_v4 Putative winged helix-turn-helix DNA-binding domain, CDT1 Geminin-binding domain-containing protein	15.1	79	61	3	2	74	31	109	1	0.0008158	107	74	129	FMETQKLISMVKEALEKYQYPLTAKNIKVVIQKEHNVVLPTGSINSILYSNSEL--FEKI---DKTNTIYPPL-WIRKN	FCEYFDAIHSSIKLLKLRGFITSFSKIKPKVEIICGRAFTLRVLAQLVYILPERIIVNKIQLLDEHGCSRSELEVSITT	3880	Medicago truncatula	TRUE	A0A396HMX4	NA	MtrunA17_Chr5g0409391	A0A396HMX4		3880	Medicago truncatula (Barrel medic) (Medicago tribuloides)	NA
afdb50	job_B	AF-A0A397BTH4-F1-model_v4 Protein kinase domain-containing protein	12.1	74	57	2	3	74	177	244	1	7.423e-05	171	74	579	METQKLISMVKEALEKYQYPLTAKNIKVVIQKEHNVVLPTGSINSILYSN--SELFEKIDKTNTIYPPLWIRKN	QTLSVMVADLKLILEAAEGAMSLGEAKRKLDEARNAETKPTDFQSAIRLLEEESLVQ------ISHGTLRKSTN	112090	Aphanomyces astaci	TRUE	A0A397BTH4	NA	DYB36_012008	A0A397BTH4		112090	Aphanomyces astaci (Crayfish plague agent)	NA
afdb50	job_B	AF-A0A397DQS5-F1-model_v4 DNA replication licensing factor MCM4	13.5	74	56	2	3	74	463	530	1	8.513e-05	167	74	865	METQKLISMVKEALEKYQYPLTAKNIKVVIQKEHNVVLPTGSINSILYSNSE--LFEKIDKTNTIYPPLWIRKN	QTLSVMVADLKLILEAAEGAMSLGEAKRKLDEARNAETKPTDFQSAIRLLEEESLVQ------ISHGSLRKSTN	112090	Aphanomyces astaci	TRUE	A0A397DQS5	NA	DYB38_008644	A0A397DQS5		112090	Aphanomyces astaci (Crayfish plague agent)	NA
afdb50	job_A	AF-A0A398D3D6-F1-model_v4 Transcriptional repressor	12.1	66	54	3	8	71	27	90	1	2.789e-06	223	73	154	ISMVKEALEKYQYPLTAKNIKVVIQKEHNVVLPTGSINSILYSN--SELFEKIDKTNTIYPPLWIR	RRTILQVLGKVSIPLTADDVLNRVNTTLP-GMALSTVYRTLDELVSRGSVQRTLLSND-GRSFFEL	2290919	Candidatus Cryosericum terrychapinii	TRUE	A0A398D3D6	NA	SMC7_06565	A0A398D3D6		2290919	Candidatus Cryosericum terrychapinii	NA
afdb50	job_B	AF-A0A3A0D497-F1-model_v4 Uncharacterized protein	20.7	77	55	3	1	74	11	84	1	1.219e-06	224	74	92	EFMETQKLISMVKEAL-EKYQYPLTAKNIKVVIQKEHNVVLPTGSINSILYSNS--ELFEKIDKTNTIYPPLWIRKN	EHQREKELTDAILEYLTEHPQASDTLEGIAEWWVMRQQVRVEIKTLLKVLRQLTGNGLLEKIGYGDE---ALYHLKA	2172550	candidate division KSB1 bacterium	TRUE	A0A3A0D497	NA	DCC62_19480 EDS67_04605 HUU40_08205	A0A3A0D497		2172550	Candidatus Zhuqueibacterota bacterium	NA
afdb50	job_B	AF-A0A3A0EPX4-F1-model_v4 Uncharacterized protein	10.5	76	60	4	4	73	4	77	1	0.0008158	151	74	99	ETQK---LISMVKEALEKYQY-PLTAKNIKVVIQKEHNVVLPTGSINSILYSNS--ELFEKIDKTNTIYPPLWIRK	RDIMDAERRLCILTLLSETPDYRLNHKILATAVSALMAPRVSGDVIQADLAWLKDVGLVQI--ETDISWPVIARLT	1977087	Proteobacteria bacterium	TRUE	A0A3A0EPX4	NA	DCC73_11875	A0A3A0EPX4		1977087	Pseudomonadota bacterium	NA
afdb50	job_B	AF-A0A3A1P1C7-F1-model_v4 Uncharacterized protein	11.3	79	61	4	2	74	9	84	1	6.044e-05	174	74	106	FMETQ---KLISMVKEALEKYQY-PLTAKNIKVVIQKEHNVVLPTGSINSILYSNSEL--FEKIDKTNTIYPPLWIRKN	GVHEQLAADARLFILVELDAQTDGHLNAVSLRSLLRARYGIDRTPEWLATQLNLLADLGAVEVI---SAGAIPIARILA	1784712	Aurantiacibacter xanthus	TRUE	A0A3A1P1C7	NA	D2V17_14285	A0A3A1P1C7		1784712	Aurantiacibacter xanthus	NA
afdb50	job_B	AF-A0A3A5UX78-F1-model_v4 Uncharacterized protein	19.4	72	57	1	3	73	1	72	1	0.0003841	157	74	234	METQKLISMVKEALEKYQYPLTAKNIKVVIQKEHNVVLPTGSINSILYSN-SELFEKIDKTNTIYPPLWIRK	MDTSLLWEIIEILYLNENEPMTVLDLKRELDPGRDRSITKRDINRVLYYKRGTVFQTCGNSPGTSKPLWNLT	2163009	Candidatus Poseidoniales archaeon	TRUE	A0A3A5UX78	NA	DWB93_04205	A0A3A5UX78		2163009	Candidatus Poseidoniales archaeon	NA
afdb50	job_A	AF-A0A3A6PWE9-F1-model_v4 PadR domain-containing protein	9.4	74	58	4	1	72	7	73	1	1.908e-05	171	73	106	FMETQKLISMVKEALEKYQYPLTAKNIKVVIQKEHNVVLPTGSINSILYSN--SELFEKIDKTNTIYPPLWIRK	NSFQRDLLYCIA----GLD-GSYGLGIKRAVEDYGNTEVNHGRLYLNLDTLVEKGYVAKSSIDDRT--NSYELT	268735	Halonotius pteroides	TRUE	A0A3A6PWE9	NA	DP106_13825	A0A3A6PWE9		268735	Halonotius pteroides	NA
afdb50	job_A	AF-A0A3A6QM50-F1-model_v4 PadR family transcriptional regulator	10.6	75	59	5	1	73	4	72	1	1.101e-05	186	73	95	FMETQKLISMVKEALEKYQYPLTAKNIKVVIQKEHNVVLPTGSINSILYSN--SELFEKIDKTNTIYPPLWIRKN	FSGFQ--RDL-LYCIAGL-DGSHGLGIKRALEDYGDTEINHGRLYPNLDTLVEEGYVEKGSIDDRT--NSYELTA	268735	Halonotius pteroides	TRUE	A0A3A6QM50	NA	DP106_11310	A0A3A6QM50		268735	Halonotius pteroides	NA
afdb50	job_A	AF-A0A3A6QMN0-F1-model_v4 PadR family transcriptional regulator	10.4	67	55	3	8	72	8	71	1	5.175e-06	205	73	106	ISMVKEALEKYQYPLTAKNIKVVIQKEHNVVLPTGSINSILYSN--SELFEKIDKTNTIYPPLWIRK	QRDLLYVVADLDTP-YGLEIKRGLEEYYDKDVNSGRVYQNLNTLVDQGCIEKSTIDKRT--NAYTLT	268735	Halonotius pteroides	TRUE	A0A3A6QMN0	NA	DP106_10320	A0A3A6QMN0		268735	Halonotius pteroides	NA
afdb50	job_B	AF-A0A3A8FKM7-F1-model_v4 Transcriptional repressor	20.2	69	51	2	8	74	24	90	1	1.562e-07	261	74	144	LISMVKEALEKYQYPLTAKNIKVVIQKEHNVVLPTGSINSILYSNS--ELFEKIDKTNTIYPPLWIRKN	PRVLVLSALIEKDKELTAIDIHKIISTDYNEDLYISTIYNSLRAFEETGIIQKFKVGDQ--QAFYSIKK	2419605	Acinetobacter sp. WCHAc060007	TRUE	A0A3A8FKM7	NA	D7V31_06005	A0A3A8FKM7		2419605	Acinetobacter sp. WCHAc060007	NA
afdb50	job_B	AF-A0A3A9A4R9-F1-model_v4 Transcriptional regulator	7.5	66	56	2	9	72	10	72	1	5.5e-06	219	74	105	ISMVKEALEKYQYPLTAKNIKVVIQKEHNVVLPTGSINSILYSN--SELFEKIDKTNTIYPPLWIR	ETLVMKTVWDAERDLDLTDITQRVNEAYNKKWRPQTVSTFLARLVKKGYLRHY---RQGRAFYYQI	2320113	bacterium 1xD42-87	TRUE	A0A3A9A4R9	NA	D7V90_00995	A0A3A9A4R9		2320113	bacterium 1xD42-87	NA
afdb50	job_A	AF-A0A3A9BHL4-F1-model_v4 Transcriptional regulator	17.3	69	53	2	7	73	13	79	1	2.27e-06	224	73	126	LISMVKEALEKYQYPLTAKNIKVVIQKEHNVVLPTGSINSILYSNS--ELFEKIDKTNTIYPPLWIRKN	TEIKIMEQLWKIDQPLSLKEITEFLNKQLNKEWKQQTVGTYLSHLQKAGIIKTDKRFSKLY--LYFPSC	2320104	bacterium D16-54	TRUE	A0A3A9BHL4	NA	D7X87_25215	A0A3A9BHL4		2320104	bacterium D16-54	NA
afdb50	job_A	AF-A0A3A9BVY2-F1-model_v4 WYL domain-containing protein	17.1	76	56	4	1	73	89	160	1	4.367e-07	244	73	459	FMETQ-KLISMVKEALEKYQYPLTAKNIKVVIQKEHNVVLPTGSINSILYSNS--ELFEKIDKTNTIYPPLWIRKN	FTDNDISLRFLLSDLLAD-GRPRSLETIANEIQAQYGCLFDTQTIRRKLAFYEKEELVTRRKEGK---QYLYSSIA	2320104	bacterium D16-54	TRUE	A0A3A9BVY2	NA	D7X87_01345	A0A3A9BVY2		2320104	bacterium D16-54	NA
afdb50	job_B	AF-A0A3A9FNJ6-F1-model_v4 Transcriptional regulator	12.8	70	57	2	7	74	9	76	1	3.905e-06	212	74	123	KLISMVKEALEKYQYPLTAKNIKVVIQKEHNVVLPTGSINSILYSNS--ELFEKIDKTNTIYPPLWIRKN	KTERAILEIFWEAEGPLIFKEIMELVNERLGKDWKKQTVNTYLTALQNAGLLHA--DKRCARAYFYSPVY	2320102	bacterium 1XD42-8	TRUE	A0A3A9FNJ6	NA	D7X25_14875	A0A3A9FNJ6		2320102	bacterium 1XD42-8	NA
afdb50	job_A	AF-A0A3A9GID1-F1-model_v4 WYL domain-containing protein	14.6	75	57	4	1	72	89	159	1	4.677e-07	249	73	414	FMETQ-KLISMVKEALEKYQYPLTAKNIKVVIQKEHNVVLPTGSINSILYSN--SELFEKIDKTNTIYPPLWIRK	FTDNDIVLHFLILNILIKH-KSMSIEDITDTLLTEYESFFDVQTVRRKCNTYVKEGLLQKEKKGKT---VLFSLD	2320088	Roseburia sp. 1XD42-69	TRUE	A0A3A9GID1	NA	D7Y06_16750	A0A3A9GID1		2320088	Roseburia sp. 1XD42-69	NA
afdb50	job_A	AF-A0A3B4FTB4-F1-model_v4 PSMC3 interacting protein	11.1	72	57	3	3	72	11	77	1	4.831e-06	197	73	120	ETQKLISMVKEALEKYQYPLTAKNIKVVIQKEHNVVLPTGSINSILYSN--SELFEKIDKTNTIYPPLWIRK	EDGFWAGVILAYLNEKNRPYSAQDVFSNLQKQHG--LGKTAVVKAMELLALEGKIKEKIYGK---QKIYFAD	303518	Pundamilia nyererei	TRUE	A0A3B4FTB4	NA		A0A3B4FTB4		303518	Pundamilia nyererei	NA
afdb50	job_A	AF-A0A3B9IYN5-F1-model_v4 WYL domain-containing protein	14.6	75	57	4	1	72	89	159	1	1.31e-06	240	73	419	FMETQ-KLISMVKEALEKYQYPLTAKNIKVVIQKEHNVVLPTGSINSILYSN--SELFEKIDKTNTIYPPLWIRK	FTDNDIKLHFMITDILYG-AGCLTLRQIVDEINESFGEIFDEQTVRNKLREYVKEGIIISEKRGKT---AYFRLS	41978	Ruminococcus sp.	TRUE	A0A3B9IYN5	NA	DCG30_06910	A0A3B9IYN5		41978	Ruminococcus sp	NA
afdb50	job_A	AF-A0A3B9KCV1-F1-model_v4 PadR domain-containing protein	14.7	68	52	3	8	73	14	77	1	8.102e-07	236	73	186	ISMVKEALEKYQYPLTAKNIKVVIQKEHNVVLPTGSINSILYSNS--ELFEKIDKTNTIYPPLWIRKN	AMLILASLS--QGPKHAVALCEAIEQTEGLFFEPGTLYRVLAHLEQRGLIEALA--TEHPLRLYSITV	1932716	Ktedonobacter sp.	TRUE	A0A3B9KCV1	NA	DCK85_06250	A0A3B9KCV1		1932716	Ktedonobacter sp	NA
afdb50	job_A	AF-A0A3B9T2L5-F1-model_v4 WYL domain-containing protein	9.3	75	61	4	1	72	89	159	1	6.593e-07	240	73	430	FMETQ-KLISMVKEALEKYQYPLTAKNIKVVIQKEHNVVLPTGSINSILYSN--SELFEKIDKTNTIYPPLWIRK	FTDNDIRLHFLLSDLLAD-GKPRSLREIVAELDAAYGIFFDEQTVRGKLKEYAQEGMIFTQKQGKT---LIYRQS	41978	Ruminococcus sp.	TRUE	A0A3B9T2L5	NA	DCG49_10925	A0A3B9T2L5		41978	Ruminococcus sp	NA
afdb50	job_A	AF-A0A3B9VSD7-F1-model_v4 Uncharacterized protein	7.3	68	55	2	8	73	5	66	1	0.0001497	176	73	121	ISMVKEALEKYQYPLTAKNIKVVIQKEHNVVLPTGSINSILYSN--SELFEKIDKTNTIYPPLWIRKN	ANRVLYVLVGTEESLTPGELSYLMIARWFRNIDPATARAKMAALVRQGLARITGVG------RTMATE	2026734	Dehalococcoidia bacterium	TRUE	A0A3B9VSD7	NA	DCL17_07870	A0A3B9VSD7		2026734	Dehalococcoidia bacterium	NA
afdb50	job_A	AF-A0A3C0ADA0-F1-model_v4 Uncharacterized protein	15.6	83	57	4	3	73	87	168	1	1.45e-05	181	73	185	ETQKL-----ISMVKEAL------EKYQYPLTAKNIKVVIQKEHNVVLPTGSINSILY-SNSELFEKIDKTNTIYPPLWIRKN	ETQILDRASQVDRVLLALYIVHEYLDNSYKLSSGDIAS-VTRDLGNPVSSQNASRTLTGSASKYVMADGVRKKGSKLGYKLSR	2026779	Planctomycetaceae bacterium	TRUE	A0A3C0ADA0	NA	DCM07_06435	A0A3C0ADA0		2026779	Planctomycetaceae bacterium	NA
afdb50	job_A	AF-A0A3C0UQE6-F1-model_v4 WYL domain-containing protein	10.2	78	61	5	1	73	3	76	1	1.553e-05	180	73	323	FMETQKLISM-VKEALEKYQYPLTAKNIKVVIQKEHNVVLPTGSINSILYSNS----ELFEKIDKTNTIYPPLWIRKN	ATKEQLRRLMELDKFFQK-GQKWKVNELLEKLSNEADIQVSERTLKYDLAYLITESHEVLQT-GKVGRE--WFWFYND	1960881	Runella sp.	TRUE	A0A3C0UQE6	NA	DCM71_10235	A0A3C0UQE6		1960881	Runella sp	NA
afdb50	job_B	AF-A0A3C0UXV9-F1-model_v4 WYL domain-containing protein	5.4	73	68	1	2	74	60	131	1	0.0001577	162	74	378	FMETQKLISMVKEALEKYQYPLTAKNIKVVIQKEHNVVLPTGSINSILYSNSELFEKIDKTNTIYPPLWIRKN	DGKRLKRILKLHQLLRGH-KRFSTEQLQEAYFDLTQERVELKTLQNDLRFMRNELHAPLPEKANKHKGYYYDD	1960881	Runella sp.	TRUE	A0A3C0UXV9	NA	DCM71_24165	A0A3C0UXV9		1960881	Runella sp	NA
afdb50	job_A	AF-A0A3C2BBI6-F1-model_v4 WYL domain-containing protein	12	75	59	4	1	72	90	160	1	2.789e-06	228	73	217	FMET-QKLISMVKEALEKYQYPLTAKNIKVVIQKEHNVVLPTGSINSILYSN--SELFEKIDKTNTIYPPLWIRK	FTRNDIQLHFFLLDVL-KEDSFMSLNEITDRILDDFAVSFEPQTIRNKLREYLNEGIIISEKQGR---SVVYAKS	41978	Ruminococcus sp.	TRUE	A0A3C2BBI6	NA	DCQ78_03260	A0A3C2BBI6		41978	Ruminococcus sp	NA
afdb50	job_A	AF-A0A3D1BCL6-F1-model_v4 WYL domain-containing protein	14.6	75	60	3	1	72	16	89	1	3.671e-06	213	73	379	FMETQKLISMVKEAL-EKYQYPLTAKNIKVVIQKEHNVVLPTGSINSILYSN--SELFEKIDKTNTIYPPLWIRK	PAKISERRDTIAGWIRDAGKKGLTAPQIHARLLDELDTELTIKTVQRDLNFLLKCKRAEP-QKDPEHAAPRWQFV	306	Pseudomonas sp.	TRUE	A0A3D1BCL6	NA	DEQ55_20230	A0A3D1BCL6		306	Pseudomonas sp	NA
afdb50	job_B	AF-A0A3D1QXV7-F1-model_v4 Uncharacterized protein	14.2	70	55	2	7	74	2	68	1	4.479e-06	215	74	68	KLISMVKEALEKYQYPLTAKNIKVVIQKEHNVVLPTGSINSILYSNS--ELFEKIDKTNTIYPPLWIRKN	EAAEAVLEALRAAAEPLSKSEVLEAIERQRGLQLGTSAWNATIKALKEQNAVVQEGEKKG---ARYRLSE	2026763	Myxococcales bacterium	TRUE	A0A3D1QXV7	NA	DFS52_04070	A0A3D1QXV7		2026763	Myxococcales bacterium	NA
afdb50	job_B	AF-A0A3D1WHS1-F1-model_v4 Uncharacterized protein	9.3	75	59	3	2	74	5	72	1	1.762e-05	182	74	83	FMETQKLISMVKEALEKYQYPLTAKNIKVVIQKEHNVVLPTGSINSILYSN--SELFEKIDKTNTIYPPLWIRKN	AQRSLAERKTIIKVVNKLYEPIDFYDLKNEVESQHKDFVDRLSVMHVLSELCDKNLIKY------EHGK-YAKIT	1898207	Clostridiales bacterium	TRUE	A0A3D1WHS1	NA	DEV78_03630	A0A3D1WHS1		1898207	Clostridiales bacterium	NA
afdb50	job_A	AF-A0A3D2CLP3-F1-model_v4 Uncharacterized protein	14.2	70	58	2	4	72	29	97	1	4.831e-06	218	73	693	TQKLISMVKEAL-EKYQYPLTAKNIKVVIQKEHNVVLPTGSINSILYSNSELFEKIDKTNTIYPPLWIRK	QTNLRKLVKLVLYDNFEIPIKLTQIQAIIEEQYSLAFSDLELLSAIKKDSDNIIINTCTD-PVNNTYQLQ	1898207	Clostridiales bacterium	TRUE	A0A3D2CLP3	NA	DEV98_06460	A0A3D2CLP3		1898207	Clostridiales bacterium	NA
afdb50	job_B	AF-A0A3D2J9V1-F1-model_v4 Exonuclease domain-containing protein	17.1	70	52	1	5	74	14	77	1	1.019e-05	215	74	295	TQKLISMVKEALEKYQYPLTAKNIKVVIQKEHNVVLPTGSINSILYSNSELFEKIDKTNTIYPPLWIRKN	KEQVQAAAETALTATPDGLTGEALTGMVAKQVKRQLPMGQVVSALRERPQRFVE------DEGGRWRLRT	1932716	Ktedonobacter sp.	TRUE	A0A3D2J9V1	NA	DHW02_14050	A0A3D2J9V1		1932716	Ktedonobacter sp	NA
afdb50	job_A	AF-A0A3D3JNH9-F1-model_v4 WYL domain-containing protein	6.4	77	64	5	1	73	2	74	1	1.101e-05	178	73	316	FMETQKLISM-VKEALEKYQYPLTAKNIKVVIQKEHNVVLPTGSINSILYSNS--EL-FEKIDKTNTIYPPLWIRKN	SISPQIVRILNILRKLS-SGGEYSTSELAAYASDHDVPEVSRRQIQRDLRAIETSGIPLREVTVGRE---IRWSIPK	1898104	Bacteroidetes bacterium	TRUE	A0A3D3JNH9	NA	DIS79_11730	A0A3D3JNH9		1898104	Bacteroidota bacterium	NA
afdb50	job_B	AF-A0A3D4HJM1-F1-model_v4 Transcriptional repressor	18.9	74	55	3	3	74	5	75	1	0.0008158	160	74	131	METQKLISMVKEALEKYQYPLTAKNIKVVIQKEHNVVLPTGSINSILYSN--SELFEKIDKTNTIYPPLWIRKN	LRATRQRHAIKKAFEQTGRPLGPKEVLDLASQEVPN-LGIATVYRNIKTMLEQEELETIDLPGQ--PSRYFPKQ	2026771	Opitutae bacterium	TRUE	A0A3D4HJM1	NA	DIU37_06375	A0A3D4HJM1		2026771	Opitutia bacterium	NA
afdb50	job_A	AF-A0A3D4X9Q7-F1-model_v4 CopY family transcriptional regulator	5.7	70	60	2	6	73	29	94	1	2.431e-06	231	73	146	KLISMVKEALEKYQYPLTAKNIKVVIQKEHNVVLPTGSINSILYSNS--ELFEKIDKTNTIYPPLWIRKN	DCELATMKCIWDAAEPISAQEIMEQLKIVYGLEYKDTTVYTFIKKLKEKGFVDSYRQG----VTYYTAKR	1898203	Lachnospiraceae bacterium	TRUE	A0A3D4X9Q7	NA	DF613_10570	A0A3D4X9Q7		1898203	Lachnospiraceae bacterium	NA
afdb50	job_A	AF-A0A3D4XBF7-F1-model_v4 Uncharacterized protein	8.5	70	58	2	6	73	19	84	1	8.102e-07	247	73	135	KLISMVKEALEKYQYPLTAKNIKVVIQKEHNVVLPTGSINSILYSNS--ELFEKIDKTNTIYPPLWIRKN	DCELTTMKCIWDSAEPVTAHEIIRQLKKNYGLNYKESTVYTFLKKLKDKGFANSYRQG----VTFYFPIR	1898203	Lachnospiraceae bacterium	TRUE	A0A3D4XBF7	NA	DF613_13565	A0A3D4XBF7		1898203	Lachnospiraceae bacterium	NA
afdb50	job_A	AF-A0A3D5DIW4-F1-model_v4 PadR family transcriptional regulator	14.6	75	56	4	3	73	5	75	1	1.223e-06	225	73	108	ETQK--LISMVKEALEKYQYPLTAKNIKVVIQKEHNVVLPTGSINSILYSNS--ELFEKIDKTNTIYPPLWIRKN	LDRWADPPLLVLASLAE--APKHGYAITQDVAKTMGVRLSAGTLYAVISRLESRGLIEPLD--SDDRRRPYRLTA	1883427	Actinomycetia bacterium	TRUE	A0A3D5DIW4	NA	DHU96_01010	A0A3D5DIW4		1883427	Actinomycetes bacterium	NA
afdb50	job_A	AF-A0A3D9RBT4-F1-model_v4 GntR family L-lactate dehydrogenase operon transcriptional regulator	14.8	74	55	2	1	72	16	83	1	1.45e-05	208	73	273	FMETQKLISMVKEALEKYQYPLTAKNIKVVIQKEHNVVLPTGSINSILYSNS--ELFEKIDKTNTIYPPLWIRK	VGDLGGDAEALLLVLHRADEPVGARVARRVLVEEFGRDLSEASVSRVLLRLDGLGLTEAVGRKG------RILS	44752	Rhodococcus wratislaviensis	TRUE	A0A3D9RBT4	NA		A0A3D9RBT4		NA		NA
afdb50	job_A	AF-A0A3E2WLU3-F1-model_v4 WYL domain-containing protein	11.8	76	61	3	1	73	89	161	1	3.554e-07	255	73	415	FMETQK-LISMVKEALEKYQYPLTAKNIKVVIQKEHNVVLPTGSINSILYSNS--ELFEKIDKTNTIYPPLWIRKN	FTDNDLMLHFFILDLLHAVPDGMTAASLCDEISRSYGVVFDSQTVRLKLKEYENLGILRS---GKSGRNLVYALSP	358742	Enterocloster aldenensis	TRUE	A0A3E2WLU3	NA		A0A3E2WLU3		NA		NA
BFVD	job_A	A0A3G3BW83_unrelaxed_rank_001_alphafold2_ptm_model_1_seed_000	18.6	75	51	4	2	73	140	207	1	0.0001985	125	73	207	METQKLISMVKEALEKYQYPLTAKNIKVVIQKEHNVVLPTGSINSIL-YSNSE--LFEKIDKTNTIYPPLWIRKN	QDSSKLIYLIKTETARIG-HVSNKALCFLLEVEYKLVLPPQNSSQAIKYCMEKDSNIEKIGRG------TYKYKL	2419623	Exiguobacterium phage vB_EalM-132	TRUE	A0A3G3BW83	NA	EalM132_00048	A0A3G3BW83		2419623	Exiguobacterium phage vB_EalM-132	NA
BFVD	job_A	A0A3G4ZNF5_unrelaxed_rank_001_alphafold2_ptm_model_3_seed_000	17.3	69	49	3	7	73	553	615	1	0.0002277	138	73	867	LISMVKEALEKYQYPLTAKNIKVVIQKEHNVVLPTGSINSILYSNSE--LFEKIDKTNTIYPPLWIRKN	LNAKIMMLMTKVK-SLPLESLKTEVNKIMEKTVPEVVLMNELTRLVEANRLEFNAETN-----TYKHKE	2487775	Terrestrivirus sp.	TRUE	A0A3G4ZNF5	NA	Terrestrivirus3_203	A0A3G4ZNF5		2487775	Terrestrivirus sp	NA
BFVD	job_A	A0A3G4ZVE7_unrelaxed_rank_001_alphafold2_ptm_model_2_seed_000	6.2	80	57	5	2	72	5	75	1	0.0006833	100	73	123	METQKLISMVKEALEKY--QYPLTAKN-------IKVVIQKEHNVVLPTGSINSILYSNSELFEKIDKTNTIYPPLWIRK	MTQID-EKNIREIIRNNHLNKHYKSDELPTLVDTIIDQVKTKFNKNINRDLMCTFLF---NYLCY-----SEKLLTYSMS	2487765	Edafosvirus sp.	TRUE	A0A3G4ZVE7	NA	Edafosvirus40_1	A0A3G4ZVE7		2487765	Edafosvirus sp	NA
BFVD	job_A	A0A3G5A305_unrelaxed_rank_001_alphafold2_ptm_model_3_seed_000	16.4	73	53	4	2	71	1	68	1	8.706e-05	129	73	71	MET--QKLISMVKEALEKYQY-PLTAKNIKVVIQKEHNVVLPTGSINSILYSNSELFEKIDKTNTIYPPLWIR	MSNISTTIGNVILQTINKQEYERVYPLRIKKYLKKKFSKDFSRLSIWNFLY-NNGYIKRYKKGKG----NYAV	2487768	Harvfovirus sp.	TRUE	A0A3G5A305	NA	Harvfovirus3_16	A0A3G5A305		2487768	Harvfovirus sp	NA
BFVD	job_A	A0A3G5AIH2_unrelaxed_rank_001_alphafold2_ptm_model_2_seed_000	8.2	73	59	4	4	72	906	974	1	0.0002439	132	73	974	TQKLISMVKEALEKYQYPLTAKNIKVVIQKEH--NVVLPTGSINSILYSN--SELFEKIDKTNTIYPPLWIRK	NHQIDACCTRIMKSRK-EMLFQALIVEAMEQLKSRFKPLPQDIKKRIESLIELEYMERD---KAERNKLLYKA	2487774	Sylvanvirus sp.	TRUE	A0A3G5AIH2	NA	Sylvanvirus16_21	A0A3G5AIH2		2487774	Sylvanvirus sp	NA
BFVD	job_B	A0A3G5AK69_unrelaxed_rank_001_alphafold2_ptm_model_1_seed_000	37.5	72	43	2	3	74	27	96	1	3.413e-06	217	74	171	METQKLISMVKEALEKYQYPLTAKNIKVVIQKEHNVVLPTGSINSILYSNSELFEKIDKTNTIYPPLWIRKN	VEASKLLESVIEVLNKENKALTVKDIKVKL-DDMKITVDTSEINSVLYKNSKLFTK-TMVDGSKAPHWKAKF	2487773	Solumvirus sp.	TRUE	A0A3G5AK69	NA	Solumvirus1_44	A0A3G5AK69		2487773	Solumvirus sp	NA
BFVD	job_A	A0A3G8F1C5_unrelaxed_rank_001_alphafold2_ptm_model_1_seed_000	10.3	77	49	7	2	72	1	63	1	0.0002277	112	73	136	METQKLISMVKEAL----EKYQYPLTAKNIKVVIQKEHNVVLPTGSINSILYSN--SELFEKIDKTNTIYPPLWIRK	MD--QTKLEILHFLEKSLEEKQGWTYHKEV----ADKFGE--PA--TTEALASLIGNGKVM----DCGCGCSGMMIT	2483610	Proteus phage Mydo	TRUE	A0A3G8F1C5	NA	CPT_Mydo_274	A0A3G8F1C5		2483610	Proteus phage Mydo	NA
BFVD	job_A	A0A3G8F2A8_unrelaxed_rank_001_alphafold2_ptm_model_3_seed_000	8.7	103	63	4	1	72	98	200	1	0.0007839	110	73	215	FMETQ--KLISMVKEALEKY------QY--------------------PLTAKNIKVVIQKEHNVVLPTGSINSILYSNSELFEKI---DKTNTIYPPLWIRK	PTTSQAETLTLWLSYYLDRYRPTHRHDGEMQFDAAVRARAPIQDARGIWISLEDFRTFVTNEIRERVSRADLGTTLTVLGAVTERISVGNRETRVQRRYWLLP	196896	unclassified Caudoviricetes	TRUE	A0A3G8F2A8	NA		A0A3G8F2A8		2483850	Meiothermus phage MMP7	NA
BFVD	job_A	A0A3G8F3V4_unrelaxed_rank_001_alphafold2_ptm_model_3_seed_000	9.3	86	56	7	1	73	24	100	1	9.325e-05	117	73	105	FMETQKLISMVKEALE------KYQ---YPLTAKNIKVVIQKEHNVVLPTGSINSILYSNS--ELFEKI-DKTN-TIYPPLWIRKN	ASSNDKI---VYLYMRHQFHYFKSMRKEYHESLDSIADAVG------LSRATTTRCVSNLEKLKWLTKHTTRTKMGHNKTIYEVHS	2731619	Caudoviricetes	TRUE	A0A3G8F3V4	NA	CPT_Mydo_177	A0A3G8F3V4		2483610	Proteus phage Mydo	NA
BFVD	job_A	A0A3G8F5R6_unrelaxed_rank_001_alphafold2_ptm_model_3_seed_000	10.7	84	54	5	2	73	23	97	1	0.0001853	116	73	119	ME-TQKL---------ISMVKEALEKYQYPLTAKNIKVVIQKEHNVVLPTGSINSILYSN--SELFEKIDKTNTIYPPLWIRKN	MNVNRRISNVIGLRPSSVQILKLFVKDSRPKTFGEI------RAKTPLSMTAIHTAIRELISKGLLHF---EKIDDRVLFKLSR	2492473	Phage 5P_1	TRUE	A0A3G8F5R6	NA	BPH43C_23	A0A3G8F5R6		2492473	Phage 5P_1	NA
BFVD	job_A	A0A3G8F8A1_unrelaxed_rank_001_alphafold2_ptm_model_3_seed_000	23	52	39	1	2	53	1	51	1	0.000321	113	73	173	METQKLISMVKEALEKYQYPLTAKNIKVVIQKEHNVVLPTGSINSILYSNSE	MSRRKINDDVIKFIRDNCT-ISAAHLKESIKDKFGVELSLPSIYRYLREFRE	2492473	Phage 5P_1	TRUE	A0A3G8F8A1	NA	BPH43C_06	A0A3G8F8A1		2492473	Phage 5P_1	NA
BFVD	job_A	A0A3G8G8Z8_unrelaxed_rank_001_alphafold2_ptm_model_3_seed_000	11.3	79	47	5	5	71	468	535	1	0.0002612	123	73	627	QKLISMVKEALEKYQ----------YPLTAKNIKVVIQKEHNVVLPTGSINSILYSNS--ELFEKIDKTNTIYPPLWIR	RDL--QLLRWLLDHGFIQGEKDEETKDVTTSEVAQIIK------MSTQETKKLLDALYDKGLLWKAYDG---KKFSWAL	2491899	Sulfolobus spindle-shaped virus	TRUE	A0A3G8G8Z8	NA		A0A3G8G8Z8		2491899	Sulfolobus spindle-shaped virus	NA
afdb50	job_A	AF-A0A3L8A1R0-F1-model_v4 BlaI/MecI/CopY family transcriptional regulator	8.6	69	58	2	7	73	7	72	1	1.663e-05	205	73	128	LISMVKEALEKYQYPLTAKNIKVVIQKEHNVVLPTGSINSILYSNS--ELFEKIDKTNTIYPPLWIRKN	REEEIMSILWNDGNPLFIREIIDRMTSDGQSRPNFSTIATFVRGLETKGWLAHEMIGNC---NRYYPVK	2320122	bacterium J10(2018)	TRUE	A0A3L8A1R0	NA	D7V95_00615	A0A3L8A1R0		2320122	bacterium J10(2018)	NA
afdb50	job_A	AF-A0A3L8PZU9-F1-model_v4 Uncharacterized protein	16.6	72	55	2	2	73	18	84	1	3.792e-05	162	73	84	METQKLISMVKEALEKYQYPLTAKNIKVVIQKEHNVVLPTGSINSILYSNSELFEKIDKTNTIYPPLWIRKN	TVKQALI----QVLSE-GKFLTLNEIQHRLQMEFNLFSGEASISARWRELEGMHKQSRVRAKSNAWEYRLVR	2338552	Parashewanella curva	TRUE	A0A3L8PZU9	NA	D5018_03855	A0A3L8PZU9		2338552	Parashewanella curva	NA
afdb50	job_B	AF-A0A3M0MHT5-F1-model_v4 Ferric uptake regulation protein	13	69	53	2	8	74	31	94	1	5.89e-06	205	74	169	LISMVKEALEKYQYPLTAKNIKVVIQKEHNVVLPTGSINSILYSN--SELFEKIDKTNTIYPPLWIRKN	LRRTALEVLLEFNGPVSAYDFLPALAQRLGRRLAPPTAYRALGFLLEQGFICRIETRN-----AFTLAT	2116655	Paracoccus alkanivorans	TRUE	A0A3M0MHT5	NA	C9E81_00065	A0A3M0MHT5		2116655	Paracoccus alkanivorans	NA
afdb50	job_B	AF-A0A3M1QNW0-F1-model_v4 Transcriptional repressor	12.6	79	61	4	2	74	12	88	1	7.048e-07	215	74	142	FMETQ----KLISMVKEALEKYQYPLTAKNIKVVIQKEHNVVLPTGSINSILYSNSE--LFEKIDKTNTIYPPLWIRKN	MVDAGYKVTKARMTVLRVFEESGGHITSKEVLERVAAIDE-NIGRASIFRTLDLFTRLAIIRPT-YIETSMTPSYVLLP	2026724	Chloroflexi bacterium	TRUE	A0A3M1QNW0	NA	D6737_04290	A0A3M1QNW0		2026724	Chloroflexota bacterium	NA
afdb50	job_B	AF-A0A3M1VNV7-F1-model_v4 PadR family transcriptional regulator	12.5	80	64	3	1	74	27	106	1	3.905e-06	188	74	134	EFMETQKLISMVKEALEK---YQYPLTAKNIKVVIQKEHNVVLPTGSINSILYSNS--ELFEKIDK-TNTIYPPLWIRKN	QWNGRLKGTFLDLAILYIAAFAPTKQHAYSIHKYLEGKWTSAPPLPTIYSTINRLEQAGLIRIEGEIQNNRVRKVIIPTK	2026739	Euryarchaeota archaeon	TRUE	A0A3M1VNV7	NA		A0A3M1VNV7		NA		NA
afdb50	job_B	AF-A0A3M1X3X6-F1-model_v4 Ferric uptake regulation protein	13.6	73	59	3	3	73	6	76	1	3.405e-06	226	74	133	METQKLISMVKEALEKYQYPLTAKNIKVVIQKEHNVVLPTGSINSILYSNS--ELFEKIDKTNTIYPPLWIRK	RRNTRQRNVVLSVLKNTHSHPDAEWIYQEARKIIP-NLSLGTVYRNLKILKDQGKIIEI-KSEFSPSARYDAE	2026735	Deltaproteobacteria bacterium	TRUE	A0A3M1X3X6	NA	D6713_02815	A0A3M1X3X6		2026735	Deltaproteobacteria bacterium	NA
afdb50	job_B	AF-A0A3M2AHV9-F1-model_v4 Transcriptional repressor	8.6	81	65	3	1	74	12	90	1	1.34e-05	167	74	155	EFMETQ-----KLISMVKEALEKYQYPLTAKNIKVVIQKEHNVVLPTGSINSILYSNS--ELFEKIDKTNTIYPPLWIRKN	EFLKQKGYKITRGRLGIIDKIAKYPSHFEIEDLVRWISTQDRSIASRSTIYRTVKLLQEFGAIREVIKLGNR--TIYEFVA	2202151	Aquificae bacterium	TRUE	A0A3M2AHV9	NA	D6699_06690	A0A3M2AHV9		2202151	Aquificota bacterium	NA
afdb50	job_A	AF-A0A3M8R4J3-F1-model_v4 Transcriptional repressor	14.4	69	55	2	7	73	33	99	1	4.367e-07	246	73	174	LISMVKEALEKYQYPLTAKNIKVVIQKEHNVVLPTGSINSILYSN--SELFEKIDKTNTIYPPLWIRKN	LRVAVLRTLLEAGQPLSHQEIQQRVENQEALPIDRVSLYRNLEWLVQMGLAHRITADDRV--WRFSARR	1867749	Acidithiobacillus sulfuriphilus	TRUE	A0A3M8R4J3	NA	EC580_08420	A0A3M8R4J3		1867749	Acidithiobacillus sulfuriphilus	NA
afdb50	job_B	AF-A0A3M8T373-F1-model_v4 Uncharacterized protein	14.4	76	58	4	3	74	19	91	1	3.047e-05	180	74	98	METQKLISMVKEALEKY-QYPLTAKNIKVVIQKEHNVVLPTGSINSILYSN--SELFEKI-DKTNTIYPPLWIRKN	VRKAAVREAVQRYLLRHPQASDTSAGIGAWWLVEAGVEAAPALVEQVLEAMVREGQIGRIRLADDT---VIYTRRP	1327343	Lysobacter psychrotolerans	TRUE	A0A3M8T373	NA	EER27_01810	A0A3M8T373		1327343	Montanilutibacter psychrotolerans	NA
afdb50	job_A	AF-A0A3N0BM67-F1-model_v4 Zinc ribbon domain-containing protein	13.2	68	53	4	8	71	280	345	1	0.000184	159	73	345	ISMVKEALEK--YQYPLTAKNIKVVIQKEHNVVLPTGSINSILYSN--SELFEKIDKTNTIYPPLWIR	KEYVMKLVSEGFFQSKRNSSDIIQHLKVNHAAVFKTPAITTVLGRLITDKTLKR-EKG-ESGKYVYFI	1268550	Pedobacter jejuensis	TRUE	A0A3N0BM67	NA	D7004_20370	A0A3N0BM67		1268550	Pedobacter jejuensis	NA
afdb50	job_B	AF-A0A3N0CYZ3-F1-model_v4 Uncharacterized protein	9.2	76	60	4	3	71	101	174	1	2.021e-05	175	74	175	METQK--LISMVKEALEK---YQYPLTAKNIKVVIQKEHNVVLPTGSINSILYSN--SELFEKIDKTNTIYPPLWI	FKEKRFTIVEAIKKLIEEASFFDKPKKTGEVREYLETEYYKSASSATISQALNNLFEEGLLRRKKIGL--RNYAYY	1084421	Sinomicrobium pectinilyticum	TRUE	A0A3N0CYZ3	NA	ED312_23000	A0A3N0CYZ3		1084421	Sinomicrobium pectinilyticum	NA
afdb50	job_B	AF-A0A3N0V7X4-F1-model_v4 Ferric uptake regulation protein	11.7	68	53	2	8	73	33	95	1	2.773e-06	221	74	154	LISMVKEALEKYQYPLTAKNIKVVIQKEHNVVLPTGSINSILYSN--SELFEKIDKTNTIYPPLWIRK	MRRATYDFLLQQKAPLSAYDILARLETRLKKKLAPPTVYRALDFLLEQGLIHRLE-----TNASYLTC	2689987	Stagnimonas aquatica	TRUE	A0A3N0V7X4	NA	fur ED208_13500	A0A3N0V7X4	fur	2689987	Stagnimonas aquatica	NA
afdb50	job_B	AF-A0A3N0ZJV9-F1-model_v4 WYL domain-containing transcriptional regulator	19.2	78	51	4	2	72	4	76	1	3.405e-06	186	74	335	FMETQKLISMVK----EALEKYQYPLTAKNIKVVIQKEHNVVLPTGSINSILYSNSE---LFEKIDKTNTIYPPLWIR	DNRQSEQAKRMLLEYNEFLKG--RILTVKDLKEKVEDKLDIVVTERSIQRDLRVLQECIPLLEQWKE---GKQVLWSL	2382230	Bacteroidetes/Chlorobi group bacterium ChocPot_Mid	TRUE	A0A3N0ZJV9	NA	D9V86_11690	A0A3N0ZJV9		2382230	Bacteroidetes/Chlorobi group bacterium ChocPot_Mid	NA
afdb50	job_B	AF-A0A3N1A7E4-F1-model_v4 DNA-binding HxlR family transcriptional regulator	15.4	84	58	4	1	74	2	82	1	1.839e-06	210	74	111	EFMETQ--------KLISMVKEALEKYQYPLTAKNIKVVIQKEHNVVLPTGSINSILYSNS--ELFEKIDKTNTIYPPLWIRKN	DFVRLRQVRALFSYQWDSFVIASLAVSG-PLRFGQLAFEVTRNSGARVADSTITEIKDRLIRLGLVEASDDGKGH--PLYHLTK	2485143	Micromonospora sp. Llam0	TRUE	A0A3N1A7E4	NA	EDC02_7656	A0A3N1A7E4		2485143	Micromonospora sp. Llam0	NA
afdb50	job_B	AF-A0A3N1B2D3-F1-model_v4 HxlR family transcriptional regulator	6.5	76	64	5	2	74	10	81	1	3.742e-05	173	74	130	FMETQKLI-SMVKEALEKYQYPLTAKNIKVVIQKEHNVVLPTGSINSILYSN--SELFEKIDKTNTIYPPLWIRKN	DNLAHNLWDAAALFCLEH--KSLRYTELGREMAAWSGRYLSESELTRTRHRLVRRKMISP-GPGANGH-NVYTITE	2485143	Micromonospora sp. Llam0	TRUE	A0A3N1B2D3	NA	EDC02_4983	A0A3N1B2D3		2485143	Micromonospora sp. Llam0	NA
afdb50	job_A	AF-A0A3N1SQ74-F1-model_v4 Uncharacterized protein	8.2	73	61	4	2	71	1	70	1	0.0001305	157	73	77	METQKLISMVKEALEKYQYPLTAKNIKVVIQK-EHNVVLPTGSINSILYSN--SELFEKIDKTNTIYPPLWIR	MSAADRLALLRRAVRDYDGVWTTRMVQQLYRAHGYAA-PYRRTSKNDLALLARQGLLVLD--DTDPGRRIYHL	2485152	Streptomyces sp. 840.1	TRUE	A0A3N1SQ74	NA	EDD93_3709	A0A3N1SQ74		2485152	Streptomyces sp. 840.1	NA
afdb50	job_A	AF-A0A3N1WU22-F1-model_v4 Ferric uptake regulation protein	8.6	69	57	5	8	73	22	87	1	4.51e-06	213	73	140	ISMVKEALEK-YQYPLTAKNIKVVIQKEHNVVLPTGSINSILYSNS--ELFEKIDKTNTIYPPLWIRKN	RIAMLEGLKTADPESLNAEEMYTLLFEQ-GHAVSMGTIYRVFNQLEHVGVLVR-EWDDQ-HRGRYRMAT	2485130	Comamonas sp. BIGb0124	TRUE	A0A3N1WU22	NA	EC845_4089	A0A3N1WU22		2485130	Comamonas sp. BIGb0124	NA
afdb50	job_A	AF-A0A3N4S3M8-F1-model_v4 Uncharacterized protein	6.8	73	64	2	2	72	8	78	1	8.071e-05	174	73	84	METQKLISMVKEALEKYQYPLTAKNIKVVIQKEHNVVLPTGSINSILYSN--SELFEKIDKTNTIYPPLWIRK	GCAEWRRENLLAAISEQGGEWTVGRVKQIYRRWLRRHIYRHTIRLDLARLHRDGHLDRHGDG--TPRRFYTLR	1938851	Streptomyces sp. Ag109_O5-1	TRUE	A0A3N4S3M8	NA	EDD90_3249	A0A3N4S3M8		1938851	Streptomyces sp. Ag109_O5-1	NA
afdb50	job_A	AF-A0A3N5MWW1-F1-model_v4 Response regulator	15	73	54	3	3	73	348	414	1	2.051e-07	232	73	450	ETQKLISMVKEALEKYQYPLTAKNIKVVIQKEHNVVLPTGSINSILYSN--SELFEKIDKTNTIYPPLWIRKN	VKKSLEPVVLSLL---DKPISGYDIVHEIHNRYRVLIPQARVYTLLHDLLDNGYLEIRISGK---SKLYCPTE	2485498	Methanoregulaceae archaeon	TRUE	A0A3N5MWW1	NA	EHM53_05995	A0A3N5MWW1		2485498	Methanoregulaceae archaeon	NA
afdb50	job_B	AF-A0A3N5P5Q5-F1-model_v4 Uncharacterized protein	9	77	65	3	1	74	2	76	1	2.317e-05	184	74	78	EFMETQKLISMVKEALEKYQ-YPLTAKNIKVVIQKEHNVVLPTGSINSILYSN--SELFEKIDKTNTIYPPLWIRKN	DDERRHSVRTAIMRHLDVYPDASDTVEGIRGFWLSALEDEADPSLVESVLDALVSDGVLWM--RRLRDGGVIFGLKK	1978231	Acidobacteria bacterium	TRUE	A0A3N5P5Q5	NA	EHM55_00100	A0A3N5P5Q5		1978231	Acidobacteriota bacterium	NA
afdb50	job_A	AF-A0A3N5Z047-F1-model_v4 Uncharacterized protein	14	50	43	0	3	52	7	56	1	3.086e-05	203	73	64	ETQKLISMVKEALEKYQYPLTAKNIKVVIQKEHNVVLPTGSINSILYSNS	EDKNIEEKIFEIIDSQSRSLSINEIKDLLEKKYEIKISPQIVKRYLLKLK	1913988	Alphaproteobacteria bacterium	TRUE	A0A3N5Z047	NA		A0A3N5Z047		NA		NA
afdb50	job_A	AF-A0A3N9U3Z1-F1-model_v4 Transcriptional repressor	16.1	68	50	2	8	73	26	88	1	6.358e-06	219	73	161	ISMVKEALEKYQYPLTAKNIKVVIQKEHNVVLPTGSINSILYSNS--ELFEKIDKTNTIYPPLWIRKN	RRIVLCSLYRSSKALSAYELVDYCKTAYDEIIPAMSVYRILDFLQDMHLVHKLHMVN-----KFVVCS	2487322	Vibrio viridaestus	TRUE	A0A3N9U3Z1	NA	EES38_13550	A0A3N9U3Z1		2487322	Vibrio viridaestus	NA
afdb50	job_A	AF-A0A3P3R4V7-F1-model_v4 PadR family transcriptional regulator	14.7	68	53	3	8	73	8	72	1	4.51e-06	206	73	111	ISMVKEALEKYQYPLTAKNIKVVIQKEHNVVLPTGSINSILYSN--SELFEKIDKTNTIYPPLWIRKN	QRDVLYVLAGRNEP-HGFAIRDELEDYYDKRINTGQLYPSLDRLVEKGLVEKGKRDQRT--NAYTLTR	671145	Halomarina oriensis	TRUE	A0A3P3R4V7	NA	EIK79_15515	A0A3P3R4V7		1785090	Halocatena pleomorpha	NA
afdb50	job_A	AF-A0A3P9LWS3-F1-model_v4 Homologous-pairing protein 2 homolog	9.4	74	60	3	1	72	1	69	1	2.604e-06	208	73	240	FMETQKLISMVKEALEKYQYPLTAKNIKVVIQKEHNVVLPTGSINSILYSN--SELFEKIDKTNTIYPPLWIRK	MSKKDNGVTLILAYLNEKNRPYSAQDVFCNLQKQHG--LGKTAVVKAMELLALEGKIKEKTYGK---QKIYFAD	8090	Oryzias latipes	TRUE	A0A3P9LWS3	NA		A0A3P9LWS3		8090	Oryzias latipes (Japanese rice fish) (Japanese killifish)	NA
afdb50	job_A	AF-A0A3Q0IQ40-F1-model_v4 tudor domain-containing protein 7	13.7	80	58	3	2	73	1	77	1	0.0005521	142	73	968	METQK---LISMVKEALEKYQYPLTAKNIKVVIQKEHNVVLPTGSI-----NSILYSNSELFEKIDKTNTIYPPLWIRKN	MDEDDKKHLISTLRATVASQKGGVELQALNSDYRELEGQNIPFRAMGFPTLEAYIRSLSNDFSIVSKQGG---LYVIAKK	121845	Diaphorina citri	TRUE	A0A3Q0IQ40	NA	LOC103505289	A0A3Q0IQ40	LOC103505289	121845	Diaphorina citri (Asian citrus psyllid)	NA
afdb50	job_A	AF-A0A3Q0JCA4-F1-model_v4 uncharacterized protein LOC113470385	13.1	99	53	4	7	72	7	105	1	3.305e-05	168	73	110	LISMVKEAL----EKYQYPLTAKNIKVVIQKEHNVVLPTGSINSILYSNS--ELFEK-------------------IDKT--------NTIYPPLWIRK	TDILVFEALKYLSAASEAPVGEHQIMSLVNFKSTVTLSGGEIRQALASLHKLSMIDVFVPLTHAASGCCGDACGGCCGAGCCSATCCGGCGCGRYYRVK	121845	Diaphorina citri	TRUE	A0A3Q0JCA4	NA	LOC113470385	A0A3Q0JCA4	LOC113470385	121845	Diaphorina citri (Asian citrus psyllid)	NA
afdb50	job_A	AF-A0A3Q9IWD0-F1-model_v4 ATP-binding protein	12	75	58	4	3	70	208	281	1	0.000893	130	73	412	ETQKLISMVKEALEKYQYPLTAKNIKVVIQKEHNVVLPTGSINSILYSNS--ELFEK---IDKTNTIY--PPLWI	NDAELEELFCLLASNIGTLTNPNKLANTFVSEKKVKIGHNTIKTYIDYFIDSFLINKAVRYDIKGKKYIDTP-YK	2093856	Butyricimonas faecalis	TRUE	A0A3Q9IWD0	NA	D8S85_19340	A0A3Q9IWD0		2093856	Butyricimonas faecalis	NA
BFVD	job_A	A0A3Q9R5U8_unrelaxed_rank_001_alphafold2_ptm_model_1_seed_000	9	77	57	6	1	73	39	106	1	3.108e-05	135	73	106	FMETQK-LISMVKEALEKYQYPLTAKNIKVVIQKEHNVVLPTGSINSILYSN--SEL-FEKIDKTNTIYPPLWIRKN	PLDVTKPWIERIYLFMKAANRPCTIKEI----CRGSGK--KPKDVYAGIAMLIRYDYQIKKTPLG---KYMQYHLVV	2500151	Vibrio phage LP.2	TRUE	A0A3Q9R5U8	NA		A0A3Q9R5U8		2500151	Vibrio phage LP.2	NA
afdb50	job_B	AF-A0A3R6A4W8-F1-model_v4 Transcriptional regulator	5.9	67	58	2	8	72	7	70	1	1.717e-06	235	74	108	LISMVKEALEKYQYPLTAKNIKVVIQKEHNVVLPTGSINSILYSN--SELFEKIDKTNTIYPPLWIR	AEEIIMSVIWSNEEPMALDEIHTKANATYEKDWKPQTVSTFLTRLCKKGFASSVKKGR---YHFYTP	166486	Roseburia intestinalis	TRUE	A0A3R6A4W8	NA	DW927_19530	A0A3R6A4W8		166486	Roseburia intestinalis	NA
afdb50	job_B	AF-A0A3R6CAZ9-F1-model_v4 Uncharacterized protein	6	66	57	2	9	72	10	72	1	3.047e-05	198	74	105	ISMVKEALEKYQYPLTAKNIKVVIQKEHNVVLPTGSINSILYSNS--ELFEKIDKTNTIYPPLWIR	EEMIMTIIWNNEAELDLAAVMTQTNERYHTAWKPQTVSTFLARAKKKGFLASYQKGRY---SYYQP	360807	Roseburia inulinivorans	TRUE	A0A3R6CAZ9	NA	DW707_05795 DW914_05110 DWY96_03545	A0A3R6CAZ9		360807	Roseburia inulinivorans	NA
afdb50	job_B	AF-A0A3R6EII2-F1-model_v4 Transcriptional regulator	7.5	66	56	2	9	72	8	70	1	2.773e-06	223	74	105	ISMVKEALEKYQYPLTAKNIKVVIQKEHNVVLPTGSINSILYSN--SELFEKIDKTNTIYPPLWIR	EKEVMSVIFTKEEEMRLKDIVDAVNQKFEHSWKPQTVSTFLARMIKKNYLTTYRKGRY---TFYTL	166486	Roseburia intestinalis	TRUE	A0A3R6EII2	NA	DW856_17095	A0A3R6EII2		166486	Roseburia intestinalis	NA
afdb50	job_B	AF-A0A3R7CYQ3-F1-model_v4 DNA replication factor Cdt1	13	84	59	4	1	74	575	654	1	0.000112	134	74	842	EFME--TQKLISMVKEALEK----YQYPLTAKNIKVVIQKEHNVVLPTGSINSILYSN----SELFEKIDKTNTIYPPLWIRKN	ESRRAIYARLPSMITQVWTVMRPFNGRPVPMTTVASRVADAHPSGLSADAVNEHLKVLLEVCPTWLQKVNWS----VPHLCMSD	79923	Clonorchis sinensis	TRUE	A0A3R7CYQ3	NA		A0A3R7CYQ3		NA		NA
afdb50	job_A	AF-A0A3R7EPN0-F1-model_v4 PadR family transcriptional regulator	15	73	55	3	3	73	24	91	1	2.197e-07	239	73	122	ETQKLISMVKEALEKYQYPLTAKNIKVVIQKEHNVVLPTGSINSILYSN--SELFEKIDKTNTIYPPLWIRKN	IKEFLDLIILGMA--ESTYINGYTIIEYIFEKFNILVSSGSVYSTLYAMERECLIEGAWIGRK---RVYRITA	2026714	Candidatus Bathyarchaeota archaeon	TRUE	A0A3R7EPN0	NA	CW705_05715	A0A3R7EPN0		2026714	Candidatus Bathyarchaeota archaeon	NA
afdb50	job_A	AF-A0A3R7F8M7-F1-model_v4 PadR family transcriptional regulator	18.9	74	55	3	2	73	23	93	1	3.554e-07	244	73	135	METQKLISMVKEALEKYQYPLTAKNIKVVIQKEHNVVLPTGSINSILYSNS--ELFEKIDKTNTIYPPLWIRKN	LVKALLDVVIASIL-KSWGPLSGYKTIEYIYRVTKVFTSPSLIYPILNQMERKDLIEKMMVNNRG--GVYKLTV	2026714	Candidatus Bathyarchaeota archaeon	TRUE	A0A3R7F8M7	NA	CW703_05485	A0A3R7F8M7		2026714	Candidatus Bathyarchaeota archaeon	NA
afdb50	job_A	AF-A0A3R7IMY2-F1-model_v4 Uncharacterized protein	13	84	61	2	2	73	10	93	1	3.2e-06	214	73	101	METQKLISMVKEALEKYQYPLTAKNIKVVIQKEHNVVLPTGSINSILYSN--SELFEKIDKT----------NTIYPPLWIRKN	MTKEDRRQQLLEFMKEHPLALPPLLIYRNLKLHKDVTFTVDSVRNYLDEFAEEGLVLMVKKEPLDEGRLVEAEAGTRPYYIISE	2282135	Haloarcula sp. Atlit-120R	TRUE	A0A3R7IMY2	NA	DVK01_16600	A0A3R7IMY2		2282135	Haloarcula sp. Atlit-120R	NA
afdb50	job_A	AF-A0A3R9L6Z9-F1-model_v4 Uncharacterized protein	8.9	67	57	2	8	72	2	66	1	2.69e-05	186	73	217	ISMVKEALEKYQYPLTAKNIKVVIQKEHNVVLPTGSINSILYSNS--ELFEKIDKTNTIYPPLWIRK	KEDILIFIMESKKDVPEPAIRDHLENKKGKKLDISNIKRHLEALRKQNCLSKLSSPGKA--NRWKIS	1966352	Methanohalophilus sp.	TRUE	A0A3R9L6Z9	NA	CI953_831	A0A3R9L6Z9		1966352	Methanohalophilus sp	NA
afdb50	job_B	AF-A0A3R9XVA5-F1-model_v4 Uncharacterized protein	6.4	78	66	4	1	74	9	83	1	0.0004113	141	74	97	EFMETQKLISMVKEALEKYQ-YPLTAKNIKVVIQKEHNVVLPTGSINSILYSN--SELFEKI-DKTNTIYPPLWIRKN	DLIAVTEVVAALGRYVRANPQACDTLAGIAAWWLQPRMEGSSPDVVGAALAALVASGEMECAFGPD---GQTVYRAAR	2495593	Variovorax sp. MHTC-1	TRUE	A0A3R9XVA5	NA	EJI01_22135	A0A3R9XVA5		2495593	Variovorax sp. MHTC-1	NA
afdb50	job_B	AF-A0A3S0E9L0-F1-model_v4 Ferric uptake regulation protein	10.2	68	54	2	8	73	18	80	1	5.136e-06	214	74	141	LISMVKEALEKYQYPLTAKNIKVVIQKEHNVVLPTGSINSILYSN--SELFEKIDKTNTIYPPLWIRK	ARRRALDILIEANRPVGAYEMIDLMAEADGKRPAPVSVYRALAFLLDHGLAHRLESRN-----AFVVC	1909294	Hyphomicrobiales bacterium	TRUE	A0A3S0E9L0	NA	EKK29_13420	A0A3S0E9L0		1909294	Hyphomicrobiales bacterium	NA
afdb50	job_B	AF-A0A3S0S4P2-F1-model_v4 Uncharacterized protein	14.4	76	57	4	3	72	1	74	1	0.0006643	164	74	95	METQKLISMVKEALEKYQYPLTAKNIKVVIQKE---HNVVLPTGSINSILYSN--SELFEKIDKTNTIYP-PLWIR	MEAAQLRAELVAVLATAEGPLTTTDARIAVANKLGSQDLPVVAEQVYHALMVLHRRGVVRRVDERSS--PRAQWEL	1785	Mycobacterium sp.	TRUE	A0A3S0S4P2	NA		A0A3S0S4P2		NA		NA
afdb50	job_A	AF-A0A3S0WXF2-F1-model_v4 Ferric uptake regulation protein	16.1	68	50	2	7	72	43	105	1	2.189e-05	192	73	167	LISMVKEALEKYQYPLTAKNIKVVIQKEHNVVLPTGSINSILYSNS--ELFEKIDKTNTIYPPLWIRK	LRRRVLELVWSGHRPRGAYAILEDLSQQDGKATAPLTVYRALEFLVEQGLVHRIESLN-----AYIGC	92933	Azospirillum doebereinerae	TRUE	A0A3S0WXF2	NA	EJ913_19895	A0A3S0WXF2		92933	Azospirillum doebereinerae	NA
afdb50	job_A	AF-A0A3S1AND5-F1-model_v4 Uncharacterized protein	13.6	73	58	2	2	72	9	78	1	1.066e-06	232	73	736	METQKLISMVKEALEKYQYPLTAKNIKVVIQKEHNVVLPTGSINSILYSNS--ELFEKIDKTNTIYPPLWIRK	PDVPKREVAIIKFLRENPEGSTASNIHQEVSKRLGDTISRPAYYKLLDRLVATGKIEQSEAGGT---RRYFLL	232991	Calothrix desertica PCC 7102	TRUE	A0A3S1AND5	NA	DSM106972_038890	A0A3S1AND5		232991	Dulcicalothrix desertica PCC 7102	NA
afdb50	job_A	AF-A0A3S2MGR5-F1-model_v4 Uncharacterized protein	6.4	78	65	2	1	73	39	113	1	0.0002976	152	73	782	FMETQKLISMVKEALEKYQYPLTAKNIKVVIQKEHNVVLPTGSI-----NSILYSNSELFEKIDKTNTIYPPLWIRKN	IMDKESIEKTLRAVLQSCKSGISIRSLQSEFRSLCGDSIPLKRLGFQTLEDYLKSIPSVVRLEYHM---GEVMCFACV	123683	Oryzias javanicus	TRUE	A0A3S2MGR5	NA	OJAV_G00000330	A0A3S2MGR5		123683	Oryzias javanicus (Javanese ricefish) (Aplocheilus javanicus)	NA
afdb50	job_B	AF-A0A3T0RTI2-F1-model_v4 Uncharacterized protein	18	72	50	2	4	73	16	80	1	4.292e-05	177	74	609	ETQKLISMVKEALEKYQYPLTAKNIKVVIQKEHNVVLPTGSINSILYSN--SELFEKIDKTNTIYPPLWIRK	VDHFINFLCVATHANNIEVLSVDECQKLLEREFGFNIPQASIALILNRATKKEIFQKIDQ-------KYSPK	1916293	Bdellovibrio sp. qaytius	TRUE	A0A3T0RTI2	NA	CIK05_11800	A0A3T0RTI2		1916293	Bdellovibrio sp. qaytius	NA
BFVD	job_A	A0A411BK70_unrelaxed_rank_001_alphafold2_ptm_model_1_seed_000	9.7	72	57	4	8	71	123	194	1	0.0002612	107	73	198	ISMVKEALEK-----YQYPLTAKNIKVVIQKEHNVVLPTGSI-NSILYSNS-ELFEKI-DKTNTIYPPLWIR	DALVGEFLNDHCIVDDGKRVHCKDLYDKFCRTSKQNIAYNDFIYSVRSKLEPEGVVKGPTMIKGVQLQGFKG	2484247	Vibrio phage VpaJT_1	TRUE	A0A411BK70	NA	VpaJT1_23	A0A411BK70		2484247	Vibrio phage VpaJT_1	NA
afdb50	job_B	AF-A0A412DX87-F1-model_v4 Uncharacterized protein	8.8	68	53	4	8	73	25	85	1	0.0003841	145	74	230	LISMVKEALEKYQYPLTAKNIKVVIQKEHNVVLPTGSINSILYS-NSE-LFEKIDKTNTIYPPLWIRK	FSFFANIILSNDSTIVEDEEIAKKFNEKYGIKLPLPFVRQVLGVGLENHSII-SDHG------KYVSV	40518	Ruminococcus bromii	TRUE	A0A412DX87	NA		A0A412DX87		NA		NA
afdb50	job_A	AF-A0A413WB15-F1-model_v4 Uncharacterized protein	11.1	72	57	3	4	72	4	71	1	1.353e-05	197	73	168	TQKLISMVKEALEKYQYPLTAKNIKVVIQKEHNVVLPTGSINSILYSN---SELFEKIDKTNTIYPPLWIRK	SSELHRLILDILSD-GKEHVSNELFEEMDKRLGGEVEHKKISDSLYYMGAKKGWIVSEG---TGKSRIYKIK	358742	Enterocloster aldenensis	TRUE	A0A413WB15	NA		A0A413WB15		NA		NA
afdb50	job_A	AF-A0A413WSE7-F1-model_v4 WYL domain-containing protein	10.5	76	61	4	1	73	90	161	1	4.51e-06	220	73	450	FMET-QKLISMVKEALEKYQYPLTAKNIKVVIQKEHNVVLPTGSINSILYSNS--ELFEKIDKTNTIYPPLWIRKN	FTSNDIMLHFFILDLFGN-GSFYTADETADEFQNRYGILFDSQTVRKKLVEYESLGILSVRKEGR---RLLYGRLE	154046	Hungatella hathewayi	TRUE	A0A413WSE7	NA		A0A413WSE7		NA		NA
afdb50	job_B	AF-A0A415Y3M4-F1-model_v4 Penicillinase repressor	15.2	72	53	3	8	74	9	77	1	4.182e-06	211	74	130	LISMVKEALE---KYQYPLTAKNIKVVIQKEHNVVLPTGSINSILYSNS--ELFEKIDKTNTIYPPLWIRKN	LNAIVMKAIWNIEKRQGRVTIQDLVEEIKRNTGKEYHRNSVSTYLRRLEKKDFIETKKEGRR---SFIYSKV	2292902	Lachnospiraceae bacterium AM10-38	TRUE	A0A415Y3M4	NA	DW127_13410	A0A415Y3M4		2292902	Lachnospiraceae bacterium AM10-38	NA
afdb50	job_A	AF-A0A416MHK4-F1-model_v4 Uncharacterized protein	15.7	70	54	3	6	73	6	72	1	5.564e-08	275	73	89	KLISMVKEALEKYQYPLTAKNIKVVIQKEHNVVLPTGSINSILYSN--SELFEKIDKTNTIYPPLWIRKN	KTELLIMKCVWGSDHPVTATQIQQILLEKYQTELDRRSLGTLMYRLDQKGYVNV-DVSTRV--NLYTAKV	2292181	Firmicutes bacterium AF25-13AC	TRUE	A0A416MHK4	NA	DWY36_11165	A0A416MHK4		2292181	Firmicutes bacterium AF25-13AC	NA
afdb50	job_A	AF-A0A416MLN4-F1-model_v4 Uncharacterized protein	6.5	76	65	3	1	73	3	75	1	6.358e-06	205	73	127	FMETQKLISMVKEALEKYQYPLTAKNIKVVIQKEHNVVLPTGSINSILYSN--SELFEKIDKTNTIYPPLWIR-KN	FSDITDCEMLVYRCIQEADNEIGLVGIMDELEKKYQKDWKRSTVCTFIAHLIEKGYVNGRREGR---VFYYSSAIN	2292181	Firmicutes bacterium AF25-13AC	TRUE	A0A416MLN4	NA	DWY36_04595	A0A416MLN4		2292181	Firmicutes bacterium AF25-13AC	NA
afdb50	job_B	AF-A0A417AC18-F1-model_v4 Uncharacterized protein	7.3	68	60	2	7	72	80	146	1	4.182e-06	209	74	204	KLISMVKEALEKYQYPLTAKNIKVVIQKEHNVVLPTGSINSILYSN--SELFEKIDKTNTIYPPLWIR	KMEYDLMKFFWNNKMPVSLAEVLKYCNTELHYDWASSTLSTYLSRLVKKGILHSEGKGYRC-KRYYYP	2293220	Ruminococcus sp. AM46-18	TRUE	A0A417AC18	NA		A0A417AC18		NA		NA
afdb50	job_A	AF-A0A417C5L5-F1-model_v4 Uncharacterized protein	20	70	54	2	5	72	23	92	1	0.0005155	168	73	681	QKLISMVKEAL-EKYQYPLTAKNIKVVIQKEHNVVLPTGSINSILY-SNSELFEKIDKTNTIYPPLWIRK	KNLEKMIALVLFDKYNMGLTITDIIADIRDKYALDFSDSEIIGTIYNKNQNRIIQINETRDEVLKAYSIT	2292305	Clostridium sp. AM42-4	TRUE	A0A417C5L5	NA	DW922_00950	A0A417C5L5		2292305	Clostridium sp. AM42-4	NA
afdb50	job_B	AF-A0A417VMW4-F1-model_v4 Uncharacterized protein	7.4	67	57	2	8	72	9	72	1	5.136e-06	223	74	126	LISMVKEALEKYQYPLTAKNIKVVIQKEHNVVLPTGSINSILYSN--SELFEKIDKTNTIYPPLWIR	IEKKVMMSIWCTDHPMALAELVQTVNNRYGTDWKPQTISTYLAKLVVKKYLRF---ERAGRVFLYYP	2292368	Roseburia sp. OM02-15	TRUE	A0A417VMW4	NA	DXB15_08190	A0A417VMW4		2292368	Roseburia sp. OM02-15	NA
afdb50	job_A	AF-A0A417WD73-F1-model_v4 Uncharacterized protein	20	80	56	3	1	72	2	81	1	0.0004813	158	73	229	FMETQK------LISMVKEAL-EKYQYPLTAKNIKVVIQKEHNVVLPTGSINSILY-SNSELFEKIDKTNTIYPPLWIRK	FGENKASTFNKNLEKMIALVLFDKYNTGLTITDIIADIRDKYALDFSDSEIIGTIYNKNQNRIIQINETRDEVLKAYSIT	2292310	Clostridium sp. OF09-36	TRUE	A0A417WD73	NA	DXA97_17545	A0A417WD73		2292310	Clostridium sp. OF09-36	NA
afdb50	job_A	AF-A0A419AUC5-F1-model_v4 Chromosome segregation protein ParM	5.2	76	66	3	1	72	4	77	1	0.0004813	131	73	93	FMETQKLISMVKEALEK--YQYPLTAKNIKVVIQKEHNVVLPTGSINSILYSN--SELFEKIDKTNTIYPPLWIRK	SKNQQDILFLLYAIEQIKGECFFVPVTKLFNMVENNRHETLYANHFRTSCHTLNRHGLIQQRRSDN--LKLFFSLT	554	Pectobacterium carotovorum	TRUE	A0A419AUC5	NA	D5071_14460	A0A419AUC5		554	Pectobacterium carotovorum (Erwinia carotovora)	NA
afdb50	job_B	AF-A0A419FKC4-F1-model_v4 Transcriptional repressor	14.4	69	55	2	8	74	21	87	1	2.258e-06	231	74	147	LISMVKEALEKYQYPLTAKNIKVVIQKEHNVVLPTGSINSILYSNS--ELFEKIDKTNTIYPPLWIRKN	QRLAVGEALLHAADHRTAEEVQARLQVESAQPVSLATVYRTLHTLVEHRVVGHLDRGRGS--AVYEWLD	2026734	Dehalococcoidia bacterium	TRUE	A0A419FKC4	NA	C4558_03245	A0A419FKC4		2026734	Dehalococcoidia bacterium	NA
afdb50	job_A	AF-A0A419K8D5-F1-model_v4 PadR family transcriptional regulator	11.1	72	59	2	3	72	22	90	1	1.559e-07	233	73	141	ETQKLISMVKEALEKYQYPLTAKNIKVVIQKEHNVVLPTGSINSILYSN--SELFEKIDKTNTIYPPLWIRK	LNHFMDLLILVSLNGYGSQISGYDVIKYLQLKYHILPSSGTVYSCLYHMEREGLLRGEQNGRK---RIYTLT	2026714	Candidatus Bathyarchaeota archaeon	TRUE	A0A419K8D5	NA	CW707_04985	A0A419K8D5		2026714	Candidatus Bathyarchaeota archaeon	NA
afdb50	job_A	AF-A0A419L0Q3-F1-model_v4 PadR family transcriptional regulator	14.6	75	59	3	1	73	14	85	1	7.062e-07	233	73	176	FMETQKLISMVKEALEKYQYPLTAKNIKVVIQKEHNVVLPTGSINSILYSN--SELFEKIDKTNTIYPPLWIRKN	GIPKGFLPYAVLRILSRS--PMSGSEIMDVVEERTGWRPSPGSIYPLLARFREKGVIEEVE-SEEAGLKRFALTE	2026714	Candidatus Bathyarchaeota archaeon	TRUE	A0A419L0Q3	NA	CW700_00505 DRO56_06020	A0A419L0Q3		2026714	Candidatus Bathyarchaeota archaeon	NA
afdb50	job_A	AF-A0A420AQS9-F1-model_v4 HTH cro/C1-type domain-containing protein	27.3	73	39	6	5	71	104	168	1	0.0006334	144	73	285	QKLISM---VKEA-LEKYQYPLTAKNIKVVIQKEHNVVLPTGSINSILYS--NSELFEKIDKTNTIYPPLWIR	QKVI-MQRALPEKLLE---EPLTAAELTTLISKKFKIIIEANKVQNSLNSLVNIGLLVK----TQTSPIKYKR	1145106	Sphingobacterium detergens	TRUE	A0A420AQS9	NA	DFQ12_4000	A0A420AQS9		1145106	Sphingobacterium detergens	NA
afdb50	job_A	AF-A0A420WUL0-F1-model_v4 Uncharacterized protein	10	70	56	4	7	73	11	76	1	0.0006785	141	73	81	LISMVKEALEKYQYPLTAKNIKVVIQKEHNVVLPTGSINSI--LYSNSEL-FEKIDKTNTIYPPLWIRKN	LPDAVLNVLRRIADPS-IEEIAHEVESNGGGRHDLQALLGAICILENRGYYIVEHDDLDG---IRYELVE	595502	Kushneria sinocarnis	TRUE	A0A420WUL0	NA	C7446_2542	A0A420WUL0		595502	Kushneria sinocarnis	NA
afdb50	job_B	AF-A0A421K371-F1-model_v4 Uncharacterized protein	15	73	56	3	4	74	110	178	1	1.762e-05	216	74	196	ETQKLISMVKEALEKYQYPLTAKNIKVVIQKEHNVVLPTGSINSILYSNS--ELFEKIDKTNTIYPPLWIRKN	ESDELELQIMRALRNAGGALTVDKILIQLYRDTGGIHERKALAAKLYRMTQKNLLQSV---PDRRG-LYELVE	1968599	gamma proteobacterium symbiont of Stewartia floridana	TRUE	A0A421K371	NA	B6D75_08795	A0A421K371		1968599	gamma proteobacterium symbiont of Stewartia floridana	NA
afdb50	job_B	AF-A0A423TFC4-F1-model_v4 N6-adenosine-methyltransferase 70 kDa subunit	20	70	54	1	6	73	87	156	1	2.657e-05	175	74	530	QKLISMVKEALEKYQYPLTAKNIKVVIQKEHNVVLPTGSINSILYSN--SELFEKIDKTNTIYPPLWIRK	PSLECALLECLNEALPPVQAIQLSETLSTKLRRTLPSKAINNLLEKFAYKELISITQGTSEGRTSLTVVA	6689	Penaeus vannamei	TRUE	A0A423TFC4	NA	C7M84_006337	A0A423TFC4		6689	Penaeus vannamei (Whiteleg shrimp) (Litopenaeus vannamei)	NA
afdb50	job_A	AF-A0A423UE30-F1-model_v4 Uncharacterized protein	11.1	81	62	3	3	73	33	113	1	1.31e-06	237	73	118	ETQKLISMVKEALE----KYQYPLTAKNIKVVIQKEHNVVLPTGSINSILYSN--SELFEKID----KTNTIYPPLWIRKN	DVSRMQQLVLKALTRLGNDYPNPVEAWMVQREVESILQHPIAGSTVRTRLNELVNRGLVVIADHEGLSVTAHRCARYALAE	518643	Bifidobacterium mongoliense	TRUE	A0A423UE30	NA	BMONG18_0970	A0A423UE30		518643	Bifidobacterium mongoliense	NA
afdb50	job_A	AF-A0A428YC52-F1-model_v4 Uncharacterized protein	6.8	73	62	3	3	73	13	81	1	1.908e-05	186	73	154	ETQKLISMVKEALEKYQYPLTAKNIKVVIQKEHNVVLPTGSINSILYSN--SELFEKIDKTNTIYPPLWIRKN	VHNLRDAAALFCL--EGKPLRYSELHRNMAAWSGQHLSESEMTRARHRLVRRKMIISGPDDN--GHNVYSITE	1288362	Actinoplanes sp. ATCC 53533	TRUE	A0A428YC52	NA	DMB66_17815	A0A428YC52		1288362	Actinoplanes sp. ATCC 53533	NA
afdb50	job_B	AF-A0A429WQM7-F1-model_v4 Ferric uptake regulation protein	12.5	80	60	4	2	74	19	95	1	1.063e-06	221	74	154	FMETQ----KLISMVKEALEKYQYPLTAKNIKVVIQKEHNVVLPTGSINSILYSN--SELFEK-IDKTNTIYPPLWIRKN	LRSSGLRVTRAAQTVLDLLEHAPQPLTHDDVVAAYTGATGAPPDRVTIYRVLDRLVEAGLCDRRVGADRI---NRFARHV	2495592	Variovorax sp. DXTD-1	TRUE	A0A429WQM7	NA	EJI00_03895	A0A429WQM7		2495592	Variovorax sp. DXTD-1	NA
afdb50	job_B	AF-A0A430JPY4-F1-model_v4 PadR family transcriptional regulator	10.2	68	55	3	9	74	4	67	1	7.746e-06	212	74	189	ISMVKEALEKYQYPLTAKNIKVVIQKEHNVVLPTGSINSILYSNS--ELFEKIDKTNTIYPPLWIRKN	RLALLSLL--IEEPRGVYQLRQLFEERTTWNINIGQVYQTMQRLERDGLVEYADSEGRA--ELFRISD	2490946	Actinobaculum sp. 352	TRUE	A0A430JPY4	NA	EKN07_08700	A0A430JPY4		2490946	Actinobaculum sp. 352	NA
afdb50	job_B	AF-A0A431JXL5-F1-model_v4 Uncharacterized protein	9.3	75	62	3	1	71	32	104	1	0.0001936	131	74	134	EFMETQKLISMVKEALEKY-QYPLTAKNIKVVIQKEHNVVLPTGSINSILYSNSELFEKI---DKTNTIYPPLWI	DDSLKARVLAAAFRLEERSGGRPWNDTQLTEEIERHTRTRQQRNIIARTRDLM--TAEWVTTTDADGVVTGAHWT	1898103	Rhodocyclaceae bacterium	TRUE	A0A431JXL5	NA		A0A431JXL5		NA		NA
afdb50	job_A	AF-A0A431L4M4-F1-model_v4 Transcriptional repressor	15.7	70	55	2	6	73	9	76	1	7.843e-08	261	73	130	KLISMVKEALEKYQYPLTAKNIKVVIQKEHNVVLPTGSINSILYSN--SELFEKIDKTNTIYPPLWIRKN	KGAKKVLEILGKSHELTSAQDIHSRLRTDDERAPGLTTVYRSLESLVGQGLVQAVDLGDGE--RRYEVVK	2052166	Candidatus Melainabacteria bacterium	TRUE	A0A431L4M4	NA	EKK48_19480	A0A431L4M4		2052166	Candidatus Melainabacteria bacterium	NA
afdb50	job_B	AF-A0A442TGX3-F1-model_v4 Uncharacterized protein	14.6	75	58	3	1	74	23	92	1	0.0002546	158	74	661	EFMETQKLISMVKEALEKYQYPLTAKNIKVVIQKEHNVV-LPTGSINSILYSNSELFEKIDKTNTIYPPLWIRKN	SGWIDVAVTKAVRFLFWLMSTPATEADIFDQ-RTKVGLSELSRERIRNAIESLVEIGSLISVGN----NLFKLAE	1871066	Mesorhizobium sp.	TRUE	A0A442TGX3	NA	EOS07_17815	A0A442TGX3		1871066	Mesorhizobium sp	NA
BFVD	job_A	A0A481YRF8_unrelaxed_rank_001_alphafold2_ptm_model_3_seed_000	9.6	83	55	5	7	73	376	454	0.996	0.0005956	89	73	474	LISMVKEALEKY-----------QYPLTAKNIKVVIQKE-HNVVLPTGSINSILYSNSEL----FEKIDKTNTIYPPLWIRKN	VEAWWLKCLNEANICERYIERWDKDKITKKLFYETYKFECQGRASSSSIFWR---KMKQLANYNEERL-TINGNRQLVIILPS	2506607	Iridovirus LCIVAC01	TRUE	A0A481YRF8	NA	LCIVAC01_01140	A0A481YRF8		2506607	Iridovirus LCIVAC01	NA
BFVD	job_A	A0A481Z049_unrelaxed_rank_001_alphafold2_ptm_model_3_seed_000	8.2	73	63	3	4	73	703	774	1	2.361e-05	155	73	774	TQKLISMVKEALEKYQYPLTAKNIKVVIQKEHNVVLPTGSINSILYSNSE--LFEKID-KTNTIYPPLWIRKN	INIMKAHIVRYMKHNN-KTCHKDLLDEVSKTLPFTMEIKIFDSAITMCIKGAYIKKIDLANDKDQEYGYEYLP	2506608	Mimivirus LCMiAC01	TRUE	A0A481Z049	NA	LCMiAC01_03080	A0A481Z049		2506608	Mimivirus LCMiAC01	NA
BFVD	job_A	A0A481Z4P7_unrelaxed_rank_001_alphafold2_ptm_model_1_seed_000	27.3	73	42	4	2	73	91	153	1	3.818e-05	165	73	154	METQ-KLISMVKEALEKYQYPLTAKNIKVVIQKEHNVVLPTGSINSILYSNSELFEKIDKTNTIYPPLWIRKN	MDTSIPLKDRIVSFLYHSKYPFPSRWI----GEKIGAT--KKEVNSMIYKNIDKFEKI----ECIPPLWKLRN	2506586	Pithovirus LCPAC101	TRUE	A0A481Z4P7	NA	LCPAC101_03130	A0A481Z4P7		2506586	Pithovirus LCPAC101	NA
BFVD	job_B	A0A481Z6E9_unrelaxed_rank_001_alphafold2_ptm_model_1_seed_000	13.8	72	49	5	9	73	2	67	1	4.301e-05	148	74	67	ISMVKEAL-EKYQYPLTAKNIKVVIQKEHNVVL----PTGSINSILYSN--SELFEKIDKTNTIYPPLWIRK	EAKILNLLRENSDRAYRPTEISL-----LMGFPKGKNTAKTVNPTLYKLQKQGKITKMSDTGG-GNPHWRAI	2506592	Pithovirus LCPAC202	TRUE	A0A481Z6E9	NA	LCPAC202_03210	A0A481Z6E9		2506592	Pithovirus LCPAC202	NA
BFVD	job_B	A0A481Z754_unrelaxed_rank_001_alphafold2_ptm_model_1_seed_000	18.8	69	50	3	8	74	4	68	1	2.423e-06	191	74	68	LISMVKEALEKYQYPLTAKNIKVVIQKEHNVVLPTGSINSILYSNS--ELFEKIDKTNTIYPPLWIRKN	LLNLIVTYLSDKTEPVPTLQIAKYV---LGSKATKKMVNPSLYTLQKLGKVRKIAEENG-GNPRWILTK	2506594	Pithovirus LCPAC304	TRUE	A0A481Z754	NA	LCPAC304_00200	A0A481Z754		2506594	Pithovirus LCPAC304	NA
BFVD	job_B	A0A481ZC81_unrelaxed_rank_001_alphafold2_ptm_model_1_seed_000	14.2	77	55	4	5	74	22	94	1	1.093e-05	175	74	94	TQKLISMVKEALEKYQY-----PLTAKNIKVVIQKEHNVVLPTGSINSILYSN--SELFEKIDKTNTIYPPLWIRKN	KENIHRLILNYLEEEEAIDEDSAKSPQSIARYI---FGKKATKKIVNPYLYSMLANGAINKVTEED-MKRPRWYLVD	2506595	Pithovirus LCPAC401	TRUE	A0A481ZC81	NA	LCPAC401_03680	A0A481ZC81		2506595	Pithovirus LCPAC401	NA
BFVD	job_B	A0A481ZCD1_unrelaxed_rank_001_alphafold2_ptm_model_3_seed_000	17.7	79	54	4	3	74	75	149	1	9.534e-06	171	74	149	METQKLISMVKEALEKYQY-----PLTAKNIKVVIQKEHNVVLPTGSINSILYSN--SELFEKIDKTNTIYPPLWIRKN	FNRDDACRKVIDFLTENNIMSDDVAIRPLEIA---HYVFGSGATKKSINPILYSLLTDRKISKVSESN-SKRPRWYLLS	2506597	Pithovirus LCPAC404	TRUE	A0A481ZCD1	NA	LCPAC404_02780	A0A481ZCD1		2506597	Pithovirus LCPAC404	NA
afdb50	job_A	AF-A0A482D4N2-F1-model_v4 PadR domain-containing protein	10.9	73	59	3	2	72	235	303	1	1.978e-06	219	73	328	METQKLISMVKEALEKYQYPLTAKNIKVVIQKEHNVVLPTGSINSILYSN--SELFEKIDKTNTIYPPLWIRK	LAKDNLEIICLALLEK--GNQSGYQMLKNVANHFHCIISQGTLYPLLYSLEKEGKIMSSN--GKGRTRVYSIS	115547	uncultured archaeon	TRUE	A0A482D4N2	NA		A0A482D4N2		115547	Uncultured archaeon	NA
BFVD	job_B	A0A482MFU3_unrelaxed_rank_001_alphafold2_ptm_model_1_seed_000	10.9	82	59	5	1	73	45	121	1	1.54e-05	164	74	135	EFMETQKLISMVKEALEKYQ--YPLTAKNIKVVIQKEHNVVLPTGSINSILYSNS--ELFEK----IDKTNTI-YPPLWIRK	DHVER-----RVLLILQSVGEDYAMNFKGIGNRYRQEFGQEISRKTIRDYCWKLKLKGLAVYRNGLMSEIDGAVAGSGYSVT	2557550	Agrobacterium phage Milano	TRUE	A0A482MFU3	NA	Milano_066	A0A482MFU3		2557550	Agrobacterium phage Milano	NA
BFVD	job_A	A0A482MIV0_unrelaxed_rank_001_alphafold2_ptm_model_1_seed_000	17.5	74	52	5	7	72	19	91	1	0.0008993	105	73	111	LISMVKEA--LEKYQYPLTAKNIKVVIQKEH-NVVLPTGSINSILY--SNSELFEKI---DKTNTIYPPLWIRK	LNQAVWWVCFLLK-SSNTYHTDIKNKLQRDYPNFKLSSCILDQALSLLRNEKLVTTTDQPTGTRGAKRKIYAIA	2843444	Ravarandavirus	TRUE	A0A482MIV0	NA	kac68v162_gp073	A0A482MIV0		2557583	Nodularia phage vB_NspS-kac68v162	NA
afdb50	job_B	AF-A0A482VHA2-F1-model_v4 CDT1 domain containing protein	11.5	78	60	3	2	74	308	381	1	0.0005792	135	74	403	FMETQKLISMVKEALEKYQY-PLTAKNIKVVIQKEHNVVLPTGSINSILYS----NSELFEKIDKTNTIYPPLWIRKN	YCRLPEIARFTRSVFVSEKKCVLQLDMVAEKLGNSYRCFLNKTEIEDHLRVISREIPEWLEFHEKRN----SVFLKLN	1661398	Asbolus verrucosus	TRUE	A0A482VHA2	NA	BDFB_001836	A0A482VHA2		1661398	Asbolus verrucosus (Desert ironclad beetle)	NA
afdb50	job_A	AF-A0A484IAC2-F1-model_v4 Uncharacterized protein	5.4	73	64	3	3	73	37	106	1	7.035e-05	164	73	331	ETQKLISMVKEALEKYQYPLTAKNIKVVIQKEHNVVLPTGSINSILYSNSE--LFEKIDKTNTIYPPLWIRKN	DPEHRRSRIIDFIL-HNQGCSKSKVVAHATE--NGYASKVSVYEVLNDLKREKILSIRREKPNSKSHQLFIDR	1798806	Candidatus Nitrosocosmicus franklandus	TRUE	A0A484IAC2	NA	NFRAN_1736	A0A484IAC2		1798806	Candidatus Nitrosocosmicus franklandus	NA
afdb50	job_B	AF-A0A486XU84-F1-model_v4 Zinc uptake regulation protein ZUR	12.8	70	54	2	7	74	20	84	1	1.168e-05	207	74	145	KLISMVKEALEKYQYPLTAKNIKVVIQKEHNVVLPTGSINSILYSNSE--LFEKIDKTNTIYPPLWIRKN	KNRRQVMALLQQKNTAMSAYEVIEALQQDYDTSLYPMAAYRALDFLRQMQCVLHLRTIN-----KFIYVE	1708203	Rheinheimera sp. BAL341	TRUE	A0A486XU84	NA	BAL341_3150	A0A486XU84		1708203	Rheinheimera sp. BAL341	NA
afdb50	job_A	AF-A0A495JUP5-F1-model_v4 Uncharacterized protein	9.3	75	57	4	1	73	694	759	1	2.189e-05	166	73	760	FMETQKLISMVKEALEKYQYPLTAKNIKVVIQKEHNVVLPTGSINSILYSN--SELFEKIDKTNTIYPPLWIRKN	PDDEDKLLNLIRDA---GPTGARPRDLLNQLKEQHGIVTSRDTLHTRLRALRDAGKVH--NREHG----RWKLET	589240	Micromonospora pisi	TRUE	A0A495JUP5	NA	BDK92_7215	A0A495JUP5		589240	Micromonospora pisi	NA
afdb50	job_B	AF-A0A495W167-F1-model_v4 CopY family transcriptional repressor	11.1	72	59	2	5	74	2	70	1	8.083e-07	237	74	156	TQKLISMVKEALEKYQYPLTAKNIKVVIQKEHNVVLPTGSINSILYSNS--ELFEKIDKTNTIYPPLWIRKN	RASLEREVLDILRSAVRPLPVREVLERVNARRGSPLAYTTVMTVLRRLTDKDAAVRHDDDGR---HVYRATA	2072	Saccharothrix australiensis	TRUE	A0A495W167	NA	C8E97_3802	A0A495W167		2072	Saccharothrix australiensis	NA
afdb50	job_A	AF-A0A497EII2-F1-model_v4 Uncharacterized protein	10.9	73	56	4	2	71	1	67	1	1.908e-05	172	73	74	METQKLISMVKEALEKYQYPLTAKNIKVVIQKEHNVVLPTGSINSILYSNS--ELFEKIDKTNTIYPP-LWIR	MYWFDILELMEK---NKKRWLTAKELELLFKQKFNKTPTLQNFLKTISKLVKNKRIQKRI---LGYRRYIYCL	2026803	Candidatus Woesearchaeota archaeon	TRUE	A0A497EII2	NA	DRZ77_00820	A0A497EII2		2026803	Candidatus Woesearchaeota archaeon	NA
afdb50	job_B	AF-A0A497EXE9-F1-model_v4 PadR domain-containing protein	16.8	77	57	4	1	74	10	82	1	1.219e-06	219	74	118	EF-METQKLISMVKEALEKYQYPLTAKNIKVVIQKEHNVVLPTGSINSILYSNS--ELFEKIDKTNTIYPPLWIRKN	EWAMFRGMFRLLILSLLEKS--MMRGYQILKAIRTLTGRKPSMSTIHDILSELECKKLIKSI--TTQTSEKYYQITD	2250257	Candidatus Verstraetearchaeota archaeon	TRUE	A0A497EXE9	NA	DRJ20_01440 DRJ26_01935	A0A497EXE9		2250257	Candidatus Methanomethylicota archaeon	NA
afdb50	job_B	AF-A0A497F6V6-F1-model_v4 PadR domain-containing protein	15.7	76	56	4	2	74	12	82	1	8.083e-07	229	74	111	FMETQKLISMVKEALEKYQYPLTAKNIKVVIQKEHNVVLPTGSINSILYSNS--ELFEKI-DKTNTIYPPLWIRKN	FMYRGMYRILILSILERS--KMRGYHILKNIARLTGMKPSLSTLHDILSEMEGNKLISSITEQTNE---KYYVITS	2250257	Candidatus Verstraetearchaeota archaeon	TRUE	A0A497F6V6	NA		A0A497F6V6		NA		NA
afdb50	job_A	AF-A0A497GIK1-F1-model_v4 Uncharacterized protein	9.3	75	60	3	4	73	41	112	1	9.601e-06	194	73	119	TQKLISMVKEALEKY---QYPLTAKNIKVVIQKEHNVVLPTGSINSILYSN--SELFEKIDKTNTIYPPLWIRKN	PSQLKDVIWDAIMVHFGDGTWFTSKDLKDILKRYYGIDVKLNSLATYLLRFYQTGYLDRKGSRAG---RIYRVRS	2250277	Thermoprotei archaeon	TRUE	A0A497GIK1	NA	DRZ82_08135	A0A497GIK1		2250277	Thermoprotei archaeon	NA
afdb50	job_A	AF-A0A497GKX5-F1-model_v4 PadR family transcriptional regulator	18.9	74	54	3	2	73	19	88	1	2.7e-07	246	73	120	METQKLISMVKEALEKYQYPLTAKNIKVVIQKEHNVVLPTGSINSILYSN--SELFEKIDKTNTIYPPLWIRKN	LTKENLWLYVIRVLKES--PMYAYEVKVHITNRMGIKVSTVAVYTVLYKMTREGLLERF--TGSSGRSYYRVTE	2250277	Thermoprotei archaeon	TRUE	A0A497GKX5	NA	DRJ66_01790 DRZ82_03755	A0A497GKX5		2250277	Thermoprotei archaeon	NA
afdb50	job_B	AF-A0A497GM78-F1-model_v4 PALP domain-containing protein	10	80	65	3	1	74	394	472	1	2.258e-06	219	74	482	EFMETQK----LISMVKEALEKYQYPLTAKNIKVVIQKEHNVVLPTGSINSILYSNS--ELFEKIDKTNTIYPPLWIRKN	ESKRRERTLTKTKIFILKAIRKLGGRGYGYEIKKILESEYSLGISLPTIYHHLKELEQMGFLRRLN-IVDKRIVNYELTT	2250277	Thermoprotei archaeon	TRUE	A0A497GM78	NA	DRJ66_02820 DRZ82_01360	A0A497GM78		2250277	Thermoprotei archaeon	NA
afdb50	job_B	AF-A0A497JY58-F1-model_v4 PadR domain-containing protein	18	72	52	3	5	74	20	86	1	3.554e-07	246	74	126	TQKLISMVKEALEKYQYPLTAKNIKVVIQKEHNVVLPTGSINSILYSNS--ELFEKIDKTNTIYPPLWIRKN	KGYLDILILRRLLDI--PSSGSDIIQYLIRNYGVYLSPGIVYSMLYSLERRRLVKSI---PRVKKRIYVITE	2026714	Candidatus Bathyarchaeota archaeon	TRUE	A0A497JY58	NA	DRO37_02310	A0A497JY58		2026714	Candidatus Bathyarchaeota archaeon	NA
afdb50	job_A	AF-A0A497K6Z7-F1-model_v4 PadR domain-containing protein	13.6	73	56	3	3	73	22	89	1	9.993e-09	275	73	115	ETQKLISMVKEALEKYQYPLTAKNIKVVIQKEHNVVLPTGSINSILYSNS--ELFEKIDKTNTIYPPLWIRKN	IKSFMDIIILSELRN--RPMSGYDVISYIHNKFRLLVSSGTVYSLLYSLERQGLIQGIWSERK---RVYTLTD	2026714	Candidatus Bathyarchaeota archaeon	TRUE	A0A497K6Z7	NA	DRO19_05665	A0A497K6Z7		2026714	Candidatus Bathyarchaeota archaeon	NA
afdb50	job_A	AF-A0A497KVB3-F1-model_v4 PadR domain-containing protein	15	73	55	3	3	73	43	110	1	1.228e-08	268	73	136	ETQKLISMVKEALEKYQYPLTAKNIKVVIQKEHNVVLPTGSINSILYSN--SELFEKIDKTNTIYPPLWIRKN	IKNFMDFLILLNLRK--EPMSGYDMITLIFENFGFLPSSGSVYSMLYALERENLIKGYWNGKK---RLYTLTE	2026714	Candidatus Bathyarchaeota archaeon	TRUE	A0A497KVB3	NA	DRO22_00790	A0A497KVB3		2026714	Candidatus Bathyarchaeota archaeon	NA
afdb50	job_A	AF-A0A497LGJ2-F1-model_v4 PadR domain-containing protein	19.1	73	54	3	3	73	24	93	1	3.554e-07	248	73	157	ETQKLISMVKEALEKYQYPLTAKNIKVVIQKEHNVVLPTGSINSILYSN--SELFEKIDKTNTIYPPLWIRKN	VKAFLDVVIGLVLVKSR-PASGYRIIERIYKVFNVFIAPSVLYPTLHSMVKKKLVVKHKTTRRG--GIFMLTA	2026714	Candidatus Bathyarchaeota archaeon	TRUE	A0A497LGJ2	NA	DRO43_04530	A0A497LGJ2		2026714	Candidatus Bathyarchaeota archaeon	NA
afdb50	job_B	AF-A0A497LQR2-F1-model_v4 PadR domain-containing protein	15.1	79	58	3	2	74	17	92	1	3.463e-08	242	74	121	FMETQKLIS----MVKEALEKYQYPLTAKNIKVVIQKEHNVVLPTGSINSILYSN--SELFEKIDKTNTIYPPLWIRKN	GVERRILNHFMDLLIMSALYSYGGQISGYDVIKYLQLKYHFLPSSGTVYSCLYSMEREGLLRGEQN---GRKRIYALTQ	2026714	Candidatus Bathyarchaeota archaeon	TRUE	A0A497LQR2	NA	DRO41_02465	A0A497LQR2		2026714	Candidatus Bathyarchaeota archaeon	NA
afdb50	job_A	AF-A0A497MDS3-F1-model_v4 PadR domain-containing protein	16.6	72	55	3	3	72	18	86	1	1.142e-06	210	73	148	ETQKLISMVKEALEKYQYPLTAKNIKVVIQKEHNVVLPTGSINSILYSN--SELFEKIDKTNTIYPPLWIRK	VKAFLD-VVVGLSLTGEKPVSGYSIIEHIYEVFNVLIAPSVLYPTLHSMLRRGLITKQMTSNRT--GVYMLT	2026714	Candidatus Bathyarchaeota archaeon	TRUE	A0A497MDS3	NA	DRO52_04785	A0A497MDS3		2026714	Candidatus Bathyarchaeota archaeon	NA
afdb50	job_A	AF-A0A497MTY8-F1-model_v4 PadR domain-containing protein	10.8	74	61	3	2	73	14	84	1	1.724e-06	236	73	121	METQKLISMVKEALEKYQYPLTAKNIKVVIQKEHNVVLPTGSINSILYSN--SELFEKIDKTNTIYPPLWIRKN	LIKGLLDLTIISVLLNCG-ALSGYRLIEKIYEHTGVFVAPSALYPTLHAMVKRRLVKRVPGDGKG--SLFMATS	2026714	Candidatus Bathyarchaeota archaeon	TRUE	A0A497MTY8	NA	DRO46_00040 DRO53_02455	A0A497MTY8		2026714	Candidatus Bathyarchaeota archaeon	NA
afdb50	job_B	AF-A0A497N396-F1-model_v4 PadR domain-containing protein	15.7	76	57	3	1	74	23	93	1	1.305e-06	223	74	138	EFMETQKLISMVKEALEKYQYPLTAKNIKVVIQKEHNVVLPTGSINSILYSNS--ELFEKIDKTNTIYPPLWIRKN	ERCLKSFLDVIIAYLLFI--KPSWGYEIIAKIYGKLHILLSPGVVYPLLHSMEKKGLVKK---ERLERKEIYSLTE	2026714	Candidatus Bathyarchaeota archaeon	TRUE	A0A497N396	NA	DRO53_00505	A0A497N396		2026714	Candidatus Bathyarchaeota archaeon	NA
afdb50	job_B	AF-A0A497NH61-F1-model_v4 PadR domain-containing protein	18	72	52	3	5	74	45	111	1	1.673e-07	248	74	152	TQKLISMVKEALEKYQYPLTAKNIKVVIQKEHNVVLPTGSINSILYSN--SELFEKIDKTNTIYPPLWIRKN	RNFLDILILLILHE--RPMSGYDIITLIFERFGVFLSAGSVYSMLHVLEREKLIRGYWDGRR---RIYILTE	2026714	Candidatus Bathyarchaeota archaeon	TRUE	A0A497NH61	NA	DRO64_08085	A0A497NH61		2026714	Candidatus Bathyarchaeota archaeon	NA
afdb50	job_B	AF-A0A497NS88-F1-model_v4 Uncharacterized protein	13	92	55	4	2	74	46	131	1	2.657e-05	179	74	139	FME--TQKLISMVKEAL----EKYQYPLTAKNIKVVIQKEHNVVLPTGSINSILYSNSE-------------LFEKIDKTNTIYPPLWIRKN	DMESTFDRLSKQVLETVCYLVKTFKRPATTEEVIKAFKNKYFQDISSETISRRLRYLRDGDWCKHKFGVNHPLLH------SPQKGLWTPLE	2026714	Candidatus Bathyarchaeota archaeon	TRUE	A0A497NS88	NA	DRO59_07155	A0A497NS88		2026714	Candidatus Bathyarchaeota archaeon	NA
afdb50	job_A	AF-A0A497NTA4-F1-model_v4 PadR domain-containing protein	13.8	72	55	3	3	71	26	93	1	3.671e-06	221	73	139	ETQKLISMVKEALEKYQYPLTAKNIKVVIQKEHNVVLPTGSINSILYSN--SELFEK-IDKTNTIYPPLWIR	LNHFMDLLIMSALYCYGGRISGYDVIKYLQLKYHFLPNSGTVYSCLYSMEREGLLRGRTEW----QKKDIRF	2026714	Candidatus Bathyarchaeota archaeon	TRUE	A0A497NTA4	NA	DRO59_04420	A0A497NTA4		2026714	Candidatus Bathyarchaeota archaeon	NA
afdb50	job_A	AF-A0A497PB48-F1-model_v4 Uncharacterized protein	11.1	72	61	3	2	72	697	766	1	5.175e-06	191	73	783	METQKLISMVKEALEKYQYPLTAKNIKVVIQKEHNVVLPTGSINSILYSNSELFEKI-DKTNTIYPPLWIRK	GDEAPVAIEIMRLLERYE-PLTVGAIQRFVSSSLGTSVNVEGVLTRLER-ANMILRGHEVHGNVSYMNYRLT	2053491	Candidatus Thorarchaeota archaeon	TRUE	A0A497PB48	NA	DRO73_09405	A0A497PB48		2053491	Thorarchaeota archaeon (strain OWC)	NA
afdb50	job_B	AF-A0A497PF76-F1-model_v4 Uncharacterized protein	14.4	69	55	2	8	74	9	75	1	0.0001936	163	74	85	LISMVKEALEKYQYPLTAKNIKVVIQKEHNVVLPTGSINSILYSNS--ELFEKIDKTNTIYPPLWIRKN	LRTVIMSILKKRHGVMLDDELERALKKEIGREAGEAELNLALMQLEINGLIHVSQITKT--KRRVEIIT	2053491	Candidatus Thorarchaeota archaeon	TRUE	A0A497PF76	NA	DRO73_05365 DRO93_00885	A0A497PF76		2053491	Thorarchaeota archaeon (strain OWC)	NA
afdb50	job_B	AF-A0A497PJ97-F1-model_v4 Uncharacterized protein	9.5	73	61	2	4	74	20	89	1	2.589e-06	198	74	317	ETQKLISMVKEALEKYQYPLTAKNIKVVIQKEHNVVLPTGSINSILYSNS--ELFEKIDKTNTIYPPLWIRKN	TEMRALGAVLELSANLYNPVSAAAVLERVREKSSEAPTKNWVYKCLGELERKGFLKV---DKIRQPYLYLSST	2053491	Candidatus Thorarchaeota archaeon	TRUE	A0A497PJ97	NA	DRO73_01695	A0A497PJ97		2053491	Thorarchaeota archaeon (strain OWC)	NA
afdb50	job_B	AF-A0A497PP18-F1-model_v4 Uncharacterized protein	8.2	73	62	2	4	74	20	89	1	4.479e-06	196	74	141	ETQKLISMVKEALEKYQYPLTAKNIKVVIQKEHNVVLPTGSINSILYSNS--ELFEKIDKTNTIYPPLWIRKN	TEMRALGAVLELSANLYNPVSTAAVLERVREKSSEAPTKNWVYKCLGELERKGFLKV---DKIRQPYLYLSST	2053491	Candidatus Thorarchaeota archaeon	TRUE	A0A497PP18	NA	DRO93_13195	A0A497PP18		2053491	Thorarchaeota archaeon (strain OWC)	NA
afdb50	job_B	AF-A0A497Q187-F1-model_v4 Uncharacterized protein	8.2	73	62	3	4	74	18	87	1	7.746e-06	189	74	319	ETQKLISMVKEALEKYQYPLTAKNIKVVIQKEHNVVLPTGSINSILYSNS--ELFEKIDKTNTIYPPLWIRKN	NELMILQALIMAAGGMNRMASHAEIVAQVKKIVGKSFTKAYTYRCLHKLTEEGVVRV-DLIH--HPRRYSVCR	2053491	Candidatus Thorarchaeota archaeon	TRUE	A0A497Q187	NA	DRO87_06295 DRP09_04900	A0A497Q187		2053491	Thorarchaeota archaeon (strain OWC)	NA
afdb50	job_A	AF-A0A497RVF5-F1-model_v4 Uncharacterized protein	16.9	71	53	3	6	73	10	77	1	1.847e-06	228	73	80	KLISMVKEALEKYQYPLTAKNIKVVIQKEHNVVLPTGSINSILYSN--SELFEK-IDKTNTIYPPLWIRKN	DLEPLILDVLNESPVPLKILSINFIINEKTKKIISLNTLKAHIEDLVRRKKIVKKIDKDN---NEYYWIKK	2250256	Candidatus Altiarchaeales archaeon	TRUE	A0A497RVF5	NA	DRO65_02510	A0A497RVF5		2250256	Altiarchaeales archaeon	NA
afdb50	job_A	AF-A0A497SL69-F1-model_v4 Uncharacterized protein	12.5	80	63	2	1	73	6	85	1	5.564e-08	278	73	85	FMETQKLISMVKEALEKYQYPLTAKNIKVVIQKEHNVVLPTGSINSILYSN--SELFEKI-----DKTNTIYPPLWIRKN	PTKRYKVQTKIIECLEEFNTPASVNAITRFVREKLRENISWNTVKKYLEELVEMGKVEALSTPHSKKEGEEGLTIYALKK	2093792	Candidatus Aenigmarchaeota archaeon	TRUE	A0A497SL69	NA	DRP00_03590	A0A497SL69		3121606	Candidatus Aenigmatarchaeota archaeon	NA
afdb50	job_A	AF-A0A497T4Z7-F1-model_v4 Uncharacterized protein	5.4	74	64	3	2	73	1	70	1	1.223e-06	217	73	105	METQKLISMVKEALEKYQYPLTAKNIKVVIQKEHNVVLPTGSINSILYSNS--ELFEKIDKTNTIYPPLWIRKN	MYIT-MALYILKLLHRNGDGMSLTEIYRHVYRNYSNRVTFETVRRHVLTLENIGAVKTEYKGR---MRVVTLTE	2093792	Candidatus Aenigmarchaeota archaeon	TRUE	A0A497T4Z7	NA	DRP16_04245	A0A497T4Z7		3121606	Candidatus Aenigmatarchaeota archaeon	NA
afdb50	job_B	AF-A0A499RMR1-F1-model_v4 Chromosome segregation protein ParM	8.3	72	63	2	5	74	8	78	1	0.0003841	134	74	98	TQKLISMVKEALEKYQYPLTAKNIKVVIQKEHNVVLPTGSINSILYSN--SELFEKIDKTNTIYPPLWIRKN	KDVLFILYAIEVGGKAEPVPGMKMLSMINSARQSCIHGTNFRTSCHTLVDNGLLDKY-RDETSLKLAFKLTD	2127034	Aeromonas sp. pRIVM0001_VIM-1	TRUE	A0A499RMR1	NA		A0A499RMR1		2127034	Aeromonas sp. pRIVM0001_VIM-1	NA
BFVD	job_A	A0A4D6BGS1_1_unrelaxed_rank_001_alphafold2_ptm_model_3_seed_000	12.5	80	56	6	2	73	610	683	1	0.0002439	117	73	1407	METQKLISMVKEALEKY----QY--PLTAKNIKVVIQKEHNVVLPTGSINSILYSNS--ELFEKIDKTNTIYPPLWIRKN	LEN---INTVIETQDNNYNETGENQAYTIEEIQKIAS--TPNKINKDATNQMVERLVDSGRLTKINSGKD-KGKYKFFKD	2562602	Gammaproteobacteria virus GOV_bin_2604	TRUE	A0A4D6BGS1	NA	GOVbin2604_52	A0A4D6BGS1		2562602	Gammaproteobacteria virus GOV_bin_2604	NA
BFVD	job_A	A0A4D6DT92_unrelaxed_rank_001_alphafold2_ptm_model_2_seed_000	13.4	67	52	3	9	73	9	71	1	0.0002439	147	73	71	SMVKEALEKYQYPLTAKNIKVVIQKEHNVVLPTGSINSILYSNS--ELFEKIDKTNTIYPPLWIRKN	EDVIQAI---SSVDPTYYIRNKMSYKYPC-LDTASLLRKLKDMEKRGLVTRVPSQYCLNNISWSVIK	2562174	Klebsiella phage vB_KpnM_IME346	TRUE	A0A4D6DT92	NA		A0A4D6DT92		2562174	Klebsiella phage vB_KpnM_IME346	NA
BFVD	job_A	A0A4D6E0E3_unrelaxed_rank_001_alphafold2_ptm_model_3_seed_000	11.9	84	62	5	2	73	42	125	1	8.128e-05	131	73	151	MET-QKLISMVKEAL---EKYQY----PLTAKNIKVVIQKEHNVVLPTGSINSILYSNS--ELFEKIDKTNTIY--PPLWIRKN	CERVNATAFRLWCILRSMQFERGPGIPPMTLDEICWLLPGVNGKPTSKSRAREALDCLLEEGLLKDVSKEGLSKAAPRLYLAMD	196894	unclassified Caudoviricetes	TRUE	A0A4D6E0E3	NA	152 SEA_KRADAL_152	A0A4D6E0E3	152	2562187	Streptomyces phage Kradal	NA
afdb50	job_A	AF-A0A4D6KBD3-F1-model_v4 PadR family transcriptional regulator	4.3	69	61	3	8	73	32	98	1	3.2e-06	215	73	127	ISMVKEALEKYQY-PLTAKNIKVVIQKEHNVVLPTGSINSILYSN--SELFEKIDKTNTIYPPLWIRKN	QRDVLLVIVDSDETWPSGAAITRSFERIWHTEINRSRVYQNLDKLQEQGFVTTYPIDGRT--KGYSLTD	57705	Halomicrobium mukohataei	TRUE	A0A4D6KBD3	NA	E5139_02020	A0A4D6KBD3		57705	Halomicrobium mukohataei	NA
afdb50	job_B	AF-A0A4D8PLL9-F1-model_v4 Uncharacterized protein	21.2	80	49	4	4	72	82	158	1	0.0003349	164	74	168	ETQKLISMVKEALEKYQYPLTAKNIKVVIQKEHNVVLP-------TGSINSILYSNS--ELFEKI--DKTNTIYPPLWIR	ERSVIADDALRVLRDASRPLSTSDIVRVLCAERNVALRPLEFRRLAVAVISVLRLREARGLVEEVGRARRNA---VLWTA	192	Azospirillum brasilense	TRUE	A0A4D8PLL9	NA	D3093_19180	A0A4D8PLL9		2970906	Azospirillum argentinense	NA
afdb50	job_B	AF-A0A4E0R6N2-F1-model_v4 CDT1 domain-containing protein	18.2	82	53	4	1	72	501	578	1	6.932e-05	151	74	603	EFMET-----QKLISMVKEALEK-YQYPLTAKNIKVVIQKEHNVVLPTGSINSILYSNSEL----FEKIDKTNTIYPPLWIR	ESRRAVYAHLPSFIPQVWTVMRTGNGRPLPLAVVAGRIAGGYHGGLSVDTIMEHLNILIELCPSWLQKLDWT----TPHLKV	6192	Fasciola hepatica	TRUE	A0A4E0R6N2	NA	D915_007407	A0A4E0R6N2		6192	Fasciola hepatica (Liver fluke)	NA
afdb50	job_B	AF-A0A4P5VL25-F1-model_v4 Site-specific DNA-methyltransferase (adenine-specific)	10.4	67	52	3	8	69	4	67	1	0.0005051	123	74	619	LISMVKEALE---KYQYPLTAKNIKVVIQKEHNVVLPTGSINSILYSNS--ELFEKIDKTNTIYPPL	LADLVNDLIALIPEDGSRITNDEIRTALENEAGEPISDEDLKELKSQVVALGAAEGVKGP---GGGL	2164130	Cyanobium sp.	TRUE	A0A4P5VL25	NA	LBMAG41_16740	A0A4P5VL25		2164130	Cyanobium sp	NA
afdb50	job_A	AF-A0A4P6JM17-F1-model_v4 Uncharacterized protein	11.1	72	58	3	4	73	10	77	1	1.264e-05	202	73	494	TQKLISMVKEALEKYQYPLTAKNIKVVIQKEHNVVLPTGSINSILYSNS--ELFEKIDKTNTIYPPLWIRKN	DDNLARLILFCLQGDVQP--VQTLCRELAQEYGVRVTPRHLIKALAQLQGYGWVEKDINVHG--LMGYQLTE	2509675	Ktedonosporobacter rubrisoli	TRUE	A0A4P6JM17	NA	EPA93_09685	A0A4P6JM17		2509675	Ktedonosporobacter rubrisoli	NA
afdb50	job_B	AF-A0A4P6PDC1-F1-model_v4 Uncharacterized protein	8.8	68	59	2	8	73	4	70	1	4.292e-05	156	74	79	LISMVKEALEKYQYPLTAKNIKVVIQKEHNVVLPTGSINSILYSN--SELFEKIDKTNTIYPPLWIRK	KTSILQICNASDPYMMPHDVLRTEIETRHRAPVGDAEYQAALKSLLSKGMIDY-EVDQITLDKRYRIT	2488809	Verrucomicrobia bacterium S94	TRUE	A0A4P6PDC1	NA	EGM51_10685	A0A4P6PDC1		2488809	Verrucomicrobia bacterium S94	NA
afdb50	job_A	AF-A0A4P8I8K4-F1-model_v4 Uncharacterized protein	2.8	69	62	2	7	73	9	74	1	8.102e-07	245	73	125	LISMVKEALEKYQYPLTAKNIKVVIQKEHNVVLPTGSINSILYSNS--ELFEKIDKTNTIYPPLWIRKN	REVLIMKCVWSSERELSIQEIQAELRERFDWDAKRSTVRTFMRDMEQNGYISVERRGR---HSYVKALA	1229621	Anaerostipes rhamnosivorans	TRUE	A0A4P8I8K4	NA	AR1Y2_0374	A0A4P8I8K4		1229621	Anaerostipes rhamnosivorans	NA
afdb50	job_A	AF-A0A4P8JS94-F1-model_v4 Uncharacterized protein	13.7	87	60	2	2	73	1	87	1	2.7e-07	242	73	100	METQKLISMVKEALEKYQYPLTAKNIKVVIQKEHNVVLPTGSINSILYSN--SELFEK-------------IDKTNTIYPPLWIRKN	MPPEARRELVLEFVVHHDIPLPPLAIWAGLNRQHRVTFSYRTMQNILSDLVDNGDLFKVDTEKLRDGEISQIEGDSSSRRAYYFATE	272569	Haloarcula marismortui ATCC 43049	TRUE	A0A4P8JS94	NA	E6P14_00125	A0A4P8JS94		272569	Haloarcula marismortui (strain ATCC 43049 / DSM 3752 / JCM 8966 / VKM B-1809) (Halobacterium marismortui)	NA
afdb50	job_A	AF-A0A4Q0MA38-F1-model_v4 Uncharacterized protein	10.1	69	59	1	8	73	105	173	1	0.0001062	160	73	276	ISMVKEALEKY---QYPLTAKNIKVVIQKEHNVVLPTGSINSILYSNSELFEKIDKTNTIYPPLWIRKN	TNYAIERLLKSESLNDFMKAEKIQQEIENLIGHTYSVSTLSTAIQNFKDQIISRPAADNSNHKEYKLKT	699437	Arcticibacter tournemirensis	TRUE	A0A4Q0MA38	NA	EKH83_09380	A0A4Q0MA38		699437	Arcticibacter tournemirensis	NA
afdb50	job_B	AF-A0A4Q0ZC39-F1-model_v4 Ferric uptake regulation protein	16.6	78	57	3	1	72	19	94	1	4.075e-07	243	74	150	EFMETQ----KLISMVKEALEKYQYPLTAKNIKVVIQKEHNVVLPTGSINSILYSNS--ELFEKIDKTNTIYPPLWIR	HFQNLKLKNTIQKDYVLKALYYSKGHLTAENINQELKIQYNVNISIATVYKILKLFEELKIIKCLNI--LEKANYYEL	2044511	Arcobacter sp. F2176	TRUE	A0A4Q0ZC39	NA	CRU95_02905	A0A4Q0ZC39		2044511	Arcobacter sp. F2176	NA
afdb50	job_A	AF-A0A4Q0ZR08-F1-model_v4 Transcriptional repressor	5.4	73	62	3	1	71	48	115	1	4.677e-07	240	73	170	FMETQKLISMVKEALEKYQYPLTAKNIKVVIQKEHNVVLPTGSINSILYSNS--ELFEKIDKTNTIYPPLWIR	NSTQ---KDYLLKILYFTDKHLSAEELVKISKDKYKIDMGIATVYRAVKFFEELNIIKSLDVGDGA--KRYEL	1935424	Arcobacter sp. CECT 8985	TRUE	A0A4Q0ZR08	NA	CRU93_02185	A0A4Q0ZR08		1935424	Arcobacter sp. CECT 8985	NA
afdb50	job_B	AF-A0A4Q1AJK6-F1-model_v4 Ferric uptake regulation protein	15.6	83	58	3	1	73	15	95	1	2.702e-07	244	74	149	EFMETQK--------LISMVKEALEKYQYPLTAKNIKVVIQKEHNVVLPTGSINSILYSNS--ELFEKIDKTNTIYPPLWIRK	EFKSLISKKGFKNTVQKDAVLKILYFSNEHLSAEEITKKVQDEFDLDIGIATVYRSLNFFEEMNVVEALDIGDGT--KRFEFK	1462615	Halarcobacter ebronensis	TRUE	A0A4Q1AJK6	NA	CRV07_10365 CRV08_13255	A0A4Q1AJK6		1462615	Halarcobacter ebronensis	NA
afdb50	job_B	AF-A0A4Q2X9V9-F1-model_v4 Uncharacterized protein	6.6	75	66	3	3	74	3	76	1	2.108e-06	223	74	85	METQKLISMVKEALE-KYQYPLTAKNIKVVIQKEHNVVLPTGSINSILYSN--SELFEKIDKTNTIYPPLWIRKN	FPVGRIRQKVREVINMRAGFGKTEAQVLEFVNDLLGGGVNLQDVRDAIEWNHTEGYLRR-HEDKELEVVQWFITT	2026800	Verrucomicrobiaceae bacterium	TRUE	A0A4Q2X9V9	NA	EOP88_17105	A0A4Q2X9V9		2026800	Verrucomicrobiaceae bacterium	NA
afdb50	job_A	AF-A0A4Q3FLV0-F1-model_v4 Uncharacterized protein	13.3	75	61	3	1	73	78	150	1	3.671e-06	203	73	151	FMETQKLISMVKEALEKYQYPLTAKNIKVVIQKEHNVVLPTGSINSILYSN--SELFEKIDKTNTIYPPLWIRKN	PTGATKAMYRLLD-TDFFNQPQSISAIANRYKEEFNEEFKTSEISGILLKSVKDNVLKREKNQANKR-YEYVKTN	2021370	Sphingobacteriaceae bacterium	TRUE	A0A4Q3FLV0	NA	EOP42_07170	A0A4Q3FLV0		2021370	Sphingobacteriaceae bacterium	NA
afdb50	job_B	AF-A0A4Q5T7S5-F1-model_v4 M56 family peptidase	13.4	67	53	2	8	72	11	74	1	2.108e-06	236	74	381	LISMVKEALEKYQYPLTAKNIKVVIQKEHNVVLPTGSINSILYSN--SELFEKIDKTNTIYPPLWIR	LERSVMDVLWGATSPLTVREVQDGLEASGTHDLAYTTVMTVLDRLGTKEMVSR---ERDGRAFRYTA	1911520	Actinomycetales bacterium	TRUE	A0A4Q5T7S5	NA	EON53_13805	A0A4Q5T7S5		1911520	Actinomycetales bacterium	NA
afdb50	job_A	AF-A0A4Q5TBV8-F1-model_v4 Uncharacterized protein	11.1	72	60	2	3	73	26	94	1	9.601e-06	224	73	709	ETQKLISMVKEALEKY-QYPLTAKNIKVVIQKEHNVVLPTGSINSILYSNSELFEKIDKTNTIYPPLWIRKN	PKTIHKKIVESALLDNGNRDMSVDELVQTIDDRYDFVFTSEEVVDIINSDDKSFLVTGSNG---NRRIQLTS	1869212	Chitinophagaceae bacterium	TRUE	A0A4Q5TBV8	NA	EOO06_12780	A0A4Q5TBV8		1869212	Chitinophagaceae bacterium	NA
afdb50	job_B	AF-A0A4Q7P3P8-F1-model_v4 Putative transcriptional regulator	10.2	68	56	2	9	74	8	72	1	2.258e-06	231	74	128	ISMVKEALEKYQYPLTAKNIKVVIQKEHNVVLPTGSINSILYSN--SELFEKIDKTNTIYPPLWIRKN	ETIVMQCIWKGQKDVTIAQIMQWAREDHGKDWKQQTVSTHLSHLAAKGYVDFYT---GGRVSYYRPLV	1796618	Cuneatibacter caecimuris	TRUE	A0A4Q7P3P8	NA	EV209_2298	A0A4Q7P3P8		1796618	Cuneatibacter caecimuris	NA
afdb50	job_B	AF-A0A4R0FZ25-F1-model_v4 Uncharacterized protein	11.5	78	61	4	1	74	8	81	1	5.89e-06	181	74	114	EFMETQKLISMV--KEALEKYQYPLTAKNIKVVIQKEHNVVLPTGSINSILYSN--SELFEKIDKTNTIYPPLWIRKN	EIRDIIQHRYVIGALVCLGE-GRPLRYSELGSAITGWTGSRIGDGEITRTVTRLLESGLAQETFVDGH---RTLTLTR	2053011	Micromonospora zingiberis	TRUE	A0A4R0FZ25	NA	E0H26_27845	A0A4R0FZ25		2053011	Micromonospora zingiberis	NA
afdb50	job_B	AF-A0A4R1VGL7-F1-model_v4 Uncharacterized protein	5.4	73	64	3	5	74	2	72	1	7.423e-05	169	74	77	TQKLISMVKEALEK-YQYPLTAKNIKVVIQKEHNVVLPTGSINSILYSN--SELFEKIDKTNTIYPPLWIRKN	VDRIAETILGYIASCPDACDNLNGVCDWWIAQQRLVEARSDVLAALDLLHARGQIDA--RTGADGQVLYCASS	2135732	Variovorax sp. BT01	TRUE	A0A4R1VGL7	NA		A0A4R1VGL7		NA		NA
afdb50	job_B	AF-A0A4R5FLN7-F1-model_v4 Uncharacterized protein	11.2	80	62	3	2	74	55	132	1	1.762e-05	183	74	132	FMETQK-----LISMVKEALEKYQYPLTAKNIKVVIQKEHNVVLPTGSINSILYSNS--ELFEKIDKTNTIYPPLWIRKN	FLQKNNLNPTIERITIFEKIQNETFEFTIKKIHDKVLKE--LHISLRTVNNTFHLLKDAGIIKISNKKISSRVNYFELAG	2541722	Flavobacterium sp. GT3P67	TRUE	A0A4R5FLN7	NA	E0H99_07075	A0A4R5FLN7		2541722	Flavobacterium sp. GT3P67	NA
afdb50	job_B	AF-A0A4R5ME28-F1-model_v4 Uncharacterized protein	5.3	75	70	1	1	74	95	169	1	0.0007618	138	74	171	EFMETQKLISMVKEALEKYQYPLTAKNIKVVIQKEHNVVLPTGSINSILYSNSELFEKIDKTNTIYP-PLWIRKN	NWDVVELAVLWLALMHSVFGRESGSYSLKHEIEQSIGRHVANGEAILAALLLPGFYRVRRAPGRGNPNAIIRPEP	2528715	Paraburkholderia silviterrae	TRUE	A0A4R5ME28	NA	EYW47_04480	A0A4R5ME28		2528715	Paraburkholderia silviterrae	NA
afdb50	job_A	AF-A0A4R7D291-F1-model_v4 Uncharacterized protein	13.5	74	60	3	2	73	1	72	1	1.61e-06	229	73	72	METQKLISMVKEALEKYQYPLTAKNIKVVIQKEHNVVLPTGSINSILYSN--SELFEKIDKTNTIYPPLWIRKN	MRHNKTQQAILDVLNEQPHPVYADYIFMQLNLLSKC-HSYAAIYRNIRVLCEQGLVIA-EKTGSARRKKIQIVR	1476465	Sphingobacterium paludis	TRUE	A0A4R7D291	NA	B0I21_10547	A0A4R7D291		1476465	Sphingobacterium paludis	NA
afdb50	job_A	AF-A0A4R8EIT4-F1-model_v4 Uncharacterized protein	12.1	74	56	4	7	73	22	93	1	7.035e-05	167	73	110	LISMVKEAL----EKYQYP-LTAKNIKVVIQKEHNVVLPTGSINSILYSN--SELFEKIDKTNTIYPPLWIRKN	LQSDVLFVLYGIEQRVNISQIHATRIRALLNNNRRSDVHASNFRCSCRTLSSRELLTLVHDEK--FRLLLSLTE	2485120	Buttiauxella sp. BIGb0552	TRUE	A0A4R8EIT4	NA	EDF88_4538	A0A4R8EIT4		2485120	Buttiauxella sp. BIGb0552	NA
afdb50	job_A	AF-A0A4R8G1Z7-F1-model_v4 Uncharacterized protein	14.4	69	54	3	8	72	22	89	1	1.663e-05	200	73	108	ISMVKEALEKYQYPLTAKNIKVVIQKEHNVVLPTGSINSILYSNS---EL-FEKIDKTNTIYPPLWIRK	LGRTYLVLRDASYWMQLHEIAESIQVRFKVVDSHAAISARIRDLRNQCGLTIMRRRRT-ASTADEYRMQ	442341	Halomonas xianhensis	TRUE	A0A4R8G1Z7	NA	DFO67_108170	A0A4R8G1Z7		442341	Modicisalibacter xianhensis	NA
afdb50	job_B	AF-A0A4R8H109-F1-model_v4 Uncharacterized protein	13.6	73	53	3	3	72	1	66	1	0.0005792	144	74	500	METQKLISMVKEALE---KYQYPLTAKNIKVVIQKEHNVVLPTGSINSILYSNSELFEKIDKTNTIYPPLWIR	MKKEELNQVINKIYQNISKTNNIISVPYAQNQILAQLGEKVDSKLVKELLIENDELLIL---TRD----QFIC	46469	Orenia marismortui	TRUE	A0A4R8H109	NA	C7959_10394	A0A4R8H109		46469	Orenia marismortui	NA
afdb50	job_B	AF-A0A4R8HWH4-F1-model_v4 Ferric uptake regulation protein	13.2	68	52	2	8	73	34	96	1	4.796e-06	215	74	162	LISMVKEALEKYQYPLTAKNIKVVIQKEHNVVLPTGSINSILYSN--SELFEKIDKTNTIYPPLWIRK	ARRAALDILTKANRPVGAYEMIDLLAGESGKRPAPISVYRALGYLLDQGLAHRLASRN-----AFVVC	2485168	Methylosinus sp. sav-2	TRUE	A0A4R8HWH4	NA	EDE12_101875	A0A4R8HWH4		2485168	Methylosinus sp. sav-2	NA
afdb50	job_A	AF-A0A4S8LGX6-F1-model_v4 HTH_33 domain-containing protein	11.6	60	53	0	6	65	45	104	1	0.0003414	124	73	144	KLISMVKEALEKYQYPLTAKNIKVVIQKEHNVVLPTGSINSILYSNSELFEKIDKTNTIY	DCHMQLLITLVEHSPDLYLDEIQLQLSVQYGVHVSLATVYRSLKRLGYSQKKLSKEASER	1314807	Dendrothele bispora CBS 962.96	TRUE	A0A4S8LGX6	NA	K435DRAFT_613697	A0A4S8LGX6		1314807	Dendrothele bispora (strain CBS 962.96)	NA
afdb50	job_A	AF-A0A4U1AJ17-F1-model_v4 DUF559 domain-containing protein	20.5	68	45	3	8	73	19	79	1	1.724e-06	224	73	1191	ISMVKEALEKYQYPLTAKNIKVVIQKEHNVVLPTGSINSILYSN--SELFEKIDKTNTIYPPLWIRKN	KSEILEVIQKSQRALSVAEIRTFIRSNFGKVTPDYSLTRLLRSLSSDGLAN-YSQG------KWSSCA	2569542	Desulfopila sp. IMCC35006	TRUE	A0A4U1AJ17	NA	FCL47_08790	A0A4U1AJ17		2569542	Desulfopila sp. IMCC35006	NA
afdb50	job_A	AF-A0A4U7E3X4-F1-model_v4 Uncharacterized protein	10.8	74	60	2	2	73	1	70	1	5.936e-06	213	73	88	METQKLISMVKEALEKYQYPLTAKNIKVVIQKEHNVVLPTGSINSILYSN--SELFEKIDKTNTIYPPLWIRKN	MPKEERRRTILKFLNDRQVMLPPKPLHDNLEVYEEVTFSYRTTKRLCKELVDEGLLEHVERG----KGYYKVTD	2518113	Halorubrum sp. GN12_10-3_MGM	TRUE	A0A4U7E3X4	NA	EXE47_03105	A0A4U7E3X4		2518113	Halorubrum sp. GN12_10-3_MGM	NA
afdb50	job_A	AF-A0A4V1AE82-F1-model_v4 DNA replication factor Cdt1 C-terminal domain-containing protein	8.3	84	62	4	3	73	234	315	1	0.0003414	121	73	331	ETQKLISM---VKEALEKYQ------YPLTAKNIKVVIQKEHNVVLPTGSINSILYS----NSELFEKIDKTNTIYPPLWIRKN	IKSKVPEVYDVLYELTLQSNCMQKTFKTFPLTKLISIIKDSLKSTMTDDEVEDTIVHIASLLPEKVKKVDVGG--IHALKVYIL	2163413	Metschnikowia aff. pulcherrima	TRUE	A0A4V1AE82	NA	MPUL0C02690 METSCH_C02690	A0A4V1AE82	MPUL0C02690	2163413	Metschnikowia aff. pulcherrima	NA
afdb50	job_A	AF-A0A4V1FJG2-F1-model_v4 Uncharacterized protein	9	66	56	2	8	71	8	71	1	7.535e-05	170	73	81	ISMVKEALEKYQYPLTAKNIKVVIQKEHNVVLPTGSINSILYSN--SELFEKIDKTNTIYPPLWIR	REYLYAAVRKHGRPVTTGLAEQLMADSPWPTTKRNTARKDLRALAGRGLLIVGQDV--EGRTTYHL	2109593	Streptomyces sp. SGAir0924	TRUE	A0A4V1FJG2	NA		A0A4V1FJG2		NA		NA
afdb50	job_A	AF-A0A4V2XGE1-F1-model_v4 BlaI/MecI/CopY family transcriptional regulator	8.6	69	58	2	7	73	13	78	1	1.403e-06	237	73	131	LISMVKEALEKYQYPLTAKNIKVVIQKEHNVVLPTGSINSILYSNS--ELFEKIDKTNTIYPPLWIRKN	LERSIMDVLWEAPGPLRVRELLAKLNENSDKALAYNTVQTVAERLAQKGLLQRTQDG---LAFRYSPTR	2530370	Actinomadura sp. KC216	TRUE	A0A4V2XGE1	NA	E1264_05380	A0A4V2XGE1		2530370	Actinomadura sp. KC216	NA
afdb50	job_A	AF-A0A4V2XMP8-F1-model_v4 BlaI/MecI/CopY family transcriptional regulator	8	75	64	2	1	73	50	121	1	4.51e-06	225	73	174	FMETQKLISMVKEALEKYQYPLTAKNIKVVIQKEHNVVLPTGSINSILYSNS--ELFEKIDKTNTIYPPLWIRKN	AGLGGALERSIMDVLWAAPGPLRVRELLAKLNEDADKALAYNTVQTVAERLAQKGLLRRTPDGT---AFRYAPTR	453573	Actinomadura bangladeshensis	TRUE	A0A4V2XMP8	NA	E1284_16360	A0A4V2XMP8		453573	Actinomadura bangladeshensis	NA
afdb50	job_A	AF-A0A4V5ZP62-F1-model_v4 PadR family transcriptional regulator	10.9	73	60	2	3	73	65	134	1	8.369e-06	207	73	166	ETQKLISMVKEALEKYQYPLTAKNIKVVIQKEHNVVLPTGSINSILYSN--SELFEKIDKTNTIYPPLWIRKN	VKSSLDELLLSLVALRTADTHGKQLLDDLAQEFDTILSPGTVYPRLHDLCDADVLEQRELVKT---KEYTLHD	2217661	Natronomonas salsuginis	TRUE	A0A4V5ZP62	NA	DM868_01495	A0A4V5ZP62		2217661	Natronomonas salsuginis	NA
afdb50	job_A	AF-A0A4Y2GY85-F1-model_v4 Uncharacterized protein	12.3	73	62	2	3	73	259	331	1	1.101e-05	204	73	332	ETQKLISMVKEALEKYQYPLTAKNIKVVIQKEHNVVLP-TGSINSILYSNSELFEKIDKTNTIYPPLWIR-KN	NEMYIVSLVSVILHDNPDGVNIDCIYSRLNSSTIIPTTCAREIEEVLRRYPKIFKESSPIGATQEKKWTCIVN	182803	Araneus ventricosus	TRUE	A0A4Y2GY85	NA	AVEN_157037_1	A0A4Y2GY85		182803	Araneus ventricosus (Orbweaver spider) (Epeira ventricosa)	NA
BFVD	job_A	A0A4Y6ERA9_unrelaxed_rank_001_alphafold2_ptm_model_2_seed_000	11.8	76	57	5	4	72	656	728	1	1.86e-06	182	73	755	TQKLISMVKEALEK---YQYPLTAKNIKVVIQKEHNVVLPTGSINSILYSN--SELFEKI--DKTNTIYPPLWIRK	GNEIDDALKKVIRAFTESKGYVTFGTIQDKL-KTRG--WDSVEISRRLESLIERGDVQSAMGANTRGPKKPRYFDP	2588132	Gordonia phage Chelms	TRUE	A0A4Y6ERA9	NA	4 SEA_CHELMS_4	A0A4Y6ERA9	4	2588132	Gordonia phage Chelms	NA
afdb50	job_B	AF-A0A4Y8LZ95-F1-model_v4 Uncharacterized protein	21.1	71	47	2	5	73	25	88	1	2.97e-06	230	74	717	TQKLISMVKEALEKYQYPLTAKNIKVVIQKEHNVVLPTGSINSILYSN--SELFEKIDKTNTIYPPLWIRK	ATTKNDLVLNALFIENTALTATEIKEKISMILGCNLDLQTIQNSLNSLTDDNLV-------TQSKDKYVLS	652876	Cohnella luojiensis	TRUE	A0A4Y8LZ95	NA	E2980_10870	A0A4Y8LZ95		652876	Cohnella luojiensis	NA
afdb50	job_A	AF-A0A4Y9M315-F1-model_v4 AAA family ATPase	17.3	69	54	2	7	73	392	459	1	2.431e-06	226	73	465	LISMVKEALEKYQYPLTAKNIKVVIQKEHNVVLPTGSINSILYSN--SELFEKIDKTNTIYPPLWIRKN	AGAKLLAALDAQETPQPWGALVDHISAAHGHGLRRPTVSTELNKLRDRGLADYLDTGHGK-ERLWYRIR	2559612	Blastococcus sp. TF02A_35	TRUE	A0A4Y9M315	NA	E4P43_11825	A0A4Y9M315		2559612	Blastococcus sp. TF02A-35	NA
afdb50	job_A	AF-A0A4Z0QLB1-F1-model_v4 Uncharacterized protein	11.1	72	55	4	3	72	18	82	1	8.369e-06	204	73	205	ETQKLISMVKEALEKYQYPLTAKNIKVVIQKEHNVVLPTGSINSILYSN--SELFEKIDKTNTIYPPLWIRK	ISSF-IPFVAFVIDSHAETIGFSQIKSYLKSRFILDIPNHFIKEICRRGNLKGYFK-LEERE-----SYSIT	2560027	Desulfosporosinus sp. Sb-LF	TRUE	A0A4Z0QLB1	NA	E4K68_16955	A0A4Z0QLB1		2560027	Desulfosporosinus sp. Sb-LF	NA
afdb50	job_B	AF-A0A4Z1T8K0-F1-model_v4 RNA polymerase III subunit C34	9	77	59	5	5	74	105	177	1	9.762e-05	167	74	230	TQKLISMVKEALEK----YQYPLTAKNIKVVIQK-EHNVVLPTGSINSILYSN--SELFEKIDKTNTIYPPLWIRKN	ATDLLQTFLDVLQRYTEKKTPYISLLALKKELQETKYATL-SDAEIQMALDVLYADEAITRLEAD---QQTCYRLVP	5742	Giardia muris	TRUE	A0A4Z1T8K0	NA	GMRT_10926	A0A4Z1T8K0		5742	Giardia muris	NA
afdb50	job_A	AF-A0A4Z2HFK0-F1-model_v4 Tudor domain-containing protein 7A	9.4	74	65	2	1	73	157	229	1	0.0003187	164	73	516	FMETQKLISMVKEALEKYQYPLTAKNIKVVIQKEHNVVLPTGSINSILYSNSELFEKID-KTNTIYPPLWIRKN	LYDVELVQSRIILVLKKHYSGFWMSKLPGVYSGMFKETLHPQVLID-LKKWTHIIQVDNPPSTNRADRLIYPPL	230148	Liparis tanakae	TRUE	A0A4Z2HFK0	NA	tdrd7a EYF80_025412	A0A4Z2HFK0	tdrd7a	230148	Liparis tanakae (Tanaka's snailfish)	NA
afdb50	job_B	AF-A0A504YKE6-F1-model_v4 CDT1 domain-containing protein	18.4	76	53	3	2	72	356	427	1	0.0001375	151	74	452	FMETQKLISMVKEALEK-YQYPLTAKNIKVVIQKEHNVVLPTGSINSILYSNSEL----FEKIDKTNTIYPPLWIR	YAHLPSFIPQVWTVMRTGNGRPLPLTVVAGRIAGGYHGGLSVDTIMEHLNILIELCPSWLQKLDWT----TPHLKV	46835	Fasciola gigantica	TRUE	A0A504YKE6	NA	FGIG_11340	A0A504YKE6		46835	Fasciola gigantica (Giant liver fluke)	NA
afdb50	job_A	AF-A0A510DRE9-F1-model_v4 PadR domain-containing protein	10.5	76	61	4	1	73	9	80	1	1.403e-06	226	73	116	FME-TQKLISMVKEALEKYQYPLTAKNIKVVIQKEHNVVLPTGSINSILYSNS--ELFEKIDKTNTIYPPLWIRKN	MMILKGLIQILIAYLLWN-KGDMYGYEIKKNLDSLLQKEVKRNIVYITLKKMEGNGLISSYDNQGT---KYYQLTK	1294262	Sulfuracidifex tepidarius	TRUE	A0A510DRE9	NA	IC006_0041 IC007_0041	A0A510DRE9		1294262	Sulfuracidifex tepidarius	NA
afdb50	job_A	AF-A0A510U337-F1-model_v4 Uncharacterized protein	10.5	76	62	3	2	73	4	77	1	6.568e-05	155	73	92	METQKLISMVKEALEKYQ--YPLTAKNIKVVIQKEHNVVLPTGSINSILYSNS--ELFEKIDKTNTIYPPLWIRKN	SKIQKQALFYLFVLEQKQGDKPVLSVDLLQLVNRSSNTEIASSNFRASCHTLKDHKLINAFYNGS--LKLKYQLTE	61150	Pseudoalteromonas peptidolytica	TRUE	A0A510U337	NA		A0A510U337		NA		NA
afdb50	job_B	AF-A0A511JQ47-F1-model_v4 Uncharacterized protein	21.4	70	49	3	5	73	11	75	1	0.0001577	191	74	524	TQKLISMVKEALEKYQYPLTAKNIKVVIQKE-HNVVLPTGSINSILYSNSELFEKIDKTNTIYPPLWIRK	REILADIIDIALQL-RPGSDKRQIARTINSIGDGTPVTPAELNSILYERTDRFRYISDA----PRLWFTI	311234	Cellulomonas terrae	TRUE	A0A511JQ47	NA	CTE05_36110	A0A511JQ47		311234	Cellulomonas terrae	NA
afdb50	job_A	AF-A0A512UL03-F1-model_v4 CDT1_C domain-containing protein	10.9	82	58	4	3	71	245	324	1	0.0005155	120	73	342	ETQKLISM--VKEALEKYQ-------YPLTAKNIKVVIQKEHNVVLPTGSINSILYS----NSELFEKIDKTNTIYPPLWIR	IKSKIPAVYDVLYELTLQNTSEQKSFKTMPMGKMVSIIKDSFSYAMTDKEICDTLNEIASLLPEKVKIIRLGD--IHAIKIF	2562755	Metschnikowia sp. JCM 33374	TRUE	A0A512UL03	NA	JCM33374_g5418	A0A512UL03		2562755	Metschnikowia sp. JCM 33374	NA
BFVD	job_A	A0A513ZY79_unrelaxed_rank_001_alphafold2_ptm_model_2_seed_000	16.8	77	56	5	1	72	9	82	1	8.128e-05	131	73	82	FMETQKLISMVKEALEKYQY--PLTAKNIKVVIQKEHNVVLP-TGSINSILYSNSE--LFEKIDKTNTIYPPLWIRK	FWKESDIIQ-IIGTINNRPYDYVATTWKISFEISDSHNRKGNHTAEVRQHLLEMEESGLLKQGRDRSG--NLIWELT	2588092	Pantoea phage vB_PagM_AAM22	TRUE	A0A513ZY79	NA	AAM22_gp94	A0A513ZY79		2588092	Pantoea phage vB_PagM_AAM22	NA
BFVD	job_B	A0A514CYD8_unrelaxed_rank_001_alphafold2_ptm_model_3_seed_000	10.5	76	60	5	5	74	142	215	1	1.891e-05	170	74	226	TQKLISMVKEALEKYQY-PLTAKNIKVVIQKEHNVVLPTGSINSILYSN--SELFEKIDKTNTIY---PPLWIRKN	EQAIGNEILAVVQEQDGAWISQTDITAIVKEERPDS-SRNIVSRILEKLVRGNFLEY-KRTGGGYRGGGWSYRLTE	2250313	Proteus phage vB_PmiP_RS51pmB	TRUE	A0A514CYD8	NA		A0A514CYD8		2250313	Proteus phage vB_PmiP_RS51pmB	NA
BFVD	job_A	A0A515MIK0_unrelaxed_rank_001_alphafold2_ptm_model_3_seed_000	8.1	86	57	6	2	72	1	79	1	0.0002612	109	73	124	ME-----TQKLISMVKEALEKY-QYPLTAKNIKVVIQKEHNVVLPTGSINSILYSNSELFEKIDKTNTIYPPLW---------IRK	MSKKIDRSMEIRKMILGYCKENSGRQISARELYEHMVNDQN--VTKGELRRERSVLG--LIGTRRSDG---SYWYDNPFKSDGKVK	2562720	unclassified Emalynvirus	TRUE	A0A515MIK0	NA	66 SEA_SHECKWES_66	A0A515MIK0	66	2591117	Gordonia phage SheckWes	NA
BFVD	job_A	A0A516KVA2_unrelaxed_rank_001_alphafold2_ptm_model_3_seed_000	13	69	53	3	1	67	2	65	1	0.0005191	107	73	83	FMETQKLISMVKEALEKYQYPLTAKNIKVVIQKEHNVVLPTGSINSILYSN--SELFEKIDKTNTIYPP	TRTQYTIYSFIKQYITKEKISPSYDDI----LQGTRYK-SKSQIYKVVDALIKKEYLKKIGKFGDARRI	2591644	Prokaryotic dsDNA virus sp.	TRUE	A0A516KVA2	NA	Unbinned5374contig1001_43	A0A516KVA2		2591644	Prokaryotic dsDNA virus sp	NA
BFVD	job_A	A0A516KVW3_unrelaxed_rank_001_alphafold2_ptm_model_5_seed_000	13.6	73	48	4	7	72	25	89	1	3.565e-05	147	73	393	LISMVKEALEKYQ-----YPLTAKNIKVVIQKEHNVVLPTGSINSILYSNS--ELFEKIDKTNTIYPPLWIRK	SSILVYMALRIYGGKDSTAWPSQDRIASDLG------MPIGSVRRAMAQLRKQEAIVKTSA--KTKSSTYHIR	2591644	Prokaryotic dsDNA virus sp.	TRUE	A0A516KVW3	NA	Unbinned5179contig1004_14	A0A516KVW3		2591644	Prokaryotic dsDNA virus sp	NA
BFVD	job_A	A0A516L2Z4_unrelaxed_rank_001_alphafold2_ptm_model_3_seed_000	11.6	77	55	4	3	72	24	94	1	0.0003683	137	73	180	ETQKLISMVKEALEK-YQYPLTAKNIKVVIQKEHNVVLPTGSINSILYSNS--ELFEKIDK----TNTIYPPLWIRK	KAPATIERIYRFLLACGQTGATDDEIKKGLG------LLASTAGARRRDLEMMGGCMKSKRRRVTSNGGLATVHVAI	2591644	Prokaryotic dsDNA virus sp.	TRUE	A0A516L2Z4	NA	Unbinned4944contig1000_38	A0A516L2Z4		2591644	Prokaryotic dsDNA virus sp	NA
BFVD	job_B	A0A516L6E0_unrelaxed_rank_001_alphafold2_ptm_model_2_seed_000	13	84	55	4	8	74	7	89	1	6.947e-05	157	74	97	LISMVKEALEKYQYPLTAKNIKVVIQKEHNVVLPTGSINSILYSN------SE----------LFEKIDKTNTIYPPLWIR-KN	LDECVYICMHKGDRWWTYWDLQQLIKEKTGVFYGEPSISASIRNLRKADRREKFGIDRDLNFDPCPK-RRIVGGKGYEFRLLKN	2591644	Prokaryotic dsDNA virus sp.	TRUE	A0A516L6E0	NA	GOVbin3695_25	A0A516L6E0		2591644	Prokaryotic dsDNA virus sp	NA
BFVD	job_B	A0A516L784_unrelaxed_rank_001_alphafold2_ptm_model_3_seed_000	9	77	61	5	5	74	9	83	1	7.967e-05	149	74	97	TQKLISMVKEALEKYQYPLTAKNIKVVIQ--KEHNVVLPTGSINSILYSNSELFEK----IDKTNT-IYPPLWIRKN	IRT-RRAVGHILRDRMVGMSANEIAEALNNRERRTVQANPIKVAQLMRGAKG-IESEIEARECETTKQEVKIYKMNS	2591644	Prokaryotic dsDNA virus sp.	TRUE	A0A516L784	NA	GOVbin1511_11	A0A516L784		2591644	Prokaryotic dsDNA virus sp	NA
BFVD	job_A	A0A516L791_unrelaxed_rank_001_alphafold2_ptm_model_3_seed_000	11.1	81	59	4	5	73	8	87	1	3.697e-06	202	73	123	QKLISMVKEALEKYQYPLTAKNIKVVIQKEHNV----VLPTGSINSILYSNSELFEKIDK------TNTIY--PPLWIRKN	RRLQENAYKIIQDNGDALTTREICERMNEMKGTKTYNTYTINQVAQCLKK-SKFFEKVGEEKMKSLGYGGSTTVFVYDIVD	2591644	Prokaryotic dsDNA virus sp.	TRUE	A0A516L791	NA	GOVbin1511_14	A0A516L791		2591644	Prokaryotic dsDNA virus sp	NA
BFVD	job_A	A0A516L9T7_unrelaxed_rank_001_alphafold2_ptm_model_1_seed_000	17.3	75	49	4	6	73	19	87	1	2.901e-05	129	73	353	KLISMVKEAL-----EKYQYPLTAKNIKVVIQKEHNVVLPTGSINSILYSNSE--LFEKIDKTNTIYPPLWIRKN	KASILVWLKLRIYAGQNGKAYPTRSKI----AEDLG--LSIPSVNRAFQDLEKRSMITKINNHGVIKNAQYMIKN	2591644	Prokaryotic dsDNA virus sp.	TRUE	A0A516L9T7	NA	Unbinned627contig1001_14	A0A516L9T7		2591644	Prokaryotic dsDNA virus sp	NA
BFVD	job_A	A0A516LC89_unrelaxed_rank_001_alphafold2_ptm_model_3_seed_000	4.1	72	58	4	6	72	69	134	1	0.0004847	118	73	192	KLISMVKEALEK---YQYPLTAKNIKVVIQKEHNVVLPTGSINSILYSN--SELFEKIDKTNTIYPPLWIRK	RINFFFGVWMADSYLNNKYFNSAS----IIEEMN--ITRTTARKLILDTSGEGWITTNYDHDDKRVTNYKGS	2591644	Prokaryotic dsDNA virus sp.	TRUE	A0A516LC89	NA	Unbinned2026contig1000_16	A0A516LC89		2591644	Prokaryotic dsDNA virus sp	NA
BFVD	job_A	A0A516LF38_unrelaxed_rank_001_alphafold2_ptm_model_1_seed_000	9.2	76	54	5	7	73	27	96	1	0.0002798	115	73	104	LISMVKEAL---EKYQYP--LTAKNIKVVIQKEHNVVLPTGSINSILYSN--SELFEKIDKTNT--IYPPLWIRKN	TDSIILGMIFTTIYKKQLFLLSNKTIAQYVGR------TKSAVSKSLSKLKRLGHIKEIEYDSPIYSKARRIQMSN	2591644	Prokaryotic dsDNA virus sp.	TRUE	A0A516LF38	NA	GOVbin4691_34	A0A516LF38		2591644	Prokaryotic dsDNA virus sp	NA
BFVD	job_A	A0A516LH00_unrelaxed_rank_001_alphafold2_ptm_model_3_seed_000	9	88	62	6	2	72	1	87	1	0.0003438	110	73	170	METQKLIS-MVKEA---LEKYQYP---------LTAKNIKVVIQK--EHNVVLPTGSINSILYSN--SELFEKIDKTNTIYPPLWIRK	MVVGYVHWYAVKELQNDLVKKGNPKAFVTPVPDFSVCDALRDLNLRWDGVTSYSRAFVDECFHKFVEEDYIELVGCNDG-RIKKYKTT	2591644	Prokaryotic dsDNA virus sp.	TRUE	A0A516LH00	NA	GOVbin7744_8	A0A516LH00		2591644	Prokaryotic dsDNA virus sp	NA
BFVD	job_A	A0A516LI06_unrelaxed_rank_001_alphafold2_ptm_model_1_seed_000	24.6	73	49	4	5	73	6	76	1	3.565e-05	172	73	76	QKLISMVKEALEKYQYPLTAKNIKVVIQKEH--NVVLPTGSINSILYSNSE--LFEKIDKTNTIYPPLWIRKN	ETILNRVKEYISEYG-PVTSAQISDWYAEKFGVKQAPAPGLISSILRIYGETIDIMGFKK-NVSGVYLWRDKL	2591644	Prokaryotic dsDNA virus sp.	TRUE	A0A516LI06	NA	GOVbin556_11	A0A516LI06		2591644	Prokaryotic dsDNA virus sp	NA
BFVD	job_A	A0A516LJ92_unrelaxed_rank_001_alphafold2_ptm_model_2_seed_000	6.4	78	63	5	1	73	62	134	1	3.222e-06	169	73	153	FMETQKLISMVKEALEKYQYPLTAKNIKVVIQKEHNVVLP--TGSINSILYSN--SELFEKI-DKTNTIYPPLWIRKN	RMNKKLRDERVLSVMKDG-RCRTLDDV----CRKLGIDCKSERENVRNSLQAQTKAGELSTSRIFDRKSHITVWSLSR	2591644	Prokaryotic dsDNA virus sp.	TRUE	A0A516LJ92	NA	GOVbin2937_54	A0A516LJ92		2591644	Prokaryotic dsDNA virus sp	NA
BFVD	job_A	A0A516LKP6_unrelaxed_rank_001_alphafold2_ptm_model_1_seed_000	7.2	83	57	6	1	73	21	93	1	0.0006833	105	73	255	FMETQKLISMVKEALEKYQY----PLTAKNIKVVIQKEHNVVLPTGSINSILYSNS--ELF--EKIDKTNTI--YPPLWIRKN	SM----MQRMLYAKLLGLDNDKGCYASNQYLADCLG------VSKHTVSRAISDLEKKGYISTEIVYKKNSKEVDYRGISCIS	2591644	Prokaryotic dsDNA virus sp.	TRUE	A0A516LKP6	NA	Unbinned5336contig1001_35	A0A516LKP6		2591644	Prokaryotic dsDNA virus sp	NA
BFVD	job_A	A0A516LL99_unrelaxed_rank_001_alphafold2_ptm_model_1_seed_000	8.1	74	55	5	7	73	35	102	1	0.0001314	124	73	106	LISMVKEALEKY-QYPLTAKNIKVVIQKEHNVVLPTGSINSILYSN--SELF----EKIDKTNTIYPPLWIRKN	LRIRLFQWLDERGWEGATDEEM----QEGTG--IEPNTQRPRRKELQQEGKVFDSGERRKTRSGRNAIVWVVGG	2591644	Prokaryotic dsDNA virus sp.	TRUE	A0A516LL99	NA	GOVbin2833_9	A0A516LL99		2591644	Prokaryotic dsDNA virus sp	NA
BFVD	job_A	A0A516LM18_unrelaxed_rank_001_alphafold2_ptm_model_2_seed_000	14.2	77	53	3	3	72	33	103	1	1.675e-05	174	73	112	ETQKLISMVKEALEKYQYPLTAKNIKVVIQKEHNVVLPTGSINSILYSN--SELFEKID-----KTNTIYPPLWIRK	NAKAIAMKVVRCLHQHQQGLPATLIARAIRE------PRENVRPRCSDLVRDGICVKHPTQRYYNENKKPERIYVLK	2591644	Prokaryotic dsDNA virus sp.	TRUE	A0A516LM18	NA	Tp1123SUR197351_43	A0A516LM18		2591644	Prokaryotic dsDNA virus sp	NA
BFVD	job_A	A0A516LNF0_unrelaxed_rank_001_alphafold2_ptm_model_1_seed_000	15.3	98	51	4	7	73	17	113	1	9.027e-06	164	73	121	LISMVKEAL---EKYQYPLTAKNIKVVIQK------------EHNVVLPTGSINSILYSN----------------SELFEKIDKTNTIYPPLWIRKN	LNDLVFLILLKAQEKNHWLTFQHIQSKIHQVYSANGFSEGYIRKNKFYDSTSISAAIRALRNINNRCKYNLPEDMSIEVVDKRKKLN-SKAIEYKLIN	2591644	Prokaryotic dsDNA virus sp.	TRUE	A0A516LNF0	NA	GOVbin3762_21	A0A516LNF0		2591644	Prokaryotic dsDNA virus sp	NA
BFVD	job_A	A0A516LTI6_unrelaxed_rank_001_alphafold2_ptm_model_1_seed_000	10	80	60	6	1	72	4	79	1	0.0003438	123	73	87	FME-TQKLISMVKEAL---EKYQ--YPLTAKNIKVVIQKEHNVVLPTGSINSILY--SNSELFEKIDKTNTIYPPLWIRK	YTEKEKECARLIAKVVELQQEQGNRYTPTLLNLYKIMEITNDWS--ICFTLHYLIIAQSMGLVELIPDEQG--MIKVYFE	2591644	Prokaryotic dsDNA virus sp.	TRUE	A0A516LTI6	NA	Unbinned1322contig1000_6	A0A516LTI6		2591644	Prokaryotic dsDNA virus sp	NA
BFVD	job_A	A0A516LTQ0_unrelaxed_rank_001_alphafold2_ptm_model_3_seed_000	17.1	76	49	6	5	73	610	678	1	0.0001314	130	73	694	QKLISMVKEALEKYQYPLTAKNIKVVIQKEHNVVLP-------TGSINSILYSNSELFEKIDKTNTIYPPLWIRKN	EPLTEPVREIMENALAPVRMTDI-YKHLEAGGY-VSKGLTYQVSARINIALKTIG--AEEV-VIN--KARKWIIPT	2591644	Prokaryotic dsDNA virus sp.	TRUE	A0A516LTQ0	NA	Unbinned1322contig1000_37	A0A516LTQ0		2591644	Prokaryotic dsDNA virus sp	NA
BFVD	job_A	A0A516LUX6_unrelaxed_rank_001_alphafold2_ptm_model_1_seed_000	7.4	81	60	5	2	73	15	89	1	0.000107	124	73	217	METQKLISMVKEALEKYQ-------YPLTAKNIKVVIQKEHNVVLPTGSINSILYSNS--ELFEKIDKTNTIYPPLWIRKN	LPAAAVFAHIQYWIERNGHETGRPCVTQPVWQMQSYL--PF---LSEKQIRAALKKLVEAEALTR-ERNGFDAVYTYCLKG	2591644	Prokaryotic dsDNA virus sp.	TRUE	A0A516LUX6	NA	Unbinned92contig1004_8	A0A516LUX6		2591644	Prokaryotic dsDNA virus sp	NA
BFVD	job_A	A0A516LV85_unrelaxed_rank_001_alphafold2_ptm_model_2_seed_000	9.5	73	59	4	4	73	591	659	1	0.0002126	128	73	666	TQKLISMVKEALEKYQYPLTAKNIKVVIQKEHNVVLPTGSINSILYSNSE---LFEKIDKTNTIYPPLWIRKN	VGDLAADLQ-MLTVEHGALPRARVVELL-NEAGWSLTVRQLRNQENSLQGQHLDILTVRGANG--GTRYLPLE	2591644	Prokaryotic dsDNA virus sp.	TRUE	A0A516LV85	NA	Unbinned2819contig1000_31	A0A516LV85		2591644	Prokaryotic dsDNA virus sp	NA
BFVD	job_A	A0A516LVB0_unrelaxed_rank_001_alphafold2_ptm_model_3_seed_000	6.7	74	57	6	1	72	671	734	1	0.0007318	111	73	764	FMETQKLISMVKEALEKYQYPLTAKNIKVVIQKEHNVVLPTGSINSILYSNS--ELFEKIDKTNTIYPPLWIRK	TNTQIDVLNFIKI--QWPLDDFTVAD----LQRHKGK--SVQHWHGMLKQLVDLGYLNA-EGDRGR-PTYFTLV	2591644	Prokaryotic dsDNA virus sp.	TRUE	A0A516LVB0	NA	Unbinned1693contig1002_24	A0A516LVB0		2591644	Prokaryotic dsDNA virus sp	NA
BFVD	job_A	A0A516M105_unrelaxed_rank_001_alphafold2_ptm_model_3_seed_000	16.6	78	57	5	1	71	50	126	1	3.565e-05	152	73	130	FMETQKLISMVKEALEKY--QYPLTAKNIKVVIQKEH--NV-VLPTGSINSILYSN--SELFEKIDKTNTIYPPLWIR	PCRRDKFTDAIEACINSPLLDGWVTADEIAYHANKSMPKRWSQITPFVVGQIMRKYVASGHIEK-DRFKTLDPFSYRR	2591644	Prokaryotic dsDNA virus sp.	TRUE	A0A516M105	NA	GOVbin709_4	A0A516M105		2591644	Prokaryotic dsDNA virus sp	NA
BFVD	job_A	A0A516M210_unrelaxed_rank_001_alphafold2_ptm_model_3_seed_000	13.5	74	54	5	1	72	17	82	1	0.0001985	128	73	112	FMETQKLISMVKEALEKYQYPLTAKNIKVVIQKEHNVVLPTGSINSILYSN--SELFEKIDKTNTIYPPLWIRK	GLRVGSRRWEVLEKVVASPGQVTARDI----ADELG-DF-FGYINEARITLTRKGYLTLGEKV--GRSHYLVPT	2591644	Prokaryotic dsDNA virus sp.	TRUE	A0A516M210	NA	Unbinned3972contig1001_45	A0A516M210		2591644	Prokaryotic dsDNA virus sp	NA
BFVD	job_A	A0A516M629_unrelaxed_rank_001_alphafold2_ptm_model_3_seed_000	6.4	77	61	4	3	73	639	710	1	0.0004525	118	73	710	ETQKLISMVKEALEK-YQYPLTAKNIKVVIQKEHNVVLPTGSINSILYSN--SELFEKI---DKTNTIYPPLWIRKN	QYENNRNKIVTIIKSTEDKGIAKQELTKKVRH-----LKKREREEIIEDLIESEEIELVAIKREKTNRTIYAYRSLE	2591644	Prokaryotic dsDNA virus sp.	TRUE	A0A516M629	NA	Unbinned8261contig1001_22	A0A516M629		2591644	Prokaryotic dsDNA virus sp	NA
BFVD	job_A	A0A516M8Z4_unrelaxed_rank_001_alphafold2_ptm_model_1_seed_000	14.9	87	57	5	2	72	1	86	1	4.542e-06	165	73	101	METQK---LISMVKEALEKYQYPLTAKNIKVVIQK---EHNVVLPTGSINSILYSNSELFEKI----DKTN------TIYPPLWIRK	MRRKQLHIFADKVAAMLLENPKGLSSYEIYNRLADDRSNMRWLPARNTIGSRL-SNIIGVEQVGQSFEAFRAHDLAPGRQVVLWRLD	2591644	Prokaryotic dsDNA virus sp.	TRUE	A0A516M8Z4	NA	Unbinned2404contig1000_60	A0A516M8Z4		2591644	Prokaryotic dsDNA virus sp	NA
BFVD	job_A	A0A516MAM9_unrelaxed_rank_001_alphafold2_ptm_model_2_seed_000	6.7	74	58	4	2	73	29	93	1	7.588e-05	160	73	93	METQKLISMVKEALEKYQYPLTAKNIKVVIQKEHNVVLPTGSINSILYSNS--ELFEKIDKTNTIYPPLWIRKN	CSSERALETMRQSLKF--GGLYMQEIISSTS------YSQPSVSKAMKVLESNNEVTSKRTAKN-QPVFFELVA	2591644	Prokaryotic dsDNA virus sp.	TRUE	A0A516MAM9	NA	Unbinned1520contig1002_22	A0A516MAM9		2591644	Prokaryotic dsDNA virus sp	NA
BFVD	job_A	A0A516MCX8_unrelaxed_rank_001_alphafold2_ptm_model_1_seed_000	8.9	78	62	4	2	72	1	76	1	5.026e-05	148	73	87	METQKLISMVKEALEKYQ--YPLTAKNIKVVIQKEHNV---VLPTGSINSILYSN--SELFEKIDKTNTIYPPLWIRK	MSKKYRGVAVRAAVMDWDISEWFTADQLLPKAIDSLPQRSCSINVYSVSRYLRIMASRGVLDMRLNSSG--VKEFAKT	2591644	Prokaryotic dsDNA virus sp.	TRUE	A0A516MCX8	NA	Tp1100DCM51572_51	A0A516MCX8		2591644	Prokaryotic dsDNA virus sp	NA
BFVD	job_A	A0A516MCY9_unrelaxed_rank_001_alphafold2_ptm_model_1_seed_000	15.5	77	56	4	4	72	7	82	1	0.0002439	129	73	138	TQKLISMVKEALEKYQYPLTAKNIKVVIQKE--HNVVLPTGSINSILYSNSEL----FEKIDKTNTIY--PPLWIRK	NARIRRRVAEIL-FDRGPMTRSAVASILLGEGNFRVMPSDASLSAMLAKNIQIIQTGTTKVDVGDGTMTNNSVYAID	2591644	Prokaryotic dsDNA virus sp.	TRUE	A0A516MCY9	NA	Tp1100DCM51572_48	A0A516MCY9		2591644	Prokaryotic dsDNA virus sp	NA
BFVD	job_A	A0A516MD00_unrelaxed_rank_001_alphafold2_ptm_model_3_seed_000	8.8	79	60	4	5	72	13	90	1	5.026e-05	141	73	94	QKLISMVKEALEKYQYPLTAKNIKVVIQKEHNVV----LPTGSINSILYSNSELFEKID-----KTNTIYPPL--WIRK	GNWKRACLKFLEENGESVSGVELIMKVKTRDGRPWENAPSNRAVTQVLKR-DDRFQYVGDKPVMGMQGSNYPRAHFIAK	2591644	Prokaryotic dsDNA virus sp.	TRUE	A0A516MD00	NA	Tp1100DCM51572_58	A0A516MD00		2591644	Prokaryotic dsDNA virus sp	NA
BFVD	job_A	A0A516MD65_unrelaxed_rank_001_alphafold2_ptm_model_1_seed_000	14.8	81	59	4	1	73	43	121	1	0.0006379	122	73	121	FMETQKLISMVKEALEKYQY---PLTAKNIKVVIQK---EHNVVLPTGSINSILYSNS--ELFEKIDKTNTIYPPLWIRKN	SLRKVHRKIAVTYAVLKDMEIGQRFTSDTILPIANRYIRGQGTDIDTRTVGSLLICLVNWGLVERVGKVK--NIFQYRRIA	2591644	Prokaryotic dsDNA virus sp.	TRUE	A0A516MD65	NA	Tp1100DCM51572_40	A0A516MD65		2591644	Prokaryotic dsDNA virus sp	NA
BFVD	job_A	A0A516MHN8_unrelaxed_rank_001_alphafold2_ptm_model_3_seed_000	9.4	74	56	5	1	71	2	67	1	0.0001615	125	73	76	FMETQKLISMVKEALEKYQYPLTAKNIKVVIQKEHNVVL-PTGSINSILYSN--SELFEKIDKTNTIYPPLWIR	TPKESQVYRIIKTYWDDNNHAPSYKQIQERMLP----QPKSLNSITQVINRMCEKKILEKD---FGYRNTV-RV	2591644	Prokaryotic dsDNA virus sp.	TRUE	A0A516MHN8	NA	GOVbin707_42	A0A516MHN8		2591644	Prokaryotic dsDNA virus sp	NA
BFVD	job_A	A0A516MIH4_unrelaxed_rank_001_alphafold2_ptm_model_1_seed_000	12.5	72	48	4	7	71	17	80	1	3.565e-05	151	73	107	LISMVKEALEKYQ-----YPLTAKNIKVVIQKEHNVVLPTGSINSILYSNS--ELFEKIDKTNTIYPPLWIR	VDLRVLCLCQRYVDYGNIITATQSEIASQLG------LHQQNVSASMKRLESMGFVRKMGKRGT--VNKWAL	2591644	Prokaryotic dsDNA virus sp.	TRUE	A0A516MIH4	NA	GOVbin631_67	A0A516MIH4		2591644	Prokaryotic dsDNA virus sp	NA
BFVD	job_A	A0A516MKD6_unrelaxed_rank_001_alphafold2_ptm_model_1_seed_000	8.5	70	50	5	11	72	3	66	1	0.0002277	112	73	251	VKEALEKYQY-----PLTAKNIKVVIQKEHNVVLPTGSINSILYSNS--ELFEK-IDKTNTIYPPLWIRK	ILAALCSYTDFRGICWPNQATL----AKDLNV--SRQAVSRYIRMLIKWKYVKYARKEFKGQKGNCYFIV	2591644	Prokaryotic dsDNA virus sp.	TRUE	A0A516MKD6	NA	Tp132SUR1191571_21	A0A516MKD6		2591644	Prokaryotic dsDNA virus sp	NA
BFVD	job_A	A0A516MKY8_unrelaxed_rank_001_alphafold2_ptm_model_3_seed_000	9.7	72	53	4	7	73	62	126	1	0.0004225	129	73	176	LISMVKEAL---EKYQYPLTAKNIKVVIQKEHNVVLPTGSINSILYSN--SELFEKIDKTNTIYPPLWIRKN	KRSIIAWLAYWHKKTNQELNIQRSMEILK------ITRQGVSNIVHECAAAGYFIVKTKVNG-KETTFTTSD	2591644	Prokaryotic dsDNA virus sp.	TRUE	A0A516MKY8	NA	Tp172SUR151031_15	A0A516MKY8		2591644	Prokaryotic dsDNA virus sp	NA
BFVD	job_A	A0A516MMS3_unrelaxed_rank_001_alphafold2_ptm_model_3_seed_000	13.5	74	54	5	2	72	51	117	1	1.921e-05	141	73	120	METQKLISMVKEALEKYQYPLTAKNIKVVIQKEHNVVLPTGSINSILYSNSE--LFEKI-DKTNTIYPPLWIRK	PKHSETLKSITHSIKSNN-GITL----AYLNSYSG--FSKSSIGDCIRTLTEKGFIKKENDKTKTGQPVTYFWI	2591644	Prokaryotic dsDNA virus sp.	TRUE	A0A516MMS3	NA	Unbinned5350contig1004_13	A0A516MMS3		2591644	Prokaryotic dsDNA virus sp	NA
afdb50	job_A	AF-A0A518D037-F1-model_v4 Ferric uptake regulation protein	10.8	92	60	3	2	73	1	90	1	1.553e-05	151	73	187	METQKLISMVKEALE------------------KYQYPLTAKNIKVVIQKEHNVVLPTGSINSILYSNS--ELFEKIDKTNTIYPPLWIRKN	MKKKKLEEAFVTYLQERDLRFTSQRKAVFDRAFDTHEHFTAEKLYEWLRDEGGAKVSRATVYRTLALLVEGGFLDSLDIGQGE--MLYEHVL	2528008	Planctomycetes bacterium Pla163	TRUE	A0A518D037	NA	fur Pla163_19570	A0A518D037	fur	2528008	Rohdeia mirabilis	NA
afdb50	job_B	AF-A0A518L4J1-F1-model_v4 Uncharacterized protein	15.5	77	55	2	3	74	2	73	1	8.513e-05	171	74	78	METQKLISMVKEALEKYQYPLTAKNIKVVIQKEHNVVLPTGSINSILYSNSEL-----FEKIDKTNTIYPPLWIRKN	LETHRIDLQIVEAIESLRGGGTVAEIHRRINEQSQETLSIDAVKRHLPGLVRLGRVRGIKAFSD-----ERLVTIWD	2527963	Planctomycetes bacterium TBK1r	TRUE	A0A518L4J1	NA		A0A518L4J1		NA		NA
afdb50	job_B	AF-A0A518WI85-F1-model_v4 Uncharacterized protein	13.5	81	57	4	1	73	4	79	1	1.398e-06	206	74	110	EFMETQ------KLISMVKEALEKYQYPLTAKNIKVVIQKEHNVVLPTGSINSILYSN--SELFEKIDKTNTIYPPLWIRK	EYLRNLDKLFSHRWEALVILCLADQ--PARFSELARATVEKAGVRLPDGNITRSLDRLRRKGLVGVREDDRH---RAYELT	2583243	Micromonospora sp. HM134	TRUE	A0A518WI85	NA	FJK98_18845	A0A518WI85		2583243	Micromonospora sp. HM134	NA
afdb50	job_B	AF-A0A519R0U3-F1-model_v4 Phage portal protein	15.7	76	54	4	2	74	458	526	1	1.34e-05	159	74	535	FMETQKLISMVKEALEKYQ-YPLTAKNIKVVIQKEHNVVLPTGSINSILYSNS--ELFEKIDKTNTIYPPLWIRKN	FETSQE----IADYLINNQVKGLTIAEIKTGIRKDLGISISNRDLESTLKTLNDAGVVNISIND---GKVNVSPIA	239	Flavobacterium sp.	TRUE	A0A519R0U3	NA	EOO46_16485	A0A519R0U3		239	Flavobacterium sp	NA
afdb50	job_A	AF-A0A519UF92-F1-model_v4 Phage portal protein	15.7	76	58	4	1	73	447	519	1	0.0002111	140	73	614	FMETQKLISMVKEALEKYQ-YPLTAKNIKVVIQKEHNVVLPTGSINSILYSN--SELFEKIDKTNTIYPPLWIRKN	FMKFGK-EEDVAKYIVDNDIKDLTVDQLKGLLNNDTGHSLASGELKDILTRLNESGTVKVSYGPTGK--VSVMPNK	1411316	Pedobacter sp.	TRUE	A0A519UF92	NA		A0A519UF92		NA		NA
afdb50	job_A	AF-A0A519UKK8-F1-model_v4 XRE family transcriptional regulator	11.4	96	58	1	5	73	75	170	1	1.663e-05	159	73	170	QKLISMVKEALEKYQ---------------------------YPLTAKNIKVVIQKEHNVVLPTGSINSILYSNSELFEKIDKTNTIYPPLWIRKN	GDIRERLIKHYQKDNAILNILSKAPDISYAISFKLLKSDFLDTPREIREIRAFISKTFKWTYKGTSISTTLKRMPELIKIEPHPTKKNTFLYSKIK	1411316	Pedobacter sp.	TRUE	A0A519UKK8	NA	EOO99_11550	A0A519UKK8		1411316	Pedobacter sp	NA
afdb50	job_B	AF-A0A521CQN8-F1-model_v4 Uncharacterized protein	11.8	76	60	3	4	74	109	182	1	0.0007618	143	74	184	ETQKLISMVKEALEKY---QYPLTAKNIKVVIQKEHNVVLPTGSINSILYSN--SELFEKIDKTNTIYPPLWIRKN	RPAGPTKSLYRLTNETNFFDQLRTLKEITTRLNEEQNEERKTSNYTSAINLLRKNNILERIYL--KEGTVAYRKAK	425512	Pedobacter westerhofensis	TRUE	A0A521CQN8	NA	SAMN06265348_104122	A0A521CQN8		425512	Pedobacter westerhofensis	NA
afdb50	job_B	AF-A0A521EED2-F1-model_v4 Uncharacterized protein	15.2	72	53	3	8	74	101	169	1	1.091e-05	190	74	172	LISMVKEALEKY---QYPLTAKNIKVVIQKEHNVVLPTGSINSILYSNS--ELFEKIDKTNTIYPPLWIRKN	PTGALYNMLEDGDFLNLPRTTKEITDEANRRFNKTWQTTDFVSPLDRATSIGIIVKTPPPAD---VTYQKAK	425512	Pedobacter westerhofensis	TRUE	A0A521EED2	NA	SAMN06265348_1089	A0A521EED2		425512	Pedobacter westerhofensis	NA
afdb50	job_A	AF-A0A521KGR7-F1-model_v4 Transcriptional repressor	7.7	90	61	3	2	71	1	88	1	1.908e-05	147	73	170	METQKLISMVKEALEK------------------YQYPLTAKNIKVVIQKEHNVVLPTGSINSILYSNS--ELFEKIDKTNTIYPPLWIR	MHLAAIHKAFEDFLRQRGLKLTTQRRRCLDRAFSTHEHFSAERLYLWLKAESGPSVSRATVYRTLSLLVEGGFLESLDAGGGE--LVYEH	2026780	Planctomycetota bacterium	TRUE	A0A521KGR7	NA	EPO68_07620	A0A521KGR7		2026780	Planctomycetota bacterium	NA
afdb50	job_A	AF-A0A521TAV0-F1-model_v4 Uncharacterized protein	7.8	76	64	4	1	73	4	76	1	6.132e-05	165	73	203	FMETQKLI-SMVKEALEKYQYPLTAKNIKVVIQKEHNVVLPTGSINSILYSN--SELFEKIDKTNTIYPPLWIRKN	LSGHEKRKYDVLSLIFETG--FVGFNQLWKYLQEDPKTSMAKITLQKIVNELIEESTVKKIKEDG-KQNIKLCAFT	2026886	Nitrosarchaeum sp.	TRUE	A0A521TAV0	NA	EPO37_07900	A0A521TAV0		2026886	Nitrosarchaeum sp	NA
afdb50	job_A	AF-A0A521UYJ9-F1-model_v4 Uncharacterized protein	9.2	76	59	4	1	73	21	89	1	0.0001971	165	73	638	FMETQKLISMVKEALEKYQY-PLTAKNIKVVIQKEHNVVLPTGSINSILYSN--SELFEKIDKTNTIYPPLWIRKN	GDYLDYLRPFILQVLVDQKPDPVTDVAVRDLIRAQFGLEIPARTVQIVLKRISRQYPLK-REIG------VYRITG	2026724	Chloroflexi bacterium	TRUE	A0A521UYJ9	NA	EPO21_00850	A0A521UYJ9		2026724	Chloroflexota bacterium	NA
afdb50	job_B	AF-A0A521YAK3-F1-model_v4 Transcriptional repressor	11.3	79	62	3	2	74	53	129	1	6.755e-06	209	74	189	FMETQ----KLISMVKEALEKYQYPLTAKNIKVVIQKEHNVVLPTGSINSILYSNSE--LFEKIDKTNTIYPPLWIRKN	LRSVGLRVTAQRLAVGEALLHAADHRTAEEVQARLQAESAQPVSLATVYRTLHTLVQHRIAGHLERGH--GSAVYEWLD	2026734	Dehalococcoidia bacterium	TRUE	A0A521YAK3	NA	EPO16_04595	A0A521YAK3		2026734	Dehalococcoidia bacterium	NA
afdb50	job_A	AF-A0A522DZJ0-F1-model_v4 Uncharacterized protein	6.8	73	65	2	2	72	5	76	1	5.542e-06	226	73	76	METQKLISMVKEALEKYQYPLTAKNIKVVIQKEHNVVLPTGSINSILYSN--SELFEKIDKTNTIYPPLWIRK	SGHDFVDPIILKVLKQSKRSMSVLGINYMVNGIAEKTINLNVINEHMKLMVKARKVSETLK-KSTGVKYYKLV	1906665	archaeon	TRUE	A0A522DZJ0	NA	EPN87_02955	A0A522DZJ0		1906665	archaeon	NA
afdb50	job_B	AF-A0A522E0F3-F1-model_v4 Uncharacterized protein	11.3	79	63	2	3	74	7	85	1	1.459e-07	264	74	86	METQKLISMVKEALEKYQYPLTAKNIKVVIQKEHNVVLPTGSINSILYSNS--ELFEKI-----DKTNTIYPPLWIRKN	NVRNTVSKSIVTILESSRLPMATSTICKMIEKDTQKKVSWNTVQKYIDEMMSLGKIEPTVLPHSKDENKKGLTVYSIKR	1906665	archaeon	TRUE	A0A522E0F3	NA	EPN87_01990	A0A522E0F3		1906665	archaeon	NA
afdb50	job_B	AF-A0A522J9J0-F1-model_v4 Transcriptional repressor	8.8	68	55	2	8	73	21	83	1	1.251e-05	207	74	147	LISMVKEALEKYQYPLTAKNIKVVIQKEHNVVLPTGSINSILYSNS--ELFEKIDKTNTIYPPLWIRK	VQAQLYDLLKRGLEPASAYQLMDQLNQACDARVYPQTVYRALTRLQALGLVHRVESSN-----AYLAC	1969813	Sinobacteraceae bacterium	TRUE	A0A522J9J0	NA	EPN72_05495	A0A522J9J0		1969813	Nevskiaceae bacterium	NA
afdb50	job_B	AF-A0A523BD52-F1-model_v4 PadR domain-containing protein	18	72	54	3	5	73	28	97	1	5.739e-07	221	74	123	TQKLISMVKEALEKYQYPLTAKNIKVVIQKEHNVVLPTGSINSILYSN--SELFEKIDKTNTIYPPL-WIRK	NGLLRPMVMWIL--SKKAHSGYSIMKEIRRITGINYHAGIIYPLLYSLEGEGLITGRWRTSGRRNIKDYSLT	2250257	Candidatus Verstraetearchaeota archaeon	TRUE	A0A523BD52	NA	DSO08_03625	A0A523BD52		2250257	Candidatus Methanomethylicota archaeon	NA
afdb50	job_B	AF-A0A523CJF7-F1-model_v4 Uncharacterized protein	8.2	73	62	3	4	73	4	74	1	1.34e-05	188	74	77	ETQKLISMVKEALEKYQ-YPLTAKNIKVVIQKEHNVVLPTGSINSILYSN--SELFEKIDKTNTIYPPLWIRK	KQEEISKIIVDYIRKHPDARDTLEGITRWWLHLEKIESSVDDVSIVLERLIKEGVIERQEINGDD--PIYKIC	2555784	Candidatus Scalindua sp. AMX11	TRUE	A0A523CJF7	NA		A0A523CJF7		NA		NA
afdb50	job_A	AF-A0A523T145-F1-model_v4 Uncharacterized protein	11.4	87	55	5	2	73	1	80	1	1.101e-05	165	73	98	METQK----LISM---------VKEALEKYQYPLTAKNIKVVIQKEHNVVLPTGSINSILYSNS--ELFEKIDKTNTIYPPLWIRKN	MYSEDLSKALMGFFFGTTVSSAIIESLAESRASMGVEDILASVRDIRRIELPQSAVESSLTLLEEAGLV--TEAGEG-----FKLTE	2528828	Candidatus Stahlbacteria bacterium	TRUE	A0A523T145	NA	E3J71_00190	A0A523T145		2528828	Candidatus Stahlbacteria bacterium	NA
afdb50	job_A	AF-A0A524E6I0-F1-model_v4 Uncharacterized protein	6.9	72	62	4	4	73	82	150	1	2.789e-06	228	73	151	TQKLISMVKEALEKYQYPLTAKNIKVVIQKEHNVVLPTGSINSILYSN--SELFEKIDKTNTIYPPLWIRKN	KDDISWAIIKTLDTS-RPLNISQLTSAVRGERGT-ASRRIVRERVNELVERGVLVVVDNE-DDRARYFALSK	2053491	Candidatus Thorarchaeota archaeon	TRUE	A0A524E6I0	NA	EU538_06620	A0A524E6I0		2053491	Thorarchaeota archaeon (strain OWC)	NA
afdb50	job_B	AF-A0A524EGM0-F1-model_v4 Uncharacterized protein	12.5	72	59	3	4	73	20	89	1	2.773e-06	194	74	320	ETQKLISMVKEALEKYQYPLTAKNIKVVIQKEHNVVLPTGSINSILYSNS--ELFEKIDKTNTIYPPLWIRK	SEEKVLAAILDSCKNQS-SVTFGDIQDVLAKKEGSKISKQWIYQCLSNLEDAGLIQAARGFPQN-PTEYVAS	2053491	Candidatus Thorarchaeota archaeon	TRUE	A0A524EGM0	NA	EU537_10000	A0A524EGM0		2053491	Thorarchaeota archaeon (strain OWC)	NA
afdb50	job_B	AF-A0A524H644-F1-model_v4 HTH_12 domain-containing protein	11.8	76	60	2	1	74	5	75	1	6.307e-06	231	74	109	EFMETQKLISMVKEALEKYQYPLTAKNIKVVIQKEHNVVLPTGSINSILYSNS--ELFEKIDKTNTIYPPLWIRKN	DSREVEREKLAILRVLGNVSVAVGSQIIARRLRDEYGIELSERAVRYHLGLLDEQGLSEKVSRR-----SGRVITA	2026734	Dehalococcoidia bacterium	TRUE	A0A524H644	NA	E4H31_02925	A0A524H644		2026734	Dehalococcoidia bacterium	NA
afdb50	job_B	AF-A0A524LHH2-F1-model_v4 Uncharacterized protein	16	87	59	5	1	74	8	93	1	1.063e-06	213	74	315	EFMETQKL-------ISMVKEAL-EKYQYP---LTAKNIKVVIQKEHNVVLPTGSINSILYSNS--ELFEKIDKTNTIYPPLWIRKN	ESDDFSRLGIDVDSSQMMILKAVMAAAGGPSKFVTYKEIAEYLQKLEKKKYTRAYIYRHLSDMKDEGYLVI-DPNPLQTPRRYAISE	2053491	Candidatus Thorarchaeota archaeon	TRUE	A0A524LHH2	NA	E4H12_06240	A0A524LHH2		2053491	Thorarchaeota archaeon (strain OWC)	NA
afdb50	job_B	AF-A0A524MBD3-F1-model_v4 Uncharacterized protein	8	75	65	3	2	74	87	159	1	1.305e-06	237	74	160	FMETQKLISMVKEALEKYQYPLTAKNIKVVIQKEHNVVLPTGSINSILYSN--SELFEKIDKTNTIYPPLWIRKN	DLKKDDISWRIIQILDNSSRPLNISQITAGVRAERGT-ASRRIVRERVNELVARKILQVIEDEDE-RARYFAIVR	2053491	Candidatus Thorarchaeota archaeon	TRUE	A0A524MBD3	NA	E4H14_06355	A0A524MBD3		2053491	Thorarchaeota archaeon (strain OWC)	NA
afdb50	job_B	AF-A0A524MXX0-F1-model_v4 Uncharacterized protein	15.9	69	55	2	8	73	31	99	1	4.479e-06	214	74	120	LISMVKEALEKYQYPLTAKNIKVVIQKEHNVVLPTGSINSILYSN--SELFEKIDKTN-TIYPPLWIRK	YQIKALELLWSTEETLSSRQVWEKVNEGLPGTISRASIINFLNASVENGLLDFVETTGKGGYRRLYNPK	2026714	Candidatus Bathyarchaeota archaeon	TRUE	A0A524MXX0	NA	E4H04_07965	A0A524MXX0		2026714	Candidatus Bathyarchaeota archaeon	NA
afdb50	job_A	AF-A0A524NJ26-F1-model_v4 PadR family transcriptional regulator	12.3	73	58	3	3	73	26	94	1	5.747e-07	229	73	133	ETQKLISMVKEALEKYQYPLTAKNIKVVIQKEHNVVLPTGSINSILYSNS--ELFEKIDKTNTIYPPLWIRKN	IKTFMDTIILAELQN--GSISGYDVISFIHNKFGFLASSGTVYSLLYSLERNDLWSK--ESGLNEKESINLPK	2026714	Candidatus Bathyarchaeota archaeon	TRUE	A0A524NJ26	NA	E4G67_03875	A0A524NJ26		2026714	Candidatus Bathyarchaeota archaeon	NA
afdb50	job_A	AF-A0A533WNU0-F1-model_v4 PadR family transcriptional regulator	13.9	79	57	4	1	72	36	110	1	5.366e-07	229	73	133	FME-----TQKLISMVKEALEKYQYPLTAKNIKVVIQKEHNVVLPTGSINSILYSN--SELFEKIDKTNTIYPPLWIRK	FGPECCDMRGMLGFLILFLLSK--QPLHGQALADQIANRRGEKPSPGTIYPALKNLREAGFIREENKDGKT--IVYSLT	2026795	Thaumarchaeota archaeon	TRUE	A0A533WNU0	NA	E6K88_07700	A0A533WNU0		2026795	Nitrososphaerota archaeon (Thaumarchaeota archaeon)	NA
afdb50	job_A	AF-A0A534MTE1-F1-model_v4 Uncharacterized protein	17.9	78	55	3	2	72	337	412	1	2.881e-05	178	73	533	METQK---LISMVKEAL----EKYQYPLTAKNIKVVIQKEHNVVLPTGSINSILYSNSELFEKIDKTNTIYPPLWIRK	LVEERAKSLDGLIVRAYFLLDLKGPGGTTAREIAETILGNFEEDLKPERIGKRLGPL--GFRKTRATTSARSRLVELP	2026739	Euryarchaeota archaeon	TRUE	A0A534MTE1	NA	E6J94_09975	A0A534MTE1		2026739	Methanobacteriota archaeon	NA
afdb50	job_B	AF-A0A535E8K2-F1-model_v4 PadR family transcriptional regulator	12.1	74	59	3	2	73	13	82	1	1.969e-06	226	74	110	FMETQKLISMVKEALEKYQYPLTAKNIKVVIQKEHNVVLPTGSINSILYSNS--ELFEKIDKTNTIYPPLWIRK	LGRFAEPAVLVMVSI--ADRPKHGYAIAADVEKLSGVRLGPGTLYGAIARLEERGLIELV--PSEDRRRPYRLT	2026724	Chloroflexi bacterium	TRUE	A0A535E8K2	NA	E6J41_19240	A0A535E8K2		2026724	Chloroflexota bacterium	NA
afdb50	job_B	AF-A0A535E8Z9-F1-model_v4 PadR family transcriptional regulator	11.8	76	61	3	1	74	10	81	1	2.702e-07	249	74	107	EFMETQKLISMVKEALEKYQYPLTAKNIKVVIQKEHNVVLPTGSINSILYSNS--ELFEKIDKTNTIYPPLWIRKN	DLGRFEEPAVLILTSLLE--GPRHGYAIVRDVEQVAGVRLGPGTLYATLARLEARGLIEGVASDDRR--RPYRITD	2026724	Chloroflexi bacterium	TRUE	A0A535E8Z9	NA	E6J41_18665	A0A535E8Z9		2026724	Chloroflexota bacterium	NA
afdb50	job_A	AF-A0A535V5N6-F1-model_v4 PadR family transcriptional regulator	10.6	75	58	4	1	73	11	78	1	5.936e-06	209	73	105	FMETQKLISMVKEALEKYQYPLTAKNIKVVIQKEHNVVLPTGSINSILYSNS--ELFEKIDKTNTIYPPLWIRKN	FSDP---SLLILASLA--SGPKHGYAMMEDIVQFCGTKLEPGTLYAALARLERRGWIEALEA--EDRRRPYRITA	2026724	Chloroflexi bacterium	TRUE	A0A535V5N6	NA	E6I80_24915	A0A535V5N6		2026724	Chloroflexota bacterium	NA
afdb50	job_B	AF-A0A535VU80-F1-model_v4 PadR family transcriptional regulator	11.9	67	53	3	9	73	130	192	1	1.497e-06	225	74	221	ISMVKEALEKYQYPLTAKNIKVVIQKEHNVVLPTGSINSILYSNS--ELFEKIDKTNTIYPPLWIRK	SLFILASLGE--GPKHGYAIMTDVEAISGQRLGPGTLYAALARLEKRGLIEALEPEDRR--RPYRLT	2026724	Chloroflexi bacterium	TRUE	A0A535VU80	NA	E6I65_10495	A0A535VU80		2026724	Chloroflexota bacterium	NA
afdb50	job_A	AF-A0A535XJE8-F1-model_v4 PadR family transcriptional regulator	12.1	74	59	3	1	72	1	70	1	2.987e-06	215	73	97	FMETQKLISMVKEALEKYQYPLTAKNIKVVIQKEHNVVLPTGSINSILYSN--SELFEKIDKTNTIYPPLWIRK	MTVVQDPGLLIMISLA--SGPKHGHAMMRDVEAFASVHLGPGTLYGALTRLDAEGLVEPMAPDGR--RRPYRLT	2026724	Chloroflexi bacterium	TRUE	A0A535XJE8	NA	E6I62_08845	A0A535XJE8		2026724	Chloroflexota bacterium	NA
afdb50	job_B	AF-A0A536HEK7-F1-model_v4 Uncharacterized protein	8.4	71	62	2	4	72	65	134	1	5.5e-06	200	74	287	ETQKLISMVKEALEKYQYPLTAKNIKVVIQKEHNVVLPTGSINSILYSN--SELFEKIDKTNTIYPPLWIR	PDDADNFFAHKVFQEH-GLVTARGWRNWFVGLIERPVDTAEATARLDALHATGKIAQITLEGDPKNPRFVL	2026724	Chloroflexi bacterium	TRUE	A0A536HEK7	NA	E6I32_03080	A0A536HEK7		2026724	Chloroflexota bacterium	NA
afdb50	job_B	AF-A0A536KM09-F1-model_v4 PadR family transcriptional regulator	14.6	75	58	3	1	73	6	76	1	4.673e-07	245	74	104	EFMETQKLISMVKEALEKYQYPLTAKNIKVVIQKEHNVVLPTGSINSILYSNS--ELFEKIDKTNTIYPPLWIRK	DLGRFEEPAVLVLTSLAE--RPRHGYAIVQDVQAVAGVKLGPGTLYATLARLEARGLIEGL--PAEDRRRPYRIT	2026724	Chloroflexi bacterium	TRUE	A0A536KM09	NA	E6I08_03015	A0A536KM09		2026724	Chloroflexota bacterium	NA
afdb50	job_A	AF-A0A537IDE8-F1-model_v4 Uncharacterized protein	13.8	72	53	4	4	72	64	129	1	1.264e-05	188	73	151	TQKLISMVKEALEKYQYPLTAKNIKVVIQKEHNVVLPTGSINSILYSN--SELFEKIDKTNTIYPPL-WIRK	YDRLASLIVT--QLKHQEFTAAQAKKAFEEAYGDRITLSTVATYLSRLAERGIVER----GAEHPHLHYRVK	2026714	Candidatus Bathyarchaeota archaeon	TRUE	A0A537IDE8	NA	E6H16_00400	A0A537IDE8		2026714	Candidatus Bathyarchaeota archaeon	NA
afdb50	job_B	AF-A0A537L0C1-F1-model_v4 Uncharacterized protein	14.6	82	58	4	1	74	86	163	1	9.116e-05	178	74	187	EFM------ETQKLISMVKEALEKYQYPLTAKNIKVVIQKEHNVVLPTGSINSILYSN--SELFEKIDKTNTIYPPLWIRKN	ELMQELSISDADRLEFTIVSIINDAGGILSLDKIIVGLYKKTGEVHKRSTLTSRLYRMIQKSLIYSV---PYRKG-IYSTQE	1913988	Alphaproteobacteria bacterium	TRUE	A0A537L0C1	NA	E6G97_16225	A0A537L0C1		1913988	Alphaproteobacteria bacterium	NA
afdb50	job_A	AF-A0A537NFB5-F1-model_v4 PadR family transcriptional regulator	13.1	76	58	4	2	73	9	80	1	7.813e-06	171	73	119	METQKLISMVKEALEKYQYPLTAKNIKVVIQKEHNVVLPTGSINSILYSNS--ELFEKIDKTNTIYPPL--WIRKN	LRKGVLDLCVLAMLAR--RDGYAYDIASRLAEDIGMG--EGTIYPLMRRMQADGLVKTYLEESSSGPPRKYYQLTK	1913988	Alphaproteobacteria bacterium	TRUE	A0A537NFB5	NA	E6G95_03875	A0A537NFB5		1913988	Alphaproteobacteria bacterium	NA
afdb50	job_A	AF-A0A537R3X4-F1-model_v4 Uncharacterized protein	10.1	69	53	2	7	73	78	139	1	3.792e-05	196	73	139	LISMVKEALEKYQYPLTAKNIKVVIQKEHNVVLPTGSINSILYSN--SELFEKIDKTNTIYPPLWIRKN	ISEASLKAVQAHSEGATPTELLNYLSREFGMTVRPNHLGAALQRHRRAGQLENRDQ-------RWYLPS	1913988	Alphaproteobacteria bacterium	TRUE	A0A537R3X4	NA	E6G83_16335	A0A537R3X4		1913988	Alphaproteobacteria bacterium	NA
afdb50	job_A	AF-A0A537RIT7-F1-model_v4 Uncharacterized protein	14.4	69	50	2	7	73	89	150	1	8.071e-05	190	73	164	LISMVKEALEKYQYPLTAKNIKVVIQKEHNVVLPTGSINSILYSN--SELFEKIDKTNTIYPPLWIRKN	LSDATLQAVKAHPDGATANDILNHLSRELGMTVRPNHLGIALQRHRRAGRLENRDQ-------RWYLPA	1913988	Alphaproteobacteria bacterium	TRUE	A0A537RIT7	NA	E6G83_03520	A0A537RIT7		1913988	Alphaproteobacteria bacterium	NA
afdb50	job_B	AF-A0A537TLH3-F1-model_v4 Uncharacterized protein	2.7	73	66	3	4	73	11	81	1	0.000112	164	74	86	ETQKLISMVKEALEKY-QYPLTAKNIKVVIQKEHNVVLPTGSINSILYSN--SELFEKIDKTNTIYPPLWIRK	PLDEATLWIRRYVDAHRHASDSVEGVQRWWLGGQGIEIADETVQRALDLLVDSGELAS--RQLGDGTVVYFAT	1883427	Actinomycetia bacterium	TRUE	A0A537TLH3	NA	E6G67_08755	A0A537TLH3		1883427	Actinomycetes bacterium	NA
afdb50	job_B	AF-A0A537W5F6-F1-model_v4 Transcriptional repressor	15.4	84	56	3	4	74	9	90	1	7.548e-07	225	74	147	ETQKL-----------ISMVKEALEKYQYPLTAKNIKVVIQKEHNVVLPTGSINSILYSNS--ELFEKIDKTNTIYPPLWIRKN	RAQALLAAEGRKRGGARAALLELLGGESCALTAVEIEDALRRGSSRPVSRASVYRILEELEGLGLVQRVETGQAM--VRYERVH	1883427	Actinomycetia bacterium	TRUE	A0A537W5F6	NA	E6G62_04320	A0A537W5F6		2900548	Actinomycetota bacterium	NA
afdb50	job_B	AF-A0A538C0E7-F1-model_v4 BlaI/MecI/CopY family transcriptional regulator	8.6	69	58	2	8	74	3	68	1	1.645e-05	200	74	112	LISMVKEALEKYQYPLTAKNIKVVIQKEHNVVLPTGSINSILYSNS--ELFEKIDKTNTIYPPLWIRKN	LEAEVMDAVWAARAPVTVRKVMGHLNEGRAEPLAYTTVMTVMSRLAEKGALARRQAGRG---YEYEATA	1883427	Actinomycetia bacterium	TRUE	A0A538C0E7	NA	E6G34_07170	A0A538C0E7		1883427	Actinomycetes bacterium	NA
afdb50	job_A	AF-A0A544XYB2-F1-model_v4 AAA family ATPase	24.2	70	47	3	8	73	430	497	1	7.535e-05	183	73	503	ISMVKEALEKYQYPLTAKNIKVVIQKEHN--VVLPTGSINSILYSN--SELFEKIDKTNTIYPPLWIRKN	ARRVLTVLQNSASPLTVSQIGDLLAKEGNGNPPLKKRTIQDALKALEAAELAHEAGARAGA--PVWIADA	2592812	Microbispora sp. SCL1-1	TRUE	A0A544XYB2	NA	FLW53_28520	A0A544XYB2		2592812	Microbispora sp. SCL1-1	NA
afdb50	job_B	AF-A0A545T2Q0-F1-model_v4 Uncharacterized protein	9.4	74	62	3	4	74	16	87	1	0.0001375	167	74	87	ETQKLISMVKEALEKYQ-YPLTAKNIKVVIQKEHNVVLPTGSINSILYSN--SELFEKIDKTNTIYPPLWIRKN	DIVLIKRDILSYFKSNPNAADSVEGITNFWLARTRVNYTQESVREALEQLINEGEVVAS--SNPSGTLIYSKKN	1712262	Aliikangiella marina	TRUE	A0A545T2Q0	NA	FLL45_20285	A0A545T2Q0		1712262	Aliikangiella marina	NA
afdb50	job_A	AF-A0A550GS52-F1-model_v4 PadR family transcriptional regulator	19.1	73	52	3	3	73	14	81	1	1.986e-08	271	73	112	ETQKLISMVKEALEKYQYPLTAKNIKVVIQKEHNVVLPTGSINSILYSNS--ELFEKIDKTNTIYPPLWIRKN	LQNYLDIIILTKLQE--RSLSGYDLVGYINKKYGILISPGTIYSILYSLERRGYIEGQMVKRK---RLYKLTK	2026714	Candidatus Bathyarchaeota archaeon	TRUE	A0A550GS52	NA	E2P47_01430	A0A550GS52		2026714	Candidatus Bathyarchaeota archaeon	NA
afdb50	job_B	AF-A0A553L9T7-F1-model_v4 Transcriptional repressor	16.1	68	50	3	9	74	29	91	1	5.89e-06	221	74	163	ISMVKEALEKYQYPLTAKNIKVVIQKEHNVVLPTGSINSILYSN--SELFEKIDKTNTIYPPLWIRKN	RTKVMALLIEAQKPLSAYEITDIYNEIYHEHIIAMSVYRILDWLVEEHFAHRL---NSVH--KYVACH	2593649	Aliiglaciecola sp. M165	TRUE	A0A553L9T7	NA	FM019_00340	A0A553L9T7		2593649	Aliiglaciecola sp. M165	NA
afdb50	job_B	AF-A0A554LAL7-F1-model_v4 Uncharacterized protein	13.8	72	59	2	5	74	397	467	1	1.603e-06	237	74	472	TQKLISMVKEALEKYQYPLTAKNIKVVIQKEHNVVLPTGSINSILYSN--SELFEKIDKTNTIYPPLWIRKN	KVETSRLVLDFLSEH-TNSTIKEICDFLMESQKRRLSKNSVNQYLRELRLEGKTKVSREKGIGSMGKWSLTS	2017208	Microgenomates group bacterium Gr01-1014_5	TRUE	A0A554LAL7	NA	G01um10145_372	A0A554LAL7		2017208	Microgenomates group bacterium Gr01-1014_5	NA
afdb50	job_A	AF-A0A558HWN2-F1-model_v4 Uncharacterized protein	10	70	58	3	8	73	35	103	1	3.671e-06	209	73	118	ISMVKEALEKYQYPLTAKNIKVVIQKEHNVVLPTGSINSILYSN---SEL-FEKIDKTNTIYPPLWIRKN	LGRTYLALSESRSWLMLHELAAEILARFDRLDSEAAISARLRDLRRHHGVRVES-RRRGGSAAHEYRLLR	553385	Cobetia crustatorum	TRUE	A0A558HWN2	NA	FQP86_00080	A0A558HWN2		553385	Cobetia crustatorum	NA
afdb50	job_B	AF-A0A559QHM0-F1-model_v4 Uncharacterized protein	14.6	75	59	3	3	74	8	80	1	5.271e-05	185	74	83	METQKLISMVKEALEK-YQYPLTAKNIKVVIQKEHNVVLPTGSINSILYSN--SELFEKIDKTNTIYPPLWIRKN	AEITELARELKEYLKAHSSAADTLEGIATRWQMASGQMVEQRKLQAVLEQLCDEGWVRKRN--MHGGNVLYVPCV	1403320	Alteromonadaceae bacterium 2753L.S.0a.02	TRUE	A0A559QHM0	NA	P886_1702	A0A559QHM0		1403320	Alteromonadaceae bacterium 2753L.S.0a.02	NA
afdb50	job_B	AF-A0A560INF8-F1-model_v4 Uncharacterized protein	6.5	76	67	2	1	74	6	79	1	0.0002074	167	74	102	EFMETQKLISMVKEALEKYQYPLTAKNIKVVIQKEHNVVLPTGSINSILYSNS--ELFEKIDKTNTIYPPLWIRKN	RDFTAESRRVFILRLLVEDGGSLNESVIFRGSEHGFSKRTTRDEIRADLDLLRERGCVTEEWFKG--KLRVVSITD	28077	Nitrospirillum amazonense	TRUE	A0A560INF8	NA	FBZ92_109187	A0A560INF8		28077	Nitrospirillum amazonense	NA
afdb50	job_A	AF-A0A563D696-F1-model_v4 ATP-binding protein	17.3	75	54	3	5	71	98	172	1	6.568e-05	154	73	306	QKLISMVKEALEKYQYPLTAKNIKVVIQKEHNVVLPTGSINSILYSNS--ELFEK---IDKTNTIY---PPLWIR	AELDSLVEVIASGAGSLTNPHKLERSFKSMANVSLDHNTISDYLTKLEEAFIVEKSKRYDVKGKKYINTPSKYYF	671231	TM7 phylum sp. oral taxon 348	TRUE	A0A563D696	NA	EUA62_02565	A0A563D696		671231	TM7 phylum sp. oral taxon 348	NA
afdb50	job_A	AF-A0A563EE16-F1-model_v4 Uncharacterized protein	17.8	73	56	2	1	71	7	77	1	8.102e-07	250	73	1095	FMETQKLISMVKEALEKYQYPLTAKNIKVVIQKEHNVVLPTGSINSILYSNS--ELFEKIDKTNTIYPPLWIR	GNAGQKRAAAALAVLLSTDKPLSAQDLVGLVQRDYRLGHVVDAIQQNVAELNKVGLLKELDKTRR--RRLFTA	2591470	Lentzea tibetensis	TRUE	A0A563EE16	NA	FKR81_42935	A0A563EE16		2591470	Lentzea tibetensis	NA
afdb50	job_B	AF-A0A563EE39-F1-model_v4 Uncharacterized protein	24.6	73	45	5	3	72	622	687	1	0.0004404	140	74	851	MET-QKLISMVKEALEKYQYPLTAKNIKVVIQKEHNVVLPTGSINSIL-YSNSE-LFEKIDKTNTIYPPLWIR	ARASQILGILL-----RTSTPLTSDMIQARLKSEHNVDVSVPSVNRYRSYLGSENLVSLYGKDSLT--DLYVG	2591470	Lentzea tibetensis	TRUE	A0A563EE39	NA	FKR81_42965	A0A563EE39		2591470	Lentzea tibetensis	NA
afdb50	job_A	AF-A0A563EEI4-F1-model_v4 Uncharacterized protein	18.8	69	52	2	7	73	638	704	1	3.554e-07	251	73	1245	LISMVKEALEKYQYPLTAKNIKVVIQKEHNVVLPTGSINSILYSN--SELFEKIDKTNTIYPPLWIRKN	RTCQVLGMLLRTSTPLSNETIQARLKSEYNLDTSKDNINRYLSFLAKENLATSYSKDSRT--SFYVGKI	2591470	Lentzea tibetensis	TRUE	A0A563EEI4	NA	FKR81_42830	A0A563EEI4		2591470	Lentzea tibetensis	NA
afdb50	job_B	AF-A0A5A9FER2-F1-model_v4 Uncharacterized protein	15	73	52	3	5	74	73	138	1	1.717e-06	232	74	143	TQKLISMVKEALEK-YQYPLTAKNIKVVIQKEHNVVLPTGSINSILYSNS--ELFEKIDKTNTIYPPLWIRKN	KGAFQAQVLAALTAAYPKSLKASDIAREAQARLGLAVHPKTTGMVLNRLKHAGRVERD-------GRTWRLVS	2607496	Azospirillum sp. B21	TRUE	A0A5A9FER2	NA	FZ983_11220	A0A5A9FER2		2607496	Azospirillum sp. B21	NA
afdb50	job_A	AF-A0A5B1BLW7-F1-model_v4 Uncharacterized protein	10.8	74	62	3	2	73	6	77	1	5.009e-07	255	73	88	METQKLISMVKEALEKYQYPLTAKNIKVVIQKEHNVVLPTGSINSILYSNS--ELFEKIDKTNTIYPPLWIRKN	LDPELVRKHVLDVLAHAGGDLTTAELRQLLQPWAP-GLVNETVYRNLIVLQRRGKVRRLVRPG-HRHVAWAIAT	1784	Mycobacterium simiae	TRUE	A0A5B1BLW7	NA	F0Q45_21815	A0A5B1BLW7		1784	Mycobacterium simiae (Mycobacterium habana)	NA
afdb50	job_B	AF-A0A5B1CFM2-F1-model_v4 Uncharacterized protein	9.7	72	61	3	5	72	44	115	1	1.34e-05	219	74	241	TQKLISMVKEALEKYQ-YPLTAKNIKVVIQKEHNVVLPTGSINSILYSNSE--LFEKID-KTNTIYPPLWIR	QARRLFQVAAIIAASRVGFLTVDNVTDKLREQTGERWCERTVARDLVTLQELKLIRRSEHQETAGQSRMFKW	406547	Rubripirellula obstinata	TRUE	A0A5B1CFM2	NA	LF1_18680	A0A5B1CFM2		406547	Rubripirellula obstinata	NA
afdb50	job_B	AF-A0A5B7VA59-F1-model_v4 HTH_33 domain-containing protein	12	75	56	4	8	73	5	78	1	0.0004717	125	74	86	LISMVKEALEK-------YQY-PLTAKNIKVVIQKEHNVVLPTGSINSILYSNSEL-FEKIDKTNTIYPPLWIRK	WRAWLAQALEEGPAAHGWAGEQRWTTARVGVLVSRRFHVRFSDVQIWRILHQM-GFTVQVHRAAGRDEKVVVTWG	2136401	Streptomyces sp. YIM 121038	TRUE	A0A5B7VA59	NA	C9F11_45860	A0A5B7VA59		2136401	Streptomyces sp. YIM 121038	NA
BFVD	job_B	A0A5B8MAT8_unrelaxed_rank_001_alphafold2_ptm_model_1_seed_000	12.1	74	55	5	2	74	164	228	0.996	0.0006657	90	74	327	FMETQKLISMVKEAL-EKYQYPLTAKNIKVVIQKEHNVVLPTGSINSILYSNSELFEKIDKTNTIYPPLWIRKN	YCSWKRFKAPILACLAHSGGS---VAFARRYLLFRHGVSLPTKVIQ----YYNSYY-REEPEAGARPPH-RAAS	2601527	Ovine adenovirus 8	TRUE	A0A5B8MAT8	NA		A0A5B8MAT8		2601527	Ovine adenovirus 8	NA
afdb50	job_B	AF-A0A5B8U8Q2-F1-model_v4 Transcriptional repressor	7.9	88	65	4	1	74	10	95	1	4.796e-06	201	74	171	EF-METQK-----------LISMVKEALEKYQYPLTAKNIKVVIQKEHNVVLPTGSINSILYSNS--ELFEKIDKTNTIYPPLWIRKN	DWGARATEALAGAGYRRGGARAALIALLDEQRCALSATELEQALRTRGGRGVARASIYRILDELEALRMVTRVEVGQGL--ARFEAAR	496014	Baekduia soli	TRUE	A0A5B8U8Q2	NA	FSW04_18510	A0A5B8U8Q2		496014	Baekduia soli	NA
afdb50	job_A	AF-A0A5B8VQ58-F1-model_v4 Helix-turn-helix domain-containing protein	17.3	75	55	4	1	73	110	179	1	4.211e-06	200	73	187	FMETQKLISMVK--EALEKYQYPLTAKNIKVVIQKEHNVVLPTGSINSILYSNSELFEKIDKTNTIYPPLWIRKN	FLKHTRIIELLVNEGHL---NKFKRVSEIKQLILDNYQKSIPSSVISNALKSNKD-IKCVQPAKKNY-KLYKAVR	496057	Arachidicoccus ginsenosidivorans	TRUE	A0A5B8VQ58	NA	FSB73_20015	A0A5B8VQ58		496057	Arachidicoccus ginsenosidivorans	NA
afdb50	job_A	AF-A0A5B8VQB7-F1-model_v4 Helix-turn-helix transcriptional regulator	11.7	68	55	3	8	73	114	178	1	9.601e-06	191	73	181	ISMVKEALEK--YQYPLTAKNIKVVIQKEHNVVLPTGSINSILYSNSELFEKIDKTNTIYPPLWIRKN	TFYIDKIFDEGFLDEPKTIKEVNEKFLESYGVTFKSTKITSSFKA-KNYIEAKFIRKN--LKTYVKKK	496057	Arachidicoccus ginsenosidivorans	TRUE	A0A5B8VQB7	NA	FSB73_20010	A0A5B8VQB7		496057	Arachidicoccus ginsenosidivorans	NA
afdb50	job_A	AF-A0A5B8VR93-F1-model_v4 Helix-turn-helix transcriptional regulator	18.6	75	54	4	1	73	109	178	1	2.044e-05	181	73	183	FMETQKLISMVKE--ALEKYQYPLTAKNIKVVIQKEHNVVLPTGSINSILYSNSELFEKIDKTNTIYPPLWIRKN	FHGPSYLIKMSIEDGFL---GQFREVAEVQDHIEREYGVRLFSSSITNALMRKNG-IVFKPTGKANY-NKYKFVK	496057	Arachidicoccus ginsenosidivorans	TRUE	A0A5B8VR93	NA	FSB73_20020	A0A5B8VR93		496057	Arachidicoccus ginsenosidivorans	NA
BFVD	job_A	A0A5B8WKU7_unrelaxed_rank_001_alphafold2_ptm_model_3_seed_000	12.5	80	58	6	1	73	48	122	1	1.86e-06	184	73	122	FMETQKLISMVKEALEKYQYPLTAKNIKVVIQKEHNVVLPTGSINSILYSN--SELFEKI--DKTNTI---YPPLWIRKN	YMSMK---SEIRAALTDS-EPMTMDEIVAEVHR-IGTPWKATSIRQEVGRMRSAGIITNLDRHPKYGNVEHQPCRYEMAS	2603261	Microbacterium phage Mashley	TRUE	A0A5B8WKU7	NA	70 SEA_MASHLEY_70	A0A5B8WKU7	70	2603261	Microbacterium phage Mashley	NA
BFVD	job_A	A0A5B9N3L7_unrelaxed_rank_001_alphafold2_ptm_model_2_seed_000	6.2	80	56	7	7	73	40	113	1	0.0003438	101	73	163	LISMVKEAL-------EKYQYPLT--AKNIKVVIQKEHNVVLPTGSINSILYSNS--ELFEKIDKTNTIY--PPLWIRKN	FERMLYSYMLFRYTGFKSANKSFFEEQ----ETFRKFFP-FVSIKTIQRAIKTLEQCGMITVQRK-SGSKGKGNIYIVND	2588520	Aeromonas phage 4L372XY	TRUE	A0A5B9N3L7	NA	4L372XY_032	A0A5B9N3L7	4L372XY_032	2588520	Aeromonas phage 4L372XY	NA
BFVD	job_A	A0A5B9N7G8_unrelaxed_rank_001_alphafold2_ptm_model_3_seed_000	13.7	80	56	5	1	73	49	122	1	7.868e-06	157	73	122	FMETQKLISMVKEALEK-YQYPLTAKNIKVVIQKEHNVVLPTGSINSILYSN-SEL-FEKI----DKTNTIYPPLWIRKN	SPEMMTIRDSVKEYLLSVGNNKFTTIDITKIVG------CSVAEANNALTFYKNEFNISVVGKQEKAGKGKKPNIYRVCQ	2588518	Aeromonas phage 4L372D	TRUE	A0A5B9N7G8	NA	4L372D_008 4L372D_039	A0A5B9N7G8	4L372D_008	2588518	Aeromonas phage 4L372D	NA
afdb50	job_B	AF-A0A5C1WGU8-F1-model_v4 Uncharacterized protein	18.5	70	48	3	5	72	76	138	1	3.18e-06	220	74	168	TQKLISMVKEALEKYQYPLTAKNIKVVIQKEHNVVLPTGSINSILYSN--SELFEKIDKTNTIYPPLWIR	EKTIKEAVVALLKRYGRGMTALEILPEINAALNVDYPRTSLSPQLSRLKADGIVM------REGN-VWSL	2789216	Labrys sp. KNU-23	TRUE	A0A5C1WGU8	NA	FZC33_21660	A0A5C1WGU8		2789216	Labrys sp. KNU-23	NA
afdb50	job_A	AF-A0A5C4K7K1-F1-model_v4 Uncharacterized protein	15.7	76	54	4	1	73	23	91	1	2.511e-05	186	73	692	FMETQKLISMVKEAL-EKYQYPLTAKNIKVVIQKEHNVVLPTGSINSILYSNS--ELFEKIDKTNTIYPPLWIRKN	PSYIDNFRGFVLGVLAENEPKPLTRETVASQINDSFGIRIPDLVVGKILKRAKHTKHI---DGDATG----YVLTE	2584926	Arthrobacter sp. BB-1	TRUE	A0A5C4K7K1	NA	FHJ30_03265	A0A5C4K7K1		2584926	Arthrobacter sp. BB-1	NA
afdb50	job_B	AF-A0A5C4LQA3-F1-model_v4 BlaI/MecI/CopY family transcriptional regulator	14.8	74	58	2	3	74	10	80	1	3.554e-07	262	74	132	METQKLISMVKEALEKYQYPLTAKNIKVVIQKEHNVVLPTGSINSILYSN--SELFEKIDKTNTIYPPLWIRKN	RRAGELSGLVLDTLRRAGASLTAAEVRRCLVEAGAGPLAYTTVVTILSRLHEQGLAERFRAGR---AYAYLAVA	2547244	Amycolatopsis alkalitolerans	TRUE	A0A5C4LQA3	NA	FG385_31540	A0A5C4LQA3		2547244	Amycolatopsis alkalitolerans	NA
afdb50	job_A	AF-A0A5C4TG09-F1-model_v4 PadR family transcriptional regulator	11.3	79	58	4	2	72	1	75	1	4.211e-06	197	73	103	METQKLIS------MVKEALEKYQYPLTAKNIKVVIQKEHNVVLPTGSINSILYSNS--ELFEKIDKTNTIYPPLWIRK	MSIADLDRFADPSVLILASLAG--GDKHGYAMMEDIEELSGVRLGPGTLYGALARLEKRGLIRSLE--SDDRRRPYGLT	1172614	Paenibacillus hemerocallicola	TRUE	A0A5C4TG09	NA	FE784_05330	A0A5C4TG09		1172614	Paenibacillus hemerocallicola	NA
afdb50	job_B	AF-A0A5C5Y4T6-F1-model_v4 Uncharacterized protein	9.5	73	60	2	4	74	13	81	1	1.887e-05	210	74	101	ETQKLISMVKEALEKYQYPLTAKNIKVVIQKEHNVVLPTGSINSILYSNS--ELFEKIDKTNTIYPPLWIRKN	RQFERLLLVIELLAPLRLGAMPQEIAGDVRDILGERVSDRTIRRDCEALVELGLVDRASPR----PARYRWRG	2527996	Crateriforma conspicua	TRUE	A0A5C5Y4T6	NA	Pan14r_06470	A0A5C5Y4T6		2527996	Crateriforma conspicua	NA
afdb50	job_A	AF-A0A5C6MUA9-F1-model_v4 Tudor domain-containing protein 7A	7.6	78	64	2	1	73	1	75	1	0.0001219	161	73	1093	FMETQKLISMVKEALEKYQYPLTAKNIKVVIQKEHNVVLPTGS-----INSILYSNSELFEKIDKTNTIYPPLWIRKN	MVDNESIEKLLRAVLQSSKEGVPVSSIQSDYHSLCGESIPLKRLGYSNIEDYLRSIPSVVRLGYDMG---QLKCFAVV	433684	Takifugu flavidus	TRUE	A0A5C6MUA9	NA	D4764_06G0001960	A0A5C6MUA9		433684	Takifugu flavidus (sansaifugu)	NA
afdb50	job_B	AF-A0A5C7C410-F1-model_v4 Uncharacterized protein	11.1	72	59	3	5	74	14	82	1	0.0001472	148	74	194	TQKLISMVKEALEKYQYPLTAKNIKVVIQKEHNVVLPTGSINSILYSNS--ELFEKIDKTNTIYPPLWIRKN	RRVLIVLA-ALDAKRPGPVATRDIERVLEQGGDAPVYGPNLRASCRRMEAAGWLRTLRATN--MQLAVELTD	615	Serratia marcescens	TRUE	A0A5C7C410	NA	FOT62_21295	A0A5C7C410		615	Serratia marcescens	NA
afdb50	job_B	AF-A0A5C7P405-F1-model_v4 Uncharacterized protein	12.6	71	58	3	4	72	35	103	1	5.359e-07	229	74	117	ETQKLISMVKEALEKYQYPLTAKNIKVVIQKEHNVVLPTGSINSILYSN--SELFEKIDKTNTIYPPLWIR	RKSAIEAVVVAVLNANESPLGIYHLTKAVEAQLDW-APRAEVHGAIKRMIASNRVVIVDH-KSRTLPLYAL	2482794	Desulfurellales bacterium	TRUE	A0A5C7P405	NA	E6Q97_39160	A0A5C7P405		2482794	Desulfurellales bacterium	NA
afdb50	job_B	AF-A0A5C7P7D8-F1-model_v4 Uncharacterized protein	11.5	69	57	2	8	74	93	159	1	1.168e-05	202	74	163	LISMVKEALEKYQYPLTAKNIKVVIQKEHNVVLPTGSINSILYSNS--ELFEKIDKTNTIYPPLWIRKN	VEVALLEALPKVNDKLTYDELMGYIATARKEPVQRPTVHAAVNKLKKAGLIDTRGAGRSK--VVVRVRG	2482794	Desulfurellales bacterium	TRUE	A0A5C7P7D8	NA	E6Q97_35305	A0A5C7P7D8		2482794	Desulfurellales bacterium	NA
afdb50	job_B	AF-A0A5C7WIL7-F1-model_v4 Uncharacterized protein	17.6	68	51	2	4	69	413	477	1	6.473e-05	186	74	478	ETQKLISMVKEALEKYQYPLTAKNIKVVIQKEHNVVLPTGSINSILYSNS--ELFEKIDKTNTIYPPL	KKDMHLLYVYYAVQAGQPNVSVKDIKVILKDNFASSTSKKEVVSALQELADLELVQVI---MGRWWNT	42353	Nitrosomonas sp.	TRUE	A0A5C7WIL7	NA		A0A5C7WIL7		NA		NA
afdb50	job_A	AF-A0A5C8HSX7-F1-model_v4 Helix-turn-helix transcriptional regulator	8.8	68	56	3	7	72	45	108	1	1.781e-05	202	73	126	LISMVKEALEKYQYPLTAKNIKVVIQKEHNVVLPTGSINSILYSNS--ELFEKIDKTNTIYPPLWIRK	TRRALLDQLLT-RDEQTLFELCTSLAMHHGLTPSRQAVSQHLDLLEAAGLVRTEKRGRF---KLHTID	1213358	Microbacterium saccharophilum	TRUE	A0A5C8HSX7	NA	FVP74_12565	A0A5C8HSX7		1213358	Microbacterium saccharophilum	NA
afdb50	job_A	AF-A0A5D3YGA5-F1-model_v4 Uncharacterized protein	8.2	73	58	4	4	73	24	90	1	8.369e-06	208	73	912	TQKLISMVK-EALEKYQYPLTAKNIKVVIQKEHNVVLPTGSINSILYSN--SELFEKIDKTNTIYPPLWIRKN	EHAIQNLIISIFGTTGNKPLKVEQVCEKLGEKYNITLQNDRIEKQIERLVSQQKAESL---KEE---RYQLTE	860790	Fodinibius salinus	TRUE	A0A5D3YGA5	NA	LX73_2076	A0A5D3YGA5		860790	Fodinibius salinus	NA
afdb50	job_B	AF-A0A5D6Y1G3-F1-model_v4 Uncharacterized protein	16.8	77	58	3	2	73	36	111	1	0.0006203	126	74	358	FMETQKLISMVKEALEK---YQYPLTAKNIKVVIQKEHNVVLPTGSINSILYSNSEL--FEKIDKTNTIYPPLWIRK	LQHLIALFSALEFGLSSLSLYQRAADFSSAKRAVESSSQNSFTEDHLRQILFFLPEAYAFAVKARSNGQ-PPILTIR	1485010	[Pythium] brassicae (nom. inval.)	TRUE	A0A5D6Y1G3	NA	PybrP1_003147	A0A5D6Y1G3		1485010	[Pythium] brassicae (nom. inval.)	NA
afdb50	job_A	AF-A0A5E4HME9-F1-model_v4 Uncharacterized protein	12.3	73	56	3	2	72	17	83	1	0.0001062	151	73	329	METQKLISMVKEALEKYQYPLTAKNIKVVIQKEHNVVLPTGSINSILYSNSE--LFEKIDKTNTIYPPLWIRK	TDQQFMVLKSIYRLQKEGGKVSAQRIERDLEKSHQIVMQKSRLFALLRALRDQKIID--HAGRGD----FTVN	115547	uncultured archaeon	TRUE	A0A5E4HME9	NA	LFW28_00150	A0A5E4HME9		115547	Uncultured archaeon	NA
afdb50	job_A	AF-A0A5E4HQG0-F1-model_v4 Uncharacterized protein	18.3	87	52	2	2	73	1	83	1	0.0002594	119	73	323	METQKLISMV---------------KEALEKYQYPLTAKNIKVVIQKEHNVVLPTGSINSILYSNSELFEKIDKTNTIYPPLWIRKN	MELAELDSIVKWLNITQQQHDVLSCIYALEEQKSEINPKNILDAYKKTYSKSIQPSNLFPLLKTLVERDIIIKKEKA----NYALNS	115547	uncultured archaeon	TRUE	A0A5E4HQG0	NA	LFW28_02069	A0A5E4HQG0		115547	Uncultured archaeon	NA
afdb50	job_A	AF-A0A5E4JDD2-F1-model_v4 Uncharacterized protein	12.9	77	54	4	1	71	25	94	1	0.0001718	154	73	138	FMETQKLISMVKEALE----KYQYPLTAKNIKVVIQKEHNVVLPTGSINSILYSNS--ELFEKIDKTNTIYPPLWIR	PKESRDKGFLVFDALFTFLFTKKSAPTTLDVKAFIKEKSGVEMSEKLIRYHLNRLIELGIL---TRDGL----VYKI	115547	uncultured archaeon	TRUE	A0A5E4JDD2	NA	LFW2522_00491	A0A5E4JDD2		115547	Uncultured archaeon	NA
afdb50	job_A	AF-A0A5E4K2H3-F1-model_v4 Uncharacterized protein	22.9	74	50	4	2	73	15	83	1	0.0005914	148	73	93	METQKLISMVKEALEKYQYPLTAKNIKVVIQKEHNVVLPTGSINSILYSNS--ELFEKIDKTNTIYPPLWIRKN	MGSQR-REVIKFLSEK---PLTAEALRRIINEKGSLKLSLREMSRHLTSFVKHNLAKCL-NSDAPYNRLYLITN	115547	uncultured archaeon	TRUE	A0A5E4K2H3	NA	LFW2731_00221	A0A5E4K2H3		115547	Uncultured archaeon	NA
afdb50	job_B	AF-A0A5E4KGI2-F1-model_v4 Uncharacterized protein	14.4	76	57	3	1	74	6	75	1	3.806e-07	252	74	77	EFMETQKLISMVKEALEKYQYPLTAKNIKVVIQKEHNVVLPTGSINSILYSN--SELFEKIDKTNTIYPPLWIRKN	PWALYEDMTGFIKKVL---VRPMTQEEIKKGLKKDFNITIARKELIEVLKDMNREGTLRRGKEGR---KSYWEIKG	115547	uncultured archaeon	TRUE	A0A5E4KGI2	NA	LFW28022_01671	A0A5E4KGI2		115547	Uncultured archaeon	NA
afdb50	job_B	AF-A0A5E4KWT7-F1-model_v4 Xanthine phosphoribosyltransferase	13.5	74	57	3	2	73	183	251	1	0.0005792	166	74	251	FMETQKLISMVKEALEKYQYPLTAKNIKVVIQKEHNVVLPTGSINSILYSN--SELFEKIDKTNTIYPPLWIRK	WAVYEDLTGFIIKVM---TRPMTLSDIKKALMDNYSIKISKKDLLEIMNDMHAEGKLRKLEKGKKE--NLWVSE	115547	uncultured archaeon	TRUE	A0A5E4KWT7	NA	gpt_1 LFW2804_02299	A0A5E4KWT7	gpt_1	115547	Uncultured archaeon	NA
afdb50	job_A	AF-A0A5E4N5K8-F1-model_v4 RNA recognition motif domain	24.3	74	52	3	1	73	547	617	1	0.0002111	174	73	619	FMETQ-KLISMVKEALEKYQYPLTAKNIKVVIQKEHNVVLPTGSINSILYSNSELFEKIDKTNTIYPPLWIRKN	FSEHQIKLLGFMAVFLSIHPFGTSVENVVNYVKNVDKN-ITTQQIEKLLVTNKILFEHCHCSNDK--SLWKLVN	506608	Cinara cedri	TRUE	A0A5E4N5K8	NA	CINCED_3A020807	A0A5E4N5K8		506608	Cinara cedri	NA
afdb50	job_B	AF-A0A5E4R392-F1-model_v4 CDT1 domain-containing protein	14.1	78	58	4	2	74	251	324	1	0.0004113	135	74	347	FMETQKLISMVKEALEKYQY-PLTAKNIKVVIQKEHNVVLPTGSINSILYSNSEL----FEKIDKTNTIYPPLWIRKN	YSGLPILLLAIHFVIARERRLVCSMEMIYVE-LKRFKAKVSMSFLKRDLKILTFLIPDWLTLIDLPNT---TYVKIIN	189913	Leptidea sinapis	TRUE	A0A5E4R392	NA	LSINAPIS_LOCUS14768	A0A5E4R392		189913	Leptidea sinapis	NA
afdb50	job_B	AF-A0A5E8BUG8-F1-model_v4 Uncharacterized protein	9.6	83	63	3	1	74	752	831	1	0.0005051	128	74	947	EFMETQKLISMVKEALEKYQ-----YPLTAKNIKVVIQKEHNVVLPTGSINSIL----YSNSELFEKIDKTNTIYPPLWIRKN	EEYVLGKLPAVAGVVIGLRKPRSAVEVLSLADTVKKIRDSLGTGLSEQETTDSLQMLSVRVPRLVSLTTVGAL---TSVRVYG	2606893	Saprochaete ingens	TRUE	A0A5E8BUG8	NA	SAPINGB_P004001	A0A5E8BUG8		2606893	Magnusiomyces paraingens	NA
afdb50	job_B	AF-A0A5J4YYI1-F1-model_v4 DNA-directed RNA polymerase III subunit RPC6	14.2	91	61	4	1	74	179	269	1	1.435e-05	196	74	312	EFMETQKLISMVKEALEKYQYPLTAKNIKVVIQKEH--NVVLPTGSINSILYSN--SELFEK------------IDKTNTIYPP-LWIRKN	DLDFIYALQQALVHYMADVGAPILAKQAAEYIASSQISKEVLDEQHIKDLLDVLVYDGQVERNAILNPEEAMDLADEDREDHPEYLYSLAK	35688	Porphyridium purpureum	TRUE	A0A5J4YYI1	NA	FVE85_2097	A0A5J4YYI1		35688	Porphyridium purpureum (Red alga) (Porphyridium cruentum)	NA
BFVD	job_A	A0A5J6VJS9_unrelaxed_rank_001_alphafold2_ptm_model_3_seed_000	19.7	71	49	6	4	72	155	219	1	0.000556	107	73	773	TQKLISMVKEALEKYQYPLTAKNIKVVIQKEHNVVLPTGSINSILYSN--SELFEKIDKTNTIYPPLWIRK	KHLIVSKFEENLGTS-TFLTDETITN-ICKNNKIT-QPRVINDLCSSLIDDGHIRKKIM-NG--GNIYILT	1737588	Megaviridae environmental sample	TRUE	A0A5J6VJS9	NA		A0A5J6VJS9		1737588	Megaviridae environmental sample	NA
afdb50	job_B	AF-A0A5M9H765-F1-model_v4 Uncharacterized protein	11.2	71	60	2	5	73	130	199	1	9.116e-05	162	74	199	TQKLISMVKEALEKYQYPLTAKNIKVVIQKEHNVVLPTGSINSILYSN--SELFEKIDKTNTIYPPLWIRK	IEKAVSILIENGFFDSEYMPGDAIHKKCEEVVQKKLLIDSVRTRLNILYTQGVLDR-KKMGSDNTYHYKKL	699437	Arcticibacter tournemirensis	TRUE	A0A5M9H765	NA	F1649_12750	A0A5M9H765		699437	Arcticibacter tournemirensis	NA
afdb50	job_B	AF-A0A5N0VKU8-F1-model_v4 BlaI/MecI/CopY family transcriptional regulator	10.9	73	60	2	3	73	18	87	1	5.136e-06	226	74	145	METQKLISMVKEALEKYQYPLTAKNIKVVIQKEHNVVLPTGSINSILYSNS--ELFEKIDKTNTIYPPLWIRK	RGAGQLSGLVLELLRRDGRAQTPAEVLQQLTEAGSGPLAYTTVVTTLTRLHEQGVLDRY---RTGRAYAYLAI	2596893	Amycolatopsis acidicola	TRUE	A0A5N0VKU8	NA	FPZ12_004170	A0A5N0VKU8		2596893	Amycolatopsis acidicola	NA
afdb50	job_A	AF-A0A5N5Q9Z9-F1-model_v4 Minichromosome maintenance protein 4 (Cell division control protein 54)	5.4	74	61	3	4	71	16	86	1	0.0002261	162	73	91	TQKLISMVKEALEKYQ----YPLTAKNIKVVIQKEHNVVLPTGSINSILYSN--SELFEKIDKTNTIYPPLWIR	RTDLKREVTRLASELGAGGTQAVKWTELQRELGKQSSVGVEGSEFLEVVRVLEAEGAVRIAGER---ERRTIQL	1582974	Ceratobasidium theobromae	TRUE	A0A5N5Q9Z9	NA	CTheo_7990	A0A5N5Q9Z9		1582974	Ceratobasidium theobromae	NA
afdb50	job_A	AF-A0A5N5TD76-F1-model_v4 Ecto-NOX disulfide-thiol exchanger 1	21.1	71	52	3	4	72	648	716	1	5.366e-07	239	73	721	TQKLISMVKEALEKYQYPLTAKNIKVVIQKEHNVVLPTGSINSILYSNSELFEKI--DKTNTIYPPLWIRK	TAWLIGLVSTFLHIHPKGASVDYIWSYIQQ-FDKDIRPIEIETLLYQYSSVFKQITTGVGAC-LERKWMFT	96803	Armadillidium nasatum	TRUE	A0A5N5TD76	NA	Enox1 Anas_10913	A0A5N5TD76	Enox1	96803	Armadillidium nasatum	NA
BFVD	job_A	A0A5P8PGF7_unrelaxed_rank_001_alphafold2_ptm_model_2_seed_000	5.2	76	61	6	2	72	1	70	1	0.0004847	115	73	132	METQKLISMVKEALEKYQYPLTAKNIKVVIQK-EHNVVLPTGSINSILYSN--SELFEKIDK--TNTIYPPLWIRK	MN--DIQKTALTLINDNGGKYDFGQLISDIRALEH---VNYKKAVDEMQKLLQLKFITIYFPEPLRSAKQTV-ALT	2654973	Yersinia phage JC221	TRUE	A0A5P8PGF7	NA	JC221_069	A0A5P8PGF7		2654973	Yersinia phage JC221	NA
BFVD	job_B	A0A5P8PMK0_unrelaxed_rank_001_alphafold2_ptm_model_1_seed_000	17.1	70	47	4	8	74	8	69	1	3.271e-05	176	74	71	LISMVKEALEKYQYP-LTAKNIKVVIQKEHNVVLPTGSINSILYSN--SELFEKIDKTNTIYPPLWIRKN	LSEQVFAVMQRSPKPLMTAATIKKLLGD----AFSVGSVTQALHVLRCDGRVQSF----STKPFIYKIKE	2843421	Menderavirus	TRUE	A0A5P8PMK0	NA	CPT_Moby_169	A0A5P8PMK0		2601680	Stenotrophomonas phage Moby	NA
BFVD	job_A	A0A5P8PRI4_unrelaxed_rank_001_alphafold2_ptm_model_3_seed_000	15.7	76	54	5	2	73	1	70	1	3.818e-05	154	73	121	METQKLISMVKEALEKYQYPLTAKNIKVVIQKEHNVVLPTGSINSILYSN--SELFEK--IDKTNTIYPPLWIRKN	MYN--LEELIKVMLFKSEEPMSGYDISIRIA--TGNM--HQQIYRILDNLAKQGVLVCEEIPQRGKPDKKVFTLVG	2654972	Vibrio phage phi50-12	TRUE	A0A5P8PRI4	NA	VOWphi5012_095	A0A5P8PRI4		2654972	Vibrio phage phi50-12	NA
afdb50	job_A	AF-A0A5P9XRF8-F1-model_v4 Fur family transcriptional regulator	14.2	70	56	2	6	73	31	98	1	3.2e-06	227	73	156	KLISMVKEALEKYQYPLTAKNIKVVIQKEHNVVLPTGSINSILYSNS--ELFEKIDKTNTIYPPLWIRKN	KLRVAVYRTLLDAEQPLSHPEVQQRLESSIASPVDRVSLYRNLEWLVDIGLAHRITADDRV--WRFSARR	637390	Acidithiobacillus thiooxidans ATCC 19377	TRUE	A0A5P9XRF8	NA	GCD22_01362	A0A5P9XRF8		637390	Acidithiobacillus thiooxidans ATCC 19377	NA
afdb50	job_A	AF-A0A5Q0UGZ6-F1-model_v4 PadR family transcriptional regulator	8.8	68	56	3	8	73	11	74	1	2.189e-05	187	73	131	ISMVKEALEKYQYPLTAKNIKVVIQKEHNVVLPTGSINSILYSNS--ELFEKIDKTNTIYPPLWIRKN	RVYTLLLLKM--GSRHGYEIIDRIGEVTGKDPSTSHIYPFLSELEENDYVVSENGSRGK--KIYSLTE	2565781	Candidatus Nanohalobium constans	TRUE	A0A5Q0UGZ6	NA	padR LC1Nh_1024	A0A5Q0UGZ6	padR	2565781	Candidatus Nanohalobium constans	NA
BFVD	job_A	A0A5Q2W396_unrelaxed_rank_001_alphafold2_ptm_model_2_seed_000	16.4	79	52	6	1	71	57	129	1	0.0003683	114	73	130	FMETQKLISMVKEALEKY-QYPLTAKNIKVVIQKEHNVVLPTGSINSILYSNSE---LFEKI----DKTNTIYPPLWIR	SEEGIRVRSALKECKQEFINKPFLVKS----LAQRLN-T-DVVTLNNQLNWLSKKEGMFVKHGKADSMGRGRRQVIWMA	2656730	Myoviridae sp. ctThM1	TRUE	A0A5Q2W396	NA		A0A5Q2W396		2656730	Myoviridae sp. ctThM1	NA
BFVD	job_A	A0A5Q2W416_unrelaxed_rank_001_alphafold2_ptm_model_3_seed_000	12	75	58	5	3	73	475	545	1	0.0003438	129	73	562	ETQKLISMVKEALEKYQYPLTAKNIKVVI-QKEHN-VVLPTGSINSILYSN--SELFEKIDKTNTIYPPLWIRKN	DGNAVKKEVVSFLLN-TPSVPMNAMIPEIANGSMKHLCPDEGKAKNILREMIEAGMIEKYTM---AGQTWLRLPN	2663327	Yersinia phage vB_Yen_X1	TRUE	A0A5Q2W416	NA	X1_62	A0A5Q2W416		2663327	Yersinia phage vB_Yen_X1	NA
BFVD	job_A	A0A5Q2WAD2_unrelaxed_rank_001_alphafold2_ptm_model_3_seed_000	16.1	68	49	3	4	71	14	73	1	0.0002439	117	73	83	TQKLISMVKEALEKYQYPLTAKNIKVVIQKEHNVVLPTGSINSILYSNSELFEKIDKTNTIYPPLWIR	MAEMRRYVKGILERND-NINEKLIIKVVADRFGF---VLATKKYLRELEELGEIVKDNEG----NIKL	2656721	Siphoviridae sp. ctjeG17	TRUE	A0A5Q2WAD2	NA		A0A5Q2WAD2		2656721	Siphoviridae sp. ctjeG17	NA
BFVD	job_A	A0A5Q2WLP1_unrelaxed_rank_001_alphafold2_ptm_model_1_seed_000	11.1	81	54	7	1	73	4	74	1	6.615e-05	115	73	149	FMETQKLISMVKEAL--EKYQYPLTAKN--IKVVIQKEHNVVLPTGSINSILYSN--SELFEK--IDKTNTIYPPLWIRKN	LTDRQAEVMLAVDAWQAKAPGSWFRPREVKV-----DEH-YTAP----SAILMQLVRRGLVERSQLGANVGYGGWSYRATF	2653765	Mycobacterium phage Mithril	TRUE	A0A5Q2WLP1	NA	57 SEA_MITHRIL_57	A0A5Q2WLP1	57	2653765	Mycobacterium phage Mithril	NA
afdb50	job_A	AF-A0A5Q3HJ89-F1-model_v4 Fur family transcriptional regulator	9.5	84	62	4	2	73	1	82	1	4.99e-05	168	73	163	METQK---------LISMVKEALEKYQ-YPLTAKNIKVVIQKEHNVVLPTGSINSILYSNS--ELFEKIDKTNTIYPPLWIRKN	MDTLLSAHGLRRTAAARLVLGWLLAHPDTSYTHAQLQAALADDAEPALDRVTLYRLIDRLTQVGLLLCRVDANRV--RRYQAMP	2082385	Polaromonas sp. Pch-P	TRUE	A0A5Q3HJ89	NA	F7R28_08780	A0A5Q3HJ89		2082385	Polaromonas sp. Pch-P	NA
afdb50	job_B	AF-A0A5R8Q7J6-F1-model_v4 Uncharacterized protein	14.4	69	51	2	7	73	8	70	1	3.263e-05	197	74	77	KLISMVKEALEKYQYPLTAKNIKVVIQKEHNVVLPTGSINSILYSNSE--LFEKIDKTNTIYPPLWIRK	VVEQATLKAVRHIYPTASISDIKNKMEELDGVSYTTELIQEALDYLMEIGKVKK------TGFGTYIYN	2579976	Culicoidibacter larvae	TRUE	A0A5R8Q7J6	NA	FEZ08_10935	A0A5R8Q7J6		2579976	Culicoidibacter larvae	NA
afdb50	job_A	AF-A0A5R8QF11-F1-model_v4 Transcriptional repressor	19.4	67	48	4	8	71	36	99	1	2.119e-06	214	73	157	ISMVKEALEKYQ-YPLTAKNIKVVIQKEHNVVLPTGSINSILYSNS--ELFEKIDKTNTIYPPLWIR	RIALSEIFLRHPHQYLSAKKIRKMLEEEYNFVMSFDTIYNNLYMFRDLRIIEE-QVFHTE--AQYCL	2579976	Culicoidibacter larvae	TRUE	A0A5R8QF11	NA	FEZ08_03105	A0A5R8QF11		2579976	Culicoidibacter larvae	NA
afdb50	job_A	AF-A0A5R9FEI4-F1-model_v4 BlaI/MecI/CopY family transcriptional regulator	11.5	69	56	2	7	73	7	72	1	4.211e-06	213	73	123	LISMVKEALEKYQYPLTAKNIKVVIQKEHNVVLPTGSINSILYSN--SELFEKIDKTNTIYPPLWIRKN	LEAEVMERMWTADHPLPVRHMVEAMNADRTSPLAYTTVMSTMAKLHRKGWLDRTRSGK---QYLYQPRE	2580423	Streptomyces montanus	TRUE	A0A5R9FEI4	NA	FE633_35835	A0A5R9FEI4		2580423	Streptomyces montanus	NA
afdb50	job_A	AF-A0A5R9GMC5-F1-model_v4 Transcriptional repressor	14.7	68	54	2	8	73	31	96	1	2.189e-05	188	73	153	ISMVKEALEKYQYPLTAKNIKVVIQKEHNVVLPTGSINSILYSNS--ELFEKIDKTNTIYPPLWIRKN	RVRLLDLLQSAREPLCQTDIENLIESEPLPAMDRVTIYRVLDWLTEAGLAHKAADGRGV--FRFTAAK	2528639	Mariprofundus erugo	TRUE	A0A5R9GMC5	NA	FEF65_07205	A0A5R9GMC5		2528639	Mariprofundus erugo	NA
afdb50	job_A	AF-A0A5S9R0N8-F1-model_v4 Uncharacterized protein	11.5	69	58	2	7	73	95	162	1	1.915e-07	254	73	163	LISMVKEALEKYQYPLTAKNIKVVIQKEHNVVLPTGSINSILYSN--SELFEKIDKTNTIYPPLWIRKN	RHKQILAVLNSAAEPLSTSAIRREANQGRATQLVAEQVYRSLCGLYSRGYIQRLTKDG-TSEIYWAVCR	110539	Mycolicibacterium vanbaalenii	TRUE	A0A5S9R0N8	NA	AELLOGFF_04849	A0A5S9R0N8		110539	Mycolicibacterium vanbaalenii (Mycobacterium vanbaalenii)	NA
afdb50	job_B	AF-A0A5T8F1B1-F1-model_v4 Uncharacterized protein	12.5	72	58	3	5	74	14	82	1	6.932e-05	154	74	280	TQKLISMVKEALEKYQYPLTAKNIKVVIQKEHNVVLPTGSINSILYSNS--ELFEKIDKTNTIYPPLWIRKN	RRVLIVLA-ALDAKRPGPVATRDIERVLERGGNVPVYGPNLRASCRRMEAAGWLHTLRAPN--LQLAVELTD	28901	Salmonella enterica	TRUE	A0A5T8F1B1	NA	DT687_24965	A0A5T8F1B1		28901	Salmonella enterica (Salmonella choleraesuis)	NA
afdb50	job_B	AF-A0A5X4YLA6-F1-model_v4 Uncharacterized protein	8.3	72	62	2	5	74	11	80	1	0.0002074	150	74	165	TQKLISMVKEALEKYQYPLTAKNIKVVIQKEHNVVLPTGSINSILYSNS--ELFEKIDKTNTIYPPLWIRKN	QRRVLIVLAALDEKRPGPVLTRDIERVLERSGEAPVYGPNLRASCRRLEDAGWLRTLRAPN--LQLAVELTD	192955	Salmonella enterica subsp. enterica serovar Kentucky	TRUE	A0A5X4YLA6	NA	EID80_23915	A0A5X4YLA6		192955	Salmonella enterica subsp. enterica serovar Kentucky	NA
afdb50	job_B	AF-A0A5X7VTV0-F1-model_v4 Uncharacterized protein	8.3	72	62	2	5	74	11	80	1	9.762e-05	157	74	107	TQKLISMVKEALEKYQYPLTAKNIKVVIQKEHNVVLPTGSINSILYSNS--ELFEKIDKTNTIYPPLWIRKN	QRRVLIVLAALDEKRPGPVLTRDIERVLERSGEAPVYGPNLRASCRRLEDAGWLRTLRAPN--LQLAVELTD	192955	Salmonella enterica subsp. enterica serovar Kentucky	TRUE	A0A5X7VTV0	NA	EQ864_20900	A0A5X7VTV0		192955	Salmonella enterica subsp. enterica serovar Kentucky	NA
afdb50	job_B	AF-A0A610QS29-F1-model_v4 Uncharacterized protein	8.3	72	62	2	5	74	11	80	1	0.0001375	153	74	156	TQKLISMVKEALEKYQYPLTAKNIKVVIQKEHNVVLPTGSINSILYSNS--ELFEKIDKTNTIYPPLWIRKN	QRRVLIVLAALDEKRPGPVLTRDIERVLERSGEAPVYGPNLRASCRRLEDAGWLRTLRAPN--LQLAVELTD	28901	Salmonella enterica	TRUE	A0A610QS29	NA	F3M78_22305	A0A610QS29		28901	Salmonella enterica (Salmonella choleraesuis)	NA
afdb50	job_B	AF-A0A642UVN6-F1-model_v4 Stress response protein NST1	4.9	81	68	3	2	74	891	970	1	0.0009355	140	74	1010	FMETQKLISMVKEALEK-------YQYPLTAKNIKVVIQKEHNVVLPTGSINSILYSNSEL-FEKIDKTNTIYPPLWIRKN	GGDAEVIQLATYNAFHMLTSSNQLEFGMAPLHKLFNQVRTLVGAQLSLGQFLTSIRTSQQYQFDVVYDDVGTV-THVKVTQ	5481	Diutina rugosa	TRUE	A0A642UVN6	NA	DIURU_001155	A0A642UVN6		5481	Diutina rugosa (Yeast) (Candida rugosa)	NA
afdb50	job_B	AF-A0A642VCW9-F1-model_v4 Uncharacterized protein	9	77	63	2	1	73	308	381	1	0.0002546	141	74	396	EFMETQKLISMVKEALEKYQYPLTAKNIKVVIQKEHNVVLPTGSINSILYSNSEL----FEKIDKTNTIYPPLWIRK	ENYIKSQLPRVISILLSLRSKAYTFDELLKVFSDSLTLRLSPEESRDVIHRLSTDAPTFCSIVKAGSL---NAVKIC	44093	Trichomonascus ciferrii	TRUE	A0A642VCW9	NA	TRICI_000638	A0A642VCW9		44093	Trichomonascus ciferrii	NA
afdb50	job_A	AF-A0A644WKT0-F1-model_v4 Uncharacterized protein	14.8	74	59	2	1	73	35	105	1	1.028e-05	215	73	710	FMETQKLISMVKEAL-EKYQYPLTAKNIKVVIQKEHNVVLPTGSINSILYSNSELFEKIDKTNTIYPPLWIRKN	FSNEEVLLSIIKCVLVELNNRPVDIFELQTAILEHFTIIVTDDEIIAVVARNQSQFCLQEHST---HKKYSLSV	1076179	bioreactor metagenome	TRUE	A0A644WKT0	NA	SDC9_50774	A0A644WKT0		1076179	bioreactor metagenome	NA
afdb50	job_A	AF-A0A644YGG1-F1-model_v4 DUF4143 domain-containing protein	13.6	73	55	2	5	69	46	118	1	4.99e-05	156	73	254	QKLISMVKEALEKYQYPLTAKNIKVVIQKEHNVVLPTGSINSILYSNS--ELFEKI------DKTNTIYPPLW	DVLGELTDALCSSVGSLTNASKIVNTLKSVKGVKVSSETITAYLEYLTDSFLFKRSRRYDVKGKKYFEYLSKY	1076179	bioreactor metagenome	TRUE	A0A644YGG1	NA	SDC9_74052	A0A644YGG1		1076179	bioreactor metagenome	NA
afdb50	job_B	AF-A0A650CNU9-F1-model_v4 Uncharacterized protein	16	75	58	2	2	74	7	78	1	5.136e-06	215	74	109	FMETQKLISMVKEALEKYQYPLTAKNIKVVIQKEHNVVLPTGSINSILYSN--SELFEKIDKTNTIYPPLWIRKN	IILRGLLPVFVSFIIYKRGKRARAADIVKDLQCLYGKPIPKSLVFTTLKRLIRYGVVEKETDGNR---TFYILNE	41675	Stygiolobus azoricus	TRUE	A0A650CNU9	NA	D1868_03760	A0A650CNU9		41675	Stygiolobus azoricus	NA
afdb50	job_A	AF-A0A650CUZ5-F1-model_v4 Uncharacterized protein	11.5	69	53	2	7	73	61	123	1	3.305e-05	201	73	140	LISMVKEALEKYQYPLTAKNIKVVIQKEHNVVLPTGSINSILYSNS--ELFEKIDKTNTIYPPLWIRKN	RHAEIILALSRLGNKGSLSEIRNVINSLFKEQIGNSRLNELLGTLINYGFVVKLGRG------KYALPS	2283	Acidianus ambivalens	TRUE	A0A650CUZ5	NA	D1866_04210 GFB69_10620	A0A650CUZ5		2283	Acidianus ambivalens (Desulfurolobus ambivalens)	NA
afdb50	job_B	AF-A0A653HZ18-F1-model_v4 Uncharacterized protein	15.5	77	59	3	1	74	3	76	1	7.746e-06	201	74	224	EFMETQK-LISMVKEALEKYQYPLTAKNIKVVIQKEHNVVLPTGSINSILYSNSE--LFEKIDKTNTIYPPLWIRKN	KTNDSHITRQWHIIQYLIGLDNYVSSDTVFQHIQQQGIEVKDVRTIQRDLNSLSEIFPIEC---RKDDKPYSWRWQR	2653185	Moraxellaceae bacterium 17A	TRUE	A0A653HZ18	NA		A0A653HZ18		NA		NA
afdb50	job_A	AF-A0A654AYC1-F1-model_v4 Uncharacterized protein	13.6	73	57	3	4	73	5	74	1	8.964e-06	204	73	138	TQKLISMVKEALEKY-QYPLTAKNIKVVIQKEHNVVLPTGSINSILYSN--SELFEKIDKTNTIYPPLWIRKN	RKHLRRMCLEHLDEVRPTWLSDAALEAFLRFAAFPNLNNQSLRRELDYLALRGLLKIRKEGG---YWLLRLTA	2653166	Pseudomonas sp. 8Z	TRUE	A0A654AYC1	NA	PSEUDO8Z_160364	A0A654AYC1		2653166	Pseudomonas sp. 8Z	NA
afdb50	job_B	AF-A0A654M2H3-F1-model_v4 Uncharacterized protein	4	75	65	4	2	73	10	80	1	6.932e-05	164	74	313	FMETQKLISMVKEALEKYQYP-LTAKNIKVVIQKEHNVVLPTGSINSILYSN--SELFEKIDKTNTIYPPLWIRK	SLTNKSLRKAIINYI--ENHPDCSKEESIRYCENESKGS--RVTVRKMIDKLVGEGVIIQRKDKENARSYKLTLS	1353260	Candidatus Nitrosocosmicus oleophilus	TRUE	A0A654M2H3	NA	NMY3_02666	A0A654M2H3		1353260	Candidatus Nitrosocosmicus oleophilus	NA
afdb50	job_B	AF-A0A661IQH7-F1-model_v4 Ferric uptake regulation protein	16.8	89	54	3	1	72	11	96	1	3.806e-07	232	74	152	EFMETQKL---------------ISMVKEALEKYQYPLTAKNIKVVIQKEHNVVLPTGSINSILYSNS--ELFEKIDKTNTIYPPLWIR	EYIELLKIVKKRLESHNQILTINKSNILEILFENSEHLSAEDILKLSRTKHNNSLKVTTIYRTLNNFEAYGIVDSIIIDD---KKRYEL	2026809	Epsilonproteobacteria bacterium	TRUE	A0A661IQH7	NA	DRG78_06090	A0A661IQH7		2026809	Campylobacterota bacterium	NA
afdb50	job_B	AF-A0A662A2G5-F1-model_v4 Uncharacterized protein	13.5	74	53	3	4	74	20	85	1	0.000112	174	74	152	ETQKLISMVKEALEKYQYPLTAKNIKVVIQKEHNVVLPTGSINSILYSNS---ELFEKIDKTNTIYPPLWIRKN	TKNAIGQIIVKILFLAEKQLSDIEICEQVNKVLNVKMSNERIFESINKLSAEKE---IKEK-----KKIYYLSA	1898104	Bacteroidetes bacterium	TRUE	A0A662A2G5	NA	DRJ01_11760	A0A662A2G5		1898104	Bacteroidota bacterium	NA
afdb50	job_A	AF-A0A662G869-F1-model_v4 Uncharacterized protein	15.5	77	57	4	2	73	47	120	1	2.119e-06	218	73	127	METQKLISMVKEALEK-YQ--YPLTAKNIKVVIQKEHNVVLPTGSINSILYSN--SELFEKIDKTNTIYPPLWIRKN	SKKNNSSNMIWKVIKRRFNNGFWFSSKDLKETIREELGIDIPINSIATYLLRFYRRGLLERKGNK---FGMRYRLSN	2250277	Thermoprotei archaeon	TRUE	A0A662G869	NA	DRJ34_02115 DRJ45_07355	A0A662G869		2250277	Thermoprotei archaeon	NA
afdb50	job_B	AF-A0A662H249-F1-model_v4 Uncharacterized protein	22.2	72	48	5	5	73	2	68	1	3.495e-05	194	74	80	TQKLIS-MVKEALEKYQYPLTAKNIKVVIQKEHNVVLPTGSINSILYSNSELFEKID--KTNTIYPPLWIRK	SDNLHTYILNILL-LSDKPLPAERIRKLLWKIYGTEASWKEVASILRASPY-FMKVGIRHNKT---ALWTVK	2250277	Thermoprotei archaeon	TRUE	A0A662H249	NA	DRJ51_07650	A0A662H249		2250277	Thermoprotei archaeon	NA
afdb50	job_B	AF-A0A662HQB3-F1-model_v4 Uncharacterized protein	14.1	78	60	3	2	74	44	119	1	9.927e-07	231	74	125	FMETQKLISMVKEALEKY---QYPLTAKNIKVVIQKEHNVVLPTGSINSILYSN--SELFEKIDKTNTIYPPLWIRKN	IEDTSKLAETLWNVLLDRFGDGKPFTSRDLLKAVFEDLGINLKLNTISTYLLRFYRRGLLRRLGKEG--MSIRYVVSK	2250277	Thermoprotei archaeon	TRUE	A0A662HQB3	NA	DRJ49_03485	A0A662HQB3		2250277	Thermoprotei archaeon	NA
afdb50	job_A	AF-A0A662HZI5-F1-model_v4 PadR domain-containing protein	9.4	74	61	3	4	73	24	95	1	1.359e-07	247	73	125	TQKLISMVKEALEKYQYPLTAKNIKVVIQKEHNVVLPTGSINSILYSNS--ELFEKI--DKTNTIYPPLWIRKN	RGLLSLAIMCLIK--QKPTYGSEIYQNLKEKFGINAPRPLIYTLLRRLERNGFITSTWEMPESGPARRIYRITE	2250277	Thermoprotei archaeon	TRUE	A0A662HZI5	NA	DRN04_10125	A0A662HZI5		2250277	Thermoprotei archaeon	NA
afdb50	job_B	AF-A0A662IUJ8-F1-model_v4 PadR domain-containing protein	16.8	77	57	4	1	74	10	82	1	1.138e-06	219	74	108	EF-METQKLISMVKEALEKYQYPLTAKNIKVVIQKEHNVVLPTGSINSILYSNSE--LFEKIDKTNTIYPPLWIRKN	EWTMFRGMFRLLILSILERS--MMKGYHILKVIRQLTGRKPSMSTIHDILTELENKKLIKSI--TTQTGEKYYQITD	2250277	Thermoprotei archaeon	TRUE	A0A662IUJ8	NA	DRJ69_03270	A0A662IUJ8		2250277	Thermoprotei archaeon	NA
afdb50	job_A	AF-A0A662NEB6-F1-model_v4 Uncharacterized protein	13.8	72	51	3	2	71	1	63	1	4.99e-05	179	73	79	METQKLISMVKEALEKYQYPLTAKNIKVVIQKEHNVVLPTGSINSILYSN--SELFEKIDKTNTIYPPLWIR	MRSKEVNEVIV---SHTIMPTHVNFLKDQIRYELGIELSFNAVRCRCDRLVKKGLLEKYA------PYTYVE	2250254	Thermococci archaeon	TRUE	A0A662NEB6	NA	DRN32_00165	A0A662NEB6		2250254	Thermococci archaeon	NA
afdb50	job_A	AF-A0A662SR34-F1-model_v4 ATP-binding protein	11.1	72	55	2	3	72	287	351	1	8.071e-05	156	73	358	ETQKLISMVKEALEKYQYPLTAKNIKVVIQKEHNVVLPTGSINSILYSNS--ELFEKIDKTNTIYPPLWIRK	REEARARYIAILKAASVRPLSWSQISRYLMAELGRRIAPNQLARYLSSLVRYGFLEKAEG-------KYYVS	2056630	Candidatus Korarchaeota archaeon	TRUE	A0A662SR34	NA	DRN96_09500	A0A662SR34		2056631	Thermoproteota archaeon	NA
afdb50	job_B	AF-A0A662TXZ2-F1-model_v4 Uncharacterized protein	7.5	79	65	3	1	74	47	122	1	8.083e-07	225	74	127	EFMETQKLISMVKEA---LEKYQYPLTAKNIKVVIQKEHNVVLPTGSINSILYSNS--ELFEKIDKTNTIYPPLWIRKN	DFETHSSIFKNMLRILSELSSSSEWFTSEDVQSLYEARYGVSIKLSTVSTYLQRLTEQGVLYRRKTGR---FYNYKILN	1906665	archaeon	TRUE	A0A662TXZ2	NA	DRN93_00040	A0A662TXZ2		1906665	archaeon	NA
afdb50	job_B	AF-A0A662USC6-F1-model_v4 Uncharacterized protein	6.8	73	66	1	4	74	472	544	1	5.5e-06	195	74	755	ETQKLISMVKEALEKYQYPLTAKNIKVVIQKEHNVVLPTGSINSILYSN--SELFEKIDKTNTIYPPLWIRKN	RIKALYDVMLEKASNEDNAKTVRELAALLETHAGIKVSNKTVRRYLNKLADMGFIHILKGAGPYHADLYYATK	2250277	Thermoprotei archaeon	TRUE	A0A662USC6	NA	DRO09_02215	A0A662USC6		2250277	Thermoprotei archaeon	NA
afdb50	job_B	AF-A0A662W4M8-F1-model_v4 Uncharacterized protein	11.4	70	60	1	5	74	552	619	1	0.0003349	143	74	657	TQKLISMVKEALEKYQYPLTAKNIKVVIQKEHNVVLPTGSINSILYSNSELFEKIDKTNTIYPPLWIRKN	EGMVVNSIFALRGKEIEEISASDIVDEMEREFGIKATPQKVGMYLKSLG--INSELKRVYDGRKRCIIWD	2250258	Archaeoglobales archaeon	TRUE	A0A662W4M8	NA	DRP07_02775	A0A662W4M8		2250258	Archaeoglobales archaeon	NA
afdb50	job_A	AF-A0A668VDP5-F1-model_v4 Uncharacterized protein	14.1	78	61	3	1	73	30	106	1	0.0004195	150	73	849	FMETQKLISMVKEALEKYQYPLTAKNIKVVIQKEHNVVLPTGSINSILYSNSELFEK-IDKTNTIYPPLWIR----KN	PYNPQLVQGHIREILAKYSNGFWVSKLPQMYRELYKQDMPTEAIKD-LETWTHICIVEKTCSSNPSERLLYPAKEQTN	47969	Oreochromis aureus	TRUE	A0A668VDP5	NA		A0A668VDP5		NA		NA
afdb50	job_A	AF-A0A669D3M7-F1-model_v4 PSMC3 interacting protein	9.4	74	60	3	1	72	1	69	1	1.978e-06	212	73	211	FMETQKLISMVKEALEKYQYPLTAKNIKVVIQKEHNVVLPTGSINSILYSN--SELFEKIDKTNTIYPPLWIRK	MSKKDNGAALILAYLNEKNRPYSAQDVFSNLQKQHG--LGKTAVVKAMELLALEGKIKEKIYGK---QKIYFAD	8128	Oreochromis niloticus	TRUE	A0A669D3M7	NA	psmc3ip	A0A669D3M7	psmc3ip	8128	Oreochromis niloticus (Nile tilapia) (Tilapia nilotica)	NA
afdb50	job_A	AF-A0A669EQV6-F1-model_v4 PSMC3 interacting protein	9.4	74	60	3	1	72	1	69	1	1.978e-06	211	73	151	FMETQKLISMVKEALEKYQYPLTAKNIKVVIQKEHNVVLPTGSINSILYSN--SELFEKIDKTNTIYPPLWIRK	MSKKDNGAALILAYLNEKNRPYSAQDVFSNLQKQHG--LGKTAVVKAMELLALEGKIKEKIYGK---QKIYFAD	8128	Oreochromis niloticus	TRUE	A0A669EQV6	NA	psmc3ip	A0A669EQV6	psmc3ip	8128	Oreochromis niloticus (Nile tilapia) (Tilapia nilotica)	NA
afdb50	job_A	AF-A0A669QAJ7-F1-model_v4 Tudor domain containing 7	18.4	76	57	4	1	73	156	229	1	0.0001971	142	73	1014	FMETQKLISMVKEALEKYQYPLTAKNIKVVIQKEHNVVLPTGSINSILYSNSEL--FEKIDKTNTIYPPLW-IRKN	PNINE-IQNRIKEILSKYRNGVWMSKIAQIYEETYREELSTTVLRQ-LEHWPHVCTVEKVCTGDQTYGILYPTRRV	9054	Phasianus colchicus	TRUE	A0A669QAJ7	NA		A0A669QAJ7		9054	Phasianus colchicus (Common pheasant)	NA
afdb50	job_B	AF-A0A670IYX7-F1-model_v4 Chromatin licensing and DNA replication factor 1	10.5	76	59	3	4	74	329	400	1	0.000292	138	74	422	ETQKLISMVKEALEKYQY-PLTAKNIKVVIQKEHNVVLPTGSINSILYSNSEL----FEKIDKTNTIYPPLWIRKN	RLPEMARVLRNVFVAEKKQALPLEVACQRMMASYRSLMTFGETEKHLRLLSELLPGWVSVVP----IRQETYIKLD	64176	Podarcis muralis	TRUE	A0A670IYX7	NA	CDT1	A0A670IYX7	CDT1	64176	Podarcis muralis (Wall lizard) (Lacerta muralis)	NA
afdb50	job_A	AF-A0A671USQ7-F1-model_v4 Tudor domain-containing protein 7A-like	6.4	78	65	2	1	73	3	77	1	0.0005155	146	73	953	FMETQKLISMVKEALEKYQYPLTAKNIKVVIQKEHNVVLPTGSI-----NSILYSNSELFEKIDKTNTIYPPLWIRKN	VGDGESIKKMLRSVLQSSKTGVSVSSLQSEYRGLCGEFIPLKKLGYSKLEDYLRSIPSVVRLEYCMGE---IKCFAAV	8175	Sparus aurata	TRUE	A0A671USQ7	NA	tdrd7a	A0A671USQ7	tdrd7a	8175	Sparus aurata (Gilthead sea bream)	NA
afdb50	job_A	AF-A0A673AML9-F1-model_v4 Uncharacterized protein	6.7	74	61	2	5	73	2	72	1	0.0004813	146	73	921	QKLISMVKEALEKYQYPLTAKNIKVVIQKEHNVVLPTGSI-----NSILYSNSELFEKIDKTNTIYPPLWIRKN	ADCEKMLRAVLQSSKNGVSIRSLQSDYRSLCGESIPFKKLGFSTLEEYLQSIPSVVHLEHRMGE---LRCFAVV	375764	Sphaeramia orbicularis	TRUE	A0A673AML9	NA	tdrd7a	A0A673AML9	tdrd7a	375764	Sphaeramia orbicularis (orbiculate cardinalfish)	NA
afdb50	job_A	AF-A0A6A4T7R5-F1-model_v4 Uncharacterized protein	5.1	77	66	2	1	72	1	75	1	9.259e-05	172	73	411	FMETQKLISMVKEALEKYQYPLTAKNIKVVIQKEHNVVLPTGSI-----NSILYSNSELFEKIDKTNTIYPPLWIRK	MADGELVKKVLRAILQANKGGVSLSRLQSEYKELNGEQIPHKQMGHNHLYTLLASMPSVVRMERNRSGE--MVYFAS	52904	Scophthalmus maximus	TRUE	A0A6A4T7R5	NA	F2P81_009595	A0A6A4T7R5		52904	Scophthalmus maximus (Turbot) (Psetta maxima)	NA
afdb50	job_B	AF-A0A6A4Z2V0-F1-model_v4 Protein kinase domain-containing protein	12.5	72	54	3	3	72	97	161	1	2.657e-05	183	74	468	METQKLISMVKEALEKYQYPLTAKNIKVVIQKEHNVVLPTGSINSILYSNSE--LFEKIDKTNTIYPPLWIR	QTLSVMVADLKLILEAAEGAMSLGEAKRKLDEARNAETKPTDFQSAIRLLEEESLVQ------ISHGSL-RS	112090	Aphanomyces astaci	TRUE	A0A6A4Z2V0	NA	AaE_014958	A0A6A4Z2V0		112090	Aphanomyces astaci (Crayfish plague agent)	NA
afdb50	job_A	AF-A0A6A9QMD4-F1-model_v4 PadR family transcriptional regulator	16.4	73	56	2	2	72	10	79	1	1.847e-06	200	73	126	METQKLISMVKEALEKYQYPLTAKNIKVVIQKEHNVVLPTGSINSILYSNS--ELFEKIDKTNTIYPPLWIRK	MILKGLIQILIAFLLFYKGDMYGYEIKKQLDILLNKEIKRNIVYITLKKMEKTGLVNSYDVNGT---KYYKLS	523847	Sulfuracidifex metallicus DSM 6482 = JCM 9184	TRUE	A0A6A9QMD4	NA	GC250_08475	A0A6A9QMD4		523847	Sulfuracidifex metallicus DSM 6482 = JCM 9184	NA
afdb50	job_B	AF-A0A6A9SIB7-F1-model_v4 Uncharacterized protein	11.1	72	59	3	5	74	34	102	1	2.657e-05	186	74	144	TQKLISMVKEALEKYQYPLTAKNIKVVIQKEHNVVLPTGSINSILYSNSE--LFEKIDKTNTIYPPLWIRKN	RESVI-DIISVLQLVPEEFSAKEIAADVEVISDTPVGPSQVREVLKLLREAGYISG--PENRGGDTGFVWVK	2668074	Halobacterium sp. CBA1126	TRUE	A0A6A9SIB7	NA	GJ634_07650	A0A6A9SIB7		2668074	Halobacterium sp. CBA1126	NA
afdb50	job_B	AF-A0A6A9SRY6-F1-model_v4 AAA family ATPase	7.5	79	65	3	2	74	256	332	1	2.657e-05	178	74	334	FMETQK----LISMVKEALEKYQYPLTAKNIKVVIQKEHNVVLPTGSINSILYSNS--ELFEKIDKTNTIYPPLWIRKN	LQTALQKLNDETRLVYHTLEDADEQLRSGELFKRYEAASENPVTRRTFTDYLNKLQSYGLVVD--NGEATSRRRYFTAD	2668070	Natronomonas sp. CBA1123	TRUE	A0A6A9SRY6	NA	GJ631_10620	A0A6A9SRY6		2668070	Natronomonas sp. CBA1123	NA
afdb50	job_A	AF-A0A6A9T349-F1-model_v4 PadR family transcriptional regulator	11.4	70	58	2	6	73	28	95	1	5.345e-05	193	73	120	KLISMVKEALEKYQYPLTAKNIKVVIQKEHNVVLPTGSINSILYSNS--ELFEKIDKTNTIYPPLWIRKN	KFQLRILAVLTDAEDAPKGVTIKRRLRTYYDAEVNHGRLYPNLDELVTDGFVTKGRKDQRT--NAYDITD	2668070	Natronomonas sp. CBA1123	TRUE	A0A6A9T349	NA	GJ631_14905	A0A6A9T349		2668070	Natronomonas sp. CBA1123	NA
afdb50	job_A	AF-A0A6B0GGZ2-F1-model_v4 DNA-binding protein	10.6	75	62	3	1	73	13	84	1	4.211e-06	191	73	104	FMETQKLISMVKEALEKYQYPLTAKNIKVVIQKEHNVVLPTGSINSILYSNS--ELFEKIDKTNTIYPPLWIRKN	TGFERDLLC-AAAALEAEGEPTSGATLRRYLEERGYERVSNGRVYQNLHRLEARGALERRPVDGRT--NRYRPTE	671145	Halomarina oriensis	TRUE	A0A6B0GGZ2	NA	GQS65_00755	A0A6B0GGZ2		671145	Halomarina oriensis	NA
afdb50	job_B	AF-A0A6B0GMQ3-F1-model_v4 PadR family transcriptional regulator	11.4	70	57	3	8	74	11	78	1	3.905e-06	212	74	113	LISMVKEALEKYQYP-LTAKNIKVVIQKEHNVVLPTGSINSILYSN--SELFEKIDKTNTIYPPLWIRKN	SQRDFLTALGRINGPDVSGQDIKREAERLRGSEVTHGALYPNLRALVDAGLVDRGELNR--RTNWYALTE	671145	Halomarina oriensis	TRUE	A0A6B0GMQ3	NA	GQS65_17180	A0A6B0GMQ3		671145	Halomarina oriensis	NA
afdb50	job_A	AF-A0A6B0GN78-F1-model_v4 DNA-binding protein	8.6	69	58	3	8	73	28	94	1	1.663e-05	191	73	141	ISMVKEAL-EKYQYPLTAKNIKVVIQKEHNVVLPTGSINSILYSN--SELFEKIDKTNTIYPPLWIRKN	QRDLLFVVASLEGTVPTGVTVQEELADQRGDRVNHGRLYGNLRDLVDADLVEKRPVDGRT--NTYRVTD	671145	Halomarina oriensis	TRUE	A0A6B0GN78	NA	GQS65_00740	A0A6B0GN78		671145	Halomarina oriensis	NA
afdb50	job_A	AF-A0A6B0GVN1-F1-model_v4 PadR domain-containing protein	10.1	69	58	2	7	73	41	107	1	3.2e-06	217	73	137	LISMVKEALEKYQYPLTAKNIKVVIQKEHNVVLPTGSINSILYSNS--ELFEKIDKTNTIYPPLWIRKN	LQRDLLTALAQLGNRSSGATIGRAAERFSGRDISHGALYPAFDDLETLNLIERGQLDGRT--NWYALTS	671145	Halomarina oriensis	TRUE	A0A6B0GVN1	NA	GQS65_17175	A0A6B0GVN1		671145	Halomarina oriensis	NA
afdb50	job_A	AF-A0A6B0SI44-F1-model_v4 PadR family transcriptional regulator	10.1	69	57	3	7	73	10	75	1	8.964e-06	202	73	100	LISMVKEALEKYQYPLTAKNIKVVIQKEHNVVLPTGSINSILYSN--SELFEKIDKTNTIYPPLWIRKN	FQRDLLCILCGMDDP-KGMEVQSELENYYGSEVLHARVYQNLDSLVERDLVEKGERDSRT--NYYRITD	2692200	Halobacterium bonnevillei	TRUE	A0A6B0SI44	NA	GRX66_12345	A0A6B0SI44		2692200	Halobacterium bonnevillei	NA
afdb50	job_A	AF-A0A6B0SIN1-F1-model_v4 Uncharacterized protein	8.9	67	55	2	9	73	12	74	1	3.54e-05	196	73	93	SMVKEALEKYQYPLTAKNIKVVIQKEHNVVLPTGSINSILYSNS--ELFEKIDKTNTIYPPLWIRKN	EPVLRVLHQAGIAVNAAVVAANLGAVGAGRPSTAEVAAALAELEDANYVRTLGDTD----DYYLITD	2692200	Halobacterium bonnevillei	TRUE	A0A6B0SIN1	NA	GRX66_10370	A0A6B0SIN1		2692200	Halobacterium bonnevillei	NA
afdb50	job_A	AF-A0A6B0SL05-F1-model_v4 PadR family transcriptional regulator	13	69	55	3	7	73	7	72	1	4.831e-06	211	73	97	LISMVKEALEKYQYPLTAKNIKVVIQKEHNVVLPTGSINSILYSN--SELFEKIDKTNTIYPPLWIRKN	LQRDILFAVAGLDSP-NGQEIRRELAETQGRNVLSGHIYITLGQLVDKGLITKRARDGRS--NEYSLTD	2692200	Halobacterium bonnevillei	TRUE	A0A6B0SL05	NA	GRX66_02785	A0A6B0SL05		2692200	Halobacterium bonnevillei	NA
afdb50	job_A	AF-A0A6B1AS09-F1-model_v4 Uncharacterized protein	5.7	69	61	2	7	73	11	77	1	0.0001305	178	73	99	LISMVKEALEKYQYPLTAKNIKVVIQKEHNVVLPTGSINSILYSN--SELFEKIDKTNTIYPPLWIRKN	LRGSILVILDAADCETSLGVLRASLARATPHDPPMNRLGTEVSWLAQRGLVDQRKIDGVV--EGVHIAE	1913989	Gammaproteobacteria bacterium	TRUE	A0A6B1AS09	NA	F4Y34_08245	A0A6B1AS09		1913989	Gammaproteobacteria bacterium	NA
afdb50	job_A	AF-A0A6B1EYM3-F1-model_v4 Uncharacterized protein	12.5	72	57	2	3	72	57	124	1	1.31e-06	243	73	124	ETQKLISMVKEALEKYQYPLTAKNIKVVIQKEHNVVLPTGSINSILYSN--SELFEKIDKTNTIYPPLWIRK	SPLSSSKVISQVLKEENNPMDLTEITRRVVEDKNLELKRNAVGAALHRLVKKGLVKRY----ETKPTTWSIP	1904441	Rhodobacteraceae bacterium	TRUE	A0A6B1EYM3	NA	F4170_01325	A0A6B1EYM3		1904441	Paracoccaceae bacterium	NA
afdb50	job_B	AF-A0A6B2M6D8-F1-model_v4 Uncharacterized protein	8.1	74	64	2	2	73	82	153	1	1.305e-06	213	74	169	FMETQKLISMVKEALEKYQYPLTAKNIKVVIQKEHNVVLPTGSINSILYSN--SELFEKIDKTNTIYPPLWIRK	GKTRFHVFGRFVNLFSLHPTGVSATQVKKAMREHY--PLSLNAVIRSLKELRLRGLLTVQGSGTKSTQPVFGLT	2706888	Oceanipulchritudo coccoides	TRUE	A0A6B2M6D8	NA	G0Q06_12945	A0A6B2M6D8		2706888	Oceanipulchritudo coccoides	NA
BFVD	job_A	A0A6B9J029_unrelaxed_rank_001_alphafold2_ptm_model_3_seed_000	8.6	69	51	4	7	73	73	131	1	4.692e-05	161	73	131	LISMVKEALEKYQYPLTAKNIKVVIQKEHNVVLPTGSINSILYSNS--ELFEKIDKTNTIYPPLWIRKN	FSDLIRENIKE--TWLNTSELSKLLD------HPENRVWGLLSTMHRKGEVERKKNPGG--RYRFRLKA	2686202	Vibrio phage NF	TRUE	A0A6B9J029	NA		A0A6B9J029		2686202	Vibrio phage NF	NA
BFVD	job_A	A0A6B9J218_unrelaxed_rank_001_alphafold2_ptm_model_3_seed_000	6.5	76	58	5	2	72	790	857	1	0.0001408	133	73	862	METQKLISMVKEALEKYQYP---LTAKNIKVVIQKEHNVVLPTGSINSILYSN--SELFEKIDKTNTIYPPLWIRK	TGMGEIEKRIIKELQDPDDPRLGTGVGSLTRRVSTDLMV--DVEDVRKALMKLMRERVVE-----EPAIG-YYKLV	2686281	Methanobacterium virus PhiF3	TRUE	A0A6B9J218	NA		A0A6B9J218		2686281	Methanobacterium virus PhiF3	NA
BFVD	job_A	A0A6B9J8H4_unrelaxed_rank_001_alphafold2_ptm_model_1_seed_000	8.6	81	52	7	7	73	22	94	0.999	0.0005191	98	73	94	LISMVKEALEK---------YQYPLT--AKNIKVVIQKEHNVVLPTGSINSILYSN--SELFEKIDKTNTIYPPL-WIRKN	FSKELVLYIKHKHQVYRAKNKDAEFFQSM----QTMAEEFGV--TERTVRRAVDSLCEAGWLEKRGGGQ--KSPLFLTPTF	2678601	Erwinia phage Hena1	TRUE	A0A6B9J8H4	NA	Hena1_02340	A0A6B9J8H4		2678601	Erwinia phage Hena1	NA
BFVD	job_A	A0A6B9LFC7_unrelaxed_rank_001_alphafold2_ptm_model_1_seed_000	12.8	78	48	4	1	73	37	99	1	0.000321	134	73	99	FMETQKLISMVKEALEKYQYPLTAKNIKVVIQKEHNVVLPTGSINSILYSN-----SELFEKIDKTNTIYPPLWIRKN	LTPK---QAEVYHALQQFSNGAHYSLVAEATG------LEAGVVNSRLNDIVKSYSDKLIQRIG------SGVFKVVG	2686235	Mycobacterium phage Onyinye	TRUE	A0A6B9LFC7	NA	70 SEA_ONYINYE_70	A0A6B9LFC7	70	2686235	Mycobacterium phage Onyinye	NA
BFVD	job_A	A0A6B9LL90_unrelaxed_rank_001_alphafold2_ptm_model_1_seed_000	8.9	56	47	3	20	72	419	473	0.999	0.0004847	99	73	508	YPLTAKNIKVVIQKE-HNVVLPTGSINSILYSNSELFEKIDKTNTIY--PPLWIRK	AFYSLPDILTTLQEKFLGKTLNAKFIGKSMTQLGFSKGS-KRINGHKTRGYFVKLR	2843435	Pippivirus	TRUE	A0A6B9LL90	NA	lotta81_gp021	A0A6B9LL90		2686242	Flavobacterium phage vB_FspM_lotta8-1	NA
BFVD	job_A	A0A6B9SV16_unrelaxed_rank_001_alphafold2_ptm_model_2_seed_000	13.8	72	49	4	7	72	23	87	1	1.921e-05	160	73	91	LISMVKEALEKYQYPLTAKNIKVVIQKEHNVVLPTGSINSILYSNS--ELFEKID----KTNTIYPPLWIRK	IEARVLDSLY-VDGPATRLDLAKRLDK------PINCITAPVLALIKAEIIEEHDRVVQPETGNKAWQLKVR	2696336	Sphaerotilus phage vB_SnaP-R1	TRUE	A0A6B9SV16	NA	SnaR1_gp20	A0A6B9SV16		2696336	Sphaerotilus phage vB_SnaP-R1	NA
afdb50	job_B	AF-A0A6B9Y638-F1-model_v4 PadR family transcriptional regulator	10.5	76	64	2	1	74	12	85	1	9.762e-05	177	74	102	EFMETQKLISMVKEALEKYQYPLTAKNIKVVIQKEHNVVLPTGSINSILYSN--SELFEKIDKTNTIYPPLWIRKN	EYVDLTGFQRDILWTIYHEGGAEYGLGIKDSLEEIGYGHVNHGRLYPNLDTLVENDLVEKNELDK--RTNEYALTD	1071085	haloarchaeon 3A1-DGR	TRUE	A0A6B9Y638	NA	GWK26_08530	A0A6B9Y638		1071085	haloarchaeon 3A1-DGR	NA
afdb50	job_B	AF-A0A6B9YUJ7-F1-model_v4 PadR family transcriptional regulator	10	70	55	4	8	74	20	84	1	1.251e-05	197	74	111	LISMVKEALEKYQYPLTAKNIKVVIQKEHNVVLPTGSINSILYSNS--ELFEKIDKTNTIYPPL-WIRKN	PPLLILASLAG--GPKHGHAMIEDIVLLCGTRLGPGTLYGAIARLEQQQLIEPL---PAEERRQPYCITA	2703788	Edaphobacter sp. 12200R-103	TRUE	A0A6B9YUJ7	NA	GWR55_15310	A0A6B9YUJ7		2703788	Edaphobacter sp. 12200R-103	NA
BFVD	job_A	A0A6C0RS60_unrelaxed_rank_001_alphafold2_ptm_model_1_seed_000	10.6	75	50	6	7	72	105	171	1	0.0002439	124	73	191	LISMVKEALEK----YQYP---LTAKNIKVVIQKEHNVVLPTGSINSILYSNS--ELFEKIDKTNTIYPPLWIRK	METAVMNTIKNTMDMYCDGFSDVRTADI----AEETGY--TMSQVKGVLSSLQKKGYVYFMDVNN--EYNVFALT	2708592	Phage f2b1	TRUE	A0A6C0RS60	NA		A0A6C0RS60		2708592	Phage f2b1	NA
afdb50	job_A	AF-A0A6C0U5L5-F1-model_v4 Transcriptional repressor	16.1	68	50	2	8	73	28	90	1	2.189e-05	207	73	157	ISMVKEALEKYQYPLTAKNIKVVIQKEHNVVLPTGSINSILYSNS--ELFEKIDKTNTIYPPLWIRKN	RKAVLLTLLNRKQALSAYELAEQYRLDHGESIPVMSVYRMLDFLAEQDLVHKLSAIN-----KYVACA	2708301	Kineobactrum salinum	TRUE	A0A6C0U5L5	NA	G3T16_16210	A0A6C0U5L5		2708301	Kineobactrum salinum	NA
afdb50	job_A	AF-A0A6C1BTV0-F1-model_v4 AAA family ATPase	11.4	70	55	4	9	73	572	639	1	8.645e-05	139	73	651	SMVKEALEK--YQYPLTAKNIKVVIQKEHNVVLPTGSINSILYSNS--ELFEKI-DKTNTIYPPLWIRKN	TEAKKLLDLIEAGREYTQKEIVEEGKIRLGYG--KDKVLKLLRLLQDKGLIRVQKSNKSTGKGYVYVKAD	1632019	Hydrogenobacter sp. T-8	TRUE	A0A6C1BTV0	NA	G3M65_09485	A0A6C1BTV0		1632019	Hydrogenobacter sp. T-8	NA
afdb50	job_B	AF-A0A6C2U4S6-F1-model_v4 Uncharacterized protein	8.5	70	61	2	3	72	1	67	1	0.000292	158	74	475	METQKLISMVKEALEKYQYPLTAKNIKVVIQKEHNVVLPTGSINSILYSNSELFEKIDKTNTIYPPLWIR	MKQDELAQLVDEFGRTADSVFELGAMLGFLEERTAKKVDEKEVFDL-AASSIYLFESWAGL--MSAKFIP	2750659	Pontiella desulfatans	TRUE	A0A6C2U4S6	NA	PDESU_03560	A0A6C2U4S6		2750659	Pontiella desulfatans	NA
afdb50	job_A	AF-A0A6C2YJX6-F1-model_v4 Uncharacterized protein	16.6	72	52	2	4	73	37	102	1	5.936e-06	221	73	393	TQKLISMVKEALEKYQYPLTAKNIKVVIQKEHNVVLPTGSINSILYSNS--ELFEKIDKTNTIYPPLWIRKN	DKATQRLVLAAIWLAGEPTNAEQISSTLGTEFRLHLSPPKLRSLLSTLEVQNFLVKIPGD------LYRIPD	692036	Tuwongella immobilis	TRUE	A0A6C2YJX6	NA	GMBLW1_24310	A0A6C2YJX6		692036	Tuwongella immobilis	NA
afdb50	job_A	AF-A0A6G3ZQ67-F1-model_v4 Uncharacterized protein	9.5	73	60	2	3	73	204	272	1	1.663e-05	212	73	287	ETQKLISMVKEALEKYQYPLTAKNIKVVIQKEHNVVLPTGSINSILYSN--SELFEKIDKTNTIYPPLWIRKN	IEDGVQERILESLEETGNLVTATAVMGYLQHHGCTPVSYHDVLRGLVELENEGFIQTTGPN----STSYELTE	2283638	Halorussus sp. MSC15.2	TRUE	A0A6G3ZQ67	NA	FXF75_21555	A0A6G3ZQ67		2283638	Halorussus sp. MSC15.2	NA
BFVD	job_A	A0A6G5XYJ6_unrelaxed_rank_001_alphafold2_ptm_model_2_seed_000	5.3	94	60	4	1	73	3	88	0.999	0.0003944	99	73	102	FMETQKLISMVKE-------------------ALEKYQYPLTAKNIKVVIQKEHNVVLPTGSINSILYSNS--ELFEKIDKTNTIYPPLWIRKN	PINNNEIIFKFLTNALNDNYSDLNIRAFIILYYVYIRKEVLSIKEYAEILG------TNKTLVFRLIDKLIAKRLVNKTYEVEDG--RKVAILP	38018	Bacteriophage sp.	TRUE	A0A6G5XYJ6	NA		A0A6G5XYJ6		38018	Bacteriophage sp	NA
BFVD	job_A	A0A6G5XYV7_unrelaxed_rank_001_alphafold2_ptm_model_2_seed_000	6.4	78	66	3	1	73	3	78	1	9.669e-06	185	73	89	FMETQKLISMVKEAL---EKYQYPLTAKNIKVVIQKEHNVVLPTGSINSILYSN--SELFEKIDKTNTIYPPLWIRKN	YSNGYRTRRGILNVLLHYHRENMEATNVMILSDLRGKYGMDI--KYIGYELRKLAADGMIKRRVYPRERKRDTYSLTD	2202564	Caudoviricetes sp.	TRUE	A0A6G5XYV7	NA		A0A6G5XYV7		2832643	Caudoviricetes sp	NA
BFVD	job_A	A0A6G5Y376_unrelaxed_rank_001_alphafold2_ptm_model_1_seed_000	12.7	94	60	6	1	73	30	122	0.996	0.0006833	90	73	134	FMETQKLI---SMVKEALEKYQYPLTAKNIKVVIQKEHNVVLP---TGSINSILYS---------NSELFEK-IDKT-----NTIYPPLWIRKN	LDNKTAIKNVLNEYCLYLESSELFLTSGEIYEIIEKYSGIKICNMDKRFIMSEITRRISGNESHLLSGYFSVLMDEDKPVKRKG-SYVRKYVPD	2202564	Caudoviricetes sp.	TRUE	A0A6G5Y376	NA		A0A6G5Y376		2832643	Caudoviricetes sp	NA
BFVD	job_A	A0A6G5Y8C8_unrelaxed_rank_001_alphafold2_ptm_model_3_seed_000	6.9	72	60	3	2	68	403	472	0.999	0.0004225	99	73	486	METQKLISMVKEALEKYQYP-LTAKNIKVVIQKEHNVVLPTGSINSILYSNSEL----FEKIDKTNTIYPPL	MATPLQKEAYRVFIGHEMNGRMEVKAAANLLGSIIG--IEYNTAKNLLKTLAKHGHLTVSTEGRGNDAMNIY	38018	Bacteriophage sp.	TRUE	A0A6G5Y8C8	NA		A0A6G5Y8C8		38018	Bacteriophage sp	NA
BFVD	job_A	A0A6G5Y8F2_unrelaxed_rank_001_alphafold2_ptm_model_5_seed_000	17.3	69	43	5	7	73	69	125	1	6.403e-06	180	73	306	LISMVKEALEKYQYPLTAKNIKVVIQKEHNVVLPTGSINSILYSNS--ELFEKIDKTNTIYPPLWIRKN	LSERIRSCL---SSPNTAADIHS----EIGG--NLALIRGCIQTMVKVGLLERIGD---AKPYCYQVAR	2170413	Caudoviricetes sp.	TRUE	A0A6G5Y8F2	NA		A0A6G5Y8F2		2832643	Caudoviricetes sp	NA
BFVD	job_B	A0A6G5Y9K4_unrelaxed_rank_001_alphafold2_ptm_model_3_seed_000	13.2	68	45	5	9	74	4	59	1	4.017e-05	155	74	239	ISMVKEALEKYQYPLTAKNIKVVIQKEHNVVLPTGSINSILYSN--SELFEKIDKTNTIYPPLWIRKN	SERIRRCLS---SPKTAADV----HSTIGS--DLAIIRGCIQTMVKVGLLERIGE---AKPYRYQVAR	2170413	Caudoviricetes sp.	TRUE	A0A6G5Y9K4	NA		A0A6G5Y9K4		2832643	Caudoviricetes sp	NA
BFVD	job_B	A0A6G5YC92_unrelaxed_rank_001_alphafold2_ptm_model_3_seed_000	7.8	76	66	2	3	74	1	76	1	5.657e-05	160	74	76	METQKLISMVKEALEKYQY---PLTAKNIKVVIQKEHNVVLPTGSINSILYSN-SELFEKIDKTNTIYPPLWIRKN	MNSKQFGEFAMTVLSERKGKKNALSPLQINDEFYRRTKDRMEDTTARQTMTKLNQEKLVKRHQPGHSKSTFYYWID	38018	Bacteriophage sp.	TRUE	A0A6G5YC92	NA		A0A6G5YC92		38018	Bacteriophage sp	NA
BFVD	job_A	A0A6G5YDZ2_unrelaxed_rank_001_alphafold2_ptm_model_1_seed_000	8	75	60	6	3	72	51	121	1	0.0009632	109	73	121	ETQKLISMVKEALEK-YQYPLTAKNIKVVIQKEHNVVLPTGSINSILYSN--SELFEKIDK-TNTI-YPPLWIRK	DKEEVVNFLLEKMITSEAKGKT--DLIKITAKTLKV--SRRQADALFNQMISDGTIVKDRDAPRTCNRSIIYKPA	38018	Bacteriophage sp.	TRUE	A0A6G5YDZ2	NA		A0A6G5YDZ2		38018	Bacteriophage sp	NA
BFVD	job_B	A0A6G8R4P1_unrelaxed_rank_001_alphafold2_ptm_model_2_seed_000	16.4	73	50	4	6	73	5	71	1	2.663e-05	153	74	127	QKLISMVKEALEKYQYPLTAKNIKVVIQKEHNVVLPTGSINSILYSN--SELFE--KIDKTNTIYPPL-WIRK	ETTLQMVCEYMDKQTEPVTCMDVGAAIG------RAAVTAREALTILVRRGLATKAKLSAVKGCGVTLIYSRT	196895	unclassified Caudoviricetes	TRUE	A0A6G8R4P1	NA	PBR31_00012	A0A6G8R4P1		2718947	Xanthomonas phage PBR31	NA
BFVD	job_B	A0A6G8R4P5_unrelaxed_rank_001_alphafold2_ptm_model_2_seed_000	13	69	55	4	9	73	51	118	1	0.0003134	147	74	128	ISMVKEALEKYQYPLTAKNIKVVIQK-EHNVVLPTGSINSILYSNS--ELFEKIDKTNTI-YPPLWIRK	LWNTVKVLEVRQ-PASSALITQCLNDLKLGAEFTVSDVSSYLTILRSKGLVVTTESRRGLAGGSTWKLS	2714184	Stenotrophomonas phage vB_SmaS_DLP_3	TRUE	A0A6G8R4P5	NA	DLP3_136	A0A6G8R4P5		2714184	Stenotrophomonas phage vB_SmaS_DLP_3	NA
afdb50	job_B	AF-A0A6G8TDN1-F1-model_v4 PadR family transcriptional regulator	11.8	76	61	3	1	74	13	84	1	0.0001688	145	74	105	EFMETQKLISMVKEALEKYQYPLTAKNIKVVIQKEHNVVLPTGSINSILYSN--SELFEKIDKTNTIYPPLWIRKN	DAFERDTLVSIVR--LDQSGESRYELSIRRTLETWYGEAVGYDRLDAALRTLVDAGLVESNRLDQ--LTTEYEPTA	2716717	Haloarcula sp. JP-L23	TRUE	A0A6G8TDN1	NA		A0A6G8TDN1		NA		NA
BFVD	job_A	A0A6G9L9P3_unrelaxed_rank_001_alphafold2_ptm_model_3_seed_000	12.5	72	54	4	1	72	33	95	1	1.46e-05	169	73	97	FMETQKLISMVKEALEKYQYPLTAKNIKVVIQKEHNVVLPTGSINSILYSNSELFEKIDKTNTIYPPLWIRK	SRYGGDVTKQVMSAILDSEYGITASEL----VEKTG--YTRRQVQNVIHK-SDVVTKIGGSFG--SEVYGVK	2696679	Vibrio phage V039C	TRUE	A0A6G9L9P3	NA	V039C_0066	A0A6G9L9P3		2696679	Vibrio phage V039C	NA
BFVD	job_A	A0A6G9LFG7_unrelaxed_rank_001_alphafold2_ptm_model_3_seed_000	10.3	87	51	7	1	71	6	81	1	0.0001985	105	73	127	FME---TQKLI-----SMVKEALEKYQYPLTAKNIKVVIQKEHNVVLPTGSINSILYSNSE--LFEKIDKTN----TIY--PPLWIR	GMPNTTAIAPATLPAFDAVKTLW-----ITTARDVAEHLQ------ISVSAARRQLKTLEEQGVVKSQHGTGYSDTGRQTNVTEYML	2719208	Mycobacterium phage Settecandela	TRUE	A0A6G9LFG7	NA	186 SEA_SETTECANDELA_186	A0A6G9LFG7	186	2719208	Mycobacterium phage Settecandela	NA
BFVD	job_A	A0A6H0QX91_unrelaxed_rank_001_alphafold2_ptm_model_1_seed_000	14	71	46	5	7	71	7	68	1	4.692e-05	139	73	133	LISMVKEALEKYQYPLTAKNIKVVIQKEHNVVLPTGSI----NSILYSN--SELFEKIDKTNTIYPPLWIR	LDARILYHLRDKG-PLSPTLIGHVFG------FDYDDASAHVTKPLRRLLALGLIRKESKNK--RIVEYRC	2723894	Mesorhizobium phage Cp1R7A-A1	TRUE	A0A6H0QX91	NA	Cp1R7AA1_176	A0A6H0QX91		2723894	Mesorhizobium phage Cp1R7A-A1	NA
BFVD	job_B	A0A6H0QXF5_unrelaxed_rank_001_alphafold2_ptm_model_1_seed_000	20.8	67	45	2	8	74	104	162	1	7.44e-05	147	74	162	LISMVKEALEKYQYPLTAKNIKVVIQKEHNVVLPTGSINSILYSNSELFEKIDKTNTIYPPLWIRKN	LEKNILDFLKTQKSPVRAIQIT-----RAIQGAQRTDVNRILYRLLEGNVIIKDEKL---PLWSIRK	317878	Cyprinid herpesvirus 2	TRUE	A0A6H0QXF5	NA		A0A6H0QXF5		317878	Cyprinid herpesvirus 2	NA
afdb50	job_B	AF-A0A6H9YKT0-F1-model_v4 BlaI/MecI/CopY family transcriptional regulator	5.4	74	65	2	3	74	69	139	1	9.927e-07	246	74	191	METQKLISMVKEALEKYQYPLTAKNIKVVIQKEHNVVLPTGSINSILYSN--SELFEKIDKTNTIYPPLWIRKN	RVRGSLEKAILHVLWSTDQELRGQEVLDQFNRTRHEPIAYPTVMTVLKRLIEKGAVVRRKSGR---AYMYRPTC	359158	Actinomadura rudentiformis	TRUE	A0A6H9YKT0	NA	F8566_22475	A0A6H9YKT0		359158	Actinomadura rudentiformis	NA
afdb50	job_A	AF-A0A6I2R8C6-F1-model_v4 Uncharacterized protein	18.3	71	56	2	4	72	4	74	1	3.806e-07	247	73	660	TQKLISMVKEAL-EKYQYPLTAKNIKVVIQKEHNVVLPTGSINSILYSN-SELFEKIDKTNTIYPPLWIRK	KKNLLKLVNLVLFENYGQDLTISEIIKKISEKYSLDFADNEIKSAISSAPSGSIVEARPSTDPVYFTYSIS	292800	Flavonifractor plautii	TRUE	A0A6I2R8C6	NA	GKE97_23780	A0A6I2R8C6		292800	Flavonifractor plautii (Fusobacterium plautii)	NA
afdb50	job_B	AF-A0A6I6SRT3-F1-model_v4 Uncharacterized protein	8.9	78	66	1	2	74	14	91	1	1.305e-06	205	74	99	FMETQKLISMVKEALEKYQYPLTAKNIKVVIQKEHNVVLPTGSINSILYSNSE-----LFEKIDKTNTIYPPLWIRKN	LENPEGQLGRVHMVLRDATYWMQLHEIGEAILSRFQRMDSHAAISARIRELRGLGVTIVSREVPGKGAARPHEYRLVP	2497861	Halomonas tianxiuensis	TRUE	A0A6I6SRT3	NA	EKK97_13910	A0A6I6SRT3		2497861	Billgrantia tianxiuensis	NA
afdb50	job_A	AF-A0A6I7NPF1-F1-model_v4 PadR family transcriptional regulator	10.6	75	59	4	3	73	6	76	1	4.831e-06	186	73	106	ETQKLISMVKEALEKYQYPLTAKNIKVVIQKEHNVVLPTGSINSILYSNS--ELFEKIDKTNT--IYPPLWIRKN	KKGVLDLVLLHIV--HTGPVSAYDILVKTSSGLQVN--ENTIYPLLRRLERDGYLKHEKQQGEMGAPKKVFLLTD	2053494	Acholeplasmatales bacterium	TRUE	A0A6I7NPF1	NA	EA374_01210	A0A6I7NPF1		2053494	Acholeplasmatales bacterium	NA
afdb50	job_B	AF-A0A6I8NHU7-F1-model_v4 Uncharacterized protein	13.3	75	57	2	2	74	87	155	1	1.138e-06	248	74	389	FMETQKLISMVKEALEKYQYPLTAKNIKVVIQKEHNVVLPTGSINSILYSNS--ELFEKIDKTNTIYPPLWIRKN	FQRNGALEQKVLQVLQSSTSSKKAYKIAEECSVGQDCRVPRADVNRVLHALKNRGKVTLLESG------CWCLHR	9258	Ornithorhynchus anatinus	TRUE	A0A6I8NHU7	NA	ZBP1	A0A6I8NHU7	ZBP1	9258	Ornithorhynchus anatinus (Duckbill platypus)	NA
afdb50	job_A	AF-A0A6I8NPG0-F1-model_v4 Homologous-pairing protein 2 homolog	9.7	72	58	3	3	72	7	73	1	1.31e-06	213	73	243	ETQKLISMVKEALEKYQYPLTAKNIKVVIQKEHNVVLPTGSINSILYSN--SELFEKIDKTNTIYPPLWIRK	DAAEAPGLLLRHLRAQNRPLSAQDACGNLQPNHG--IGKTAVLKALEQLVQQGTVREKVYGK---QKIYFAD	9258	Ornithorhynchus anatinus	TRUE	A0A6I8NPG0	NA	PSMC3IP	A0A6I8NPG0	PSMC3IP	9258	Ornithorhynchus anatinus (Duckbill platypus)	NA
afdb50	job_B	AF-A0A6J1LNL0-F1-model_v4 DNA replication factor Cdt1	14.4	83	57	4	1	74	594	671	1	7.949e-05	139	74	692	EFMETQKLISMVKEALEK-----YQYPLTAKNIKVVIQKEHNVVLPTGSINSILYS----NSELFEKIDKTNTIYPPLWIRKN	EATKYSRLPELARH-LRNVFVTERKSVLTLEIIIKKIQNSFRANLTPQEIETHLKLLAKELPTWASFHE----VRKTMYIKIA	7224	Drosophila hydei	TRUE	A0A6J1LNL0	NA	LOC111597728	A0A6J1LNL0	LOC111597728	7224	Drosophila hydei (Fruit fly)	NA
afdb50	job_A	AF-A0A6J1P517-F1-model_v4 ecto-NOX disulfide-thiol exchanger 2-like	16	75	59	3	1	73	126	198	1	5.009e-07	229	73	206	FMETQKLISMVKEALEKYQYPLTAKNIKVVIQKEHNVVLPTGSINSILYSNSELF--EKIDKTNTIYPPLWIRKN	PPTEAKLISILTSFLMVHPLGASLDYLVSYVRSMTRN-VTQATVLSTLQKYTELFNCETTGIGAC-IEHRWYFVT	110368	Bicyclus anynana	TRUE	A0A6J1P517	NA	LOC112056642	A0A6J1P517	LOC112056642	110368	Bicyclus anynana (Squinting bush brown butterfly)	NA
afdb50	job_A	AF-A0A6J1XRX7-F1-model_v4 Tudor domain-containing protein 7	17.8	73	58	2	1	73	336	406	1	0.0001604	161	73	972	FMETQKLISMVKEALEKYQYPLTAKNIKVVIQKEHNVVLPTGSINSILYSNSELFEKIDKTNTIYPPLWIRKN	VMPG-DFKEKVAELLAKYSSGLWASALPKAFEDMYKMKFPEDALKN-LASLSDVCTIDYISGNPQKAILYAKL	32536	Acinonyx jubatus	TRUE	A0A6J1XRX7	NA	TDRD7	A0A6J1XRX7	TDRD7	32536	Acinonyx jubatus (Cheetah)	NA
afdb50	job_A	AF-A0A6J2YC68-F1-model_v4 ecto-NOX disulfide-thiol exchanger 2	17.1	70	54	3	4	71	583	650	1	2.431e-06	206	73	671	TQKLISMVKEALEKYQYPLTAKNIKVVIQKEHNVVLPTGSINSILYSNSELF--EKIDKTNTIYPPLWIR	DAKLVGIISTFLNVHPFGASLDYIWSYVSKVEPN-LRPSDIESLMTRFPAVFKQELAGIGAN-IERKWIF	7048	Sitophilus oryzae	TRUE	A0A6J2YC68	NA	LOC115886451	A0A6J2YC68	LOC115886451	7048	Sitophilus oryzae (Rice weevil) (Curculio oryzae)	NA
BFVD	job_A	A0A6J5KJ93_unrelaxed_rank_001_alphafold2_ptm_model_2_seed_000	13.3	75	51	5	4	72	2	68	1	3.222e-06	177	73	114	TQKLISMVKEALEKYQYPLTAKNIKVVIQKEHNVVLPTGSINSILYSNS--ELFE---KIDKTNT-IYPPLWIRK	VQKSREKVLAAFD--NGPMTTAQLMAQLK------FSKSQVNHHRRTLELENLIEEKGTKPLDRGFGVETIWGLV	2100421	uncultured Caudovirales phage	TRUE	A0A6J5KJ93	NA	UFOVP15_55 UFOVP21_48	A0A6J5KJ93		2100421	uncultured Caudovirales phage	NA
BFVD	job_A	A0A6J5KL59_unrelaxed_rank_001_alphafold2_ptm_model_2_seed_000	16.4	73	49	4	7	73	4	70	1	3.818e-05	149	73	95	LISMVKEALEKYQYPLTAKNIKVVIQKEHNVVLPTGSINSILYSNS-ELFEK----IDKTNT-IYPPLWIRKN	HQSKVLDALKQADDWLTIKQISKITG------IDHRVLHKTLETATFKNIEISYQPMKVMNRLMEVKTYREKR	2100421	uncultured Caudovirales phage	TRUE	A0A6J5KL59	NA	UFOVP20_16	A0A6J5KL59		2100421	uncultured Caudovirales phage	NA
BFVD	job_A	A0A6J5KNQ1_unrelaxed_rank_001_alphafold2_ptm_model_3_seed_000	12.3	73	50	4	1	71	5	65	1	1.363e-05	171	73	93	FMETQKLISMVKEALEKYQYPLTAKNIKVVIQKEHNVVLPTGSINSILYSNS--ELFEKIDKTNTIYPPLWIR	PQS---YRSRVLRVVNASPDWLRADEIAKRTS------LTYHQTIYALNALYNFDLVARLGSKRG---SRWGS	2100421	uncultured Caudovirales phage	TRUE	A0A6J5KNQ1	NA	UFOVP33_52	A0A6J5KNQ1		2100421	uncultured Caudovirales phage	NA
BFVD	job_A	A0A6J5KX74_unrelaxed_rank_001_alphafold2_ptm_model_1_seed_000	10.8	74	54	3	5	71	2	70	1	3.328e-05	138	73	80	QKLISMVKEALEKYQYPLTAKNIKVVIQKEHNVVLPTGSINSILYSNSEL----FEKIDKTNTI---YPPLWIR	ANAVAKIRDIFSSHDGKMTLTDIRQALPE-----LKSSQISMALCYFMRQRYMTRETISNDQTMGRKKVWIYQY	2100421	uncultured Caudovirales phage	TRUE	A0A6J5KX74	NA	UFOVP79_45	A0A6J5KX74		2100421	uncultured Caudovirales phage	NA
BFVD	job_A	A0A6J5L9C5_unrelaxed_rank_001_alphafold2_ptm_model_3_seed_000	10.9	73	51	6	2	72	1	61	1	2.361e-05	159	73	107	METQKLISMVKEALEKYQYPLTAKNIKVVIQKEHNVVLPTGSINSILYSN--SELFEKIDKTNTIYPPLWIRK	MTK--DKQAIYDAVMKE--PMTINQLT-KVFD-----FTNSKVYYILKTLEKDGFVTKTSINY--RNKVYAIT	2100421	uncultured Caudovirales phage	TRUE	A0A6J5L9C5	NA	UFOVP118_30	A0A6J5L9C5		2100421	uncultured Caudovirales phage	NA
BFVD	job_A	A0A6J5LEI5_unrelaxed_rank_001_alphafold2_ptm_model_4_seed_000	5	80	63	7	1	73	151	224	1	0.0001314	126	73	224	F-METQKLISMVKEALEKYQYPLTAKNIKVVIQK--EHNVVLPT--GSINSILYSN--SELFEKIDKTNTIYPPLWIRKN	PKLSDGLIRQKIILAI--GDEPKSYRDVARKMSRQSPFRGMSQGYKCAV-KFISGMVETGLLSEKIEN---NRVQLFVKK	2100421	uncultured Caudovirales phage	TRUE	A0A6J5LEI5	NA	UFOVP136_4	A0A6J5LEI5		2100421	uncultured Caudovirales phage	NA
[truncated: 966 more rows]

## Sheet: Table S2
significant	p_value		term_size	query_size	intersection_size	precision	recall	term_id	source	term_name
TRUE	0.0499961	1.30106	4	14	2	0.142857	0.5	CORUM:2707	CORUM	SMAD3-SMAD4-FOXO3-FOXG1 complex
[truncated: 164 more rows]

## Sheet: Table S3
	Protein abundance (iBAQ)
[truncated: 92 more rows]

## Sheet: Table S4
									Protein abundance (log 2 iBAQ)						Student's T-test		I73R vs GFP
[truncated: 4,630 more rows]

[truncated: 5 more sheets: Table S5, Table S6, Table S7, Table S8, Table S9]
